# Supplementary material for: Lattice-hydrogen cycling mechanism enables pH-universal hydrogen evolution at ampere-level current densities
Source: Nat Commun. 2025 Dec 3;16:10863. doi: 10.1038/s41467-025-65909-3 (PMC12675675; doi:10.1038/s41467-025-65909-3)
Supplement: Supplementary file 3 — Supplementary Data 1 [file 41467_2025_65909_MOESM3_ESM.zip › Ru19-HxWO3.cif]

data_CONTCAR
_audit_creation_date              2025-08-31
_audit_creation_method            'Materials Studio'
_symmetry_space_group_name_H-M    'P1'
_symmetry_Int_Tables_number       1
_symmetry_cell_setting            triclinic
loop_
_symmetry_equiv_pos_as_xyz
  x,y,z
_cell_length_a                    14.8015
_cell_length_b                    14.8015
_cell_length_c                    35.0000
_cell_angle_alpha                 90.0000
_cell_angle_beta                  90.0000
_cell_angle_gamma                 120.0000
loop_
_atom_site_label
_atom_site_type_symbol
_atom_site_fract_x
_atom_site_fract_y
_atom_site_fract_z
_atom_site_U_iso_or_equiv
_atom_site_adp_type
_atom_site_occupancy
H1     H     0.15046   0.07803   0.47671   0.00000  Uiso   1.00
H2     H     0.87626   0.43248   0.50587   0.00000  Uiso   1.00
H3     H     0.56390   0.12843   0.39452   0.00000  Uiso   1.00
H4     H     0.04673   0.42017   0.40422   0.00000  Uiso   1.00
H5     H     0.91856   0.83885   0.48011   0.00000  Uiso   1.00
H6     H     0.05512   0.43022   0.48915   0.00000  Uiso   1.00
H7     H     0.61829   0.06403   0.49194   0.00000  Uiso   1.00
H8     H     0.91896   0.08484   0.47509   0.00000  Uiso   1.00
H9     H     0.37185   0.93495   0.51881   0.00000  Uiso   1.00
H10    H     0.92943   0.37028   0.40400   0.00000  Uiso   1.00
H11    H     0.42717   0.86955   0.39741   0.00000  Uiso   1.00
H12    H     0.45836   0.86180   0.52340   0.00000  Uiso   1.00
H13    H     0.16673   0.76293   0.46077   0.00000  Uiso   1.00
H14    H     0.77664   0.18816   0.46156   0.00000  Uiso   1.00
H15    H     0.67373   0.23807   0.58701   0.00000  Uiso   1.00
O16    O     0.10259   0.21259   0.40184   0.00000  Uiso   1.00
O17    O     0.28110   0.39108   0.40184   0.00000  Uiso   1.00
O18    O     0.10261   0.39110   0.40184   0.00000  Uiso   1.00
O19    O     0.38827   0.28392   0.29307   0.00000  Uiso   1.00
O20    O     0.39036   0.28272   0.51126   0.00000  Uiso   1.00
O21    O     0.20976   0.10543   0.29307   0.00000  Uiso   1.00
O22    O     0.17844   0.08986   0.50263   0.00000  Uiso   1.00
O23    O     0.38826   0.10541   0.29307   0.00000  Uiso   1.00
O24    O     0.38735   0.09812   0.50848   0.00000  Uiso   1.00
O25    O     0.20976   0.10541   0.40184   0.00000  Uiso   1.00
O26    O     0.38826   0.28392   0.40184   0.00000  Uiso   1.00
O27    O     0.38827   0.10543   0.40184   0.00000  Uiso   1.00
O28    O     0.28110   0.39110   0.29307   0.00000  Uiso   1.00
O29    O     0.28650   0.39044   0.51400   0.00000  Uiso   1.00
O30    O     0.10261   0.21259   0.29307   0.00000  Uiso   1.00
O31    O     0.11047   0.22413   0.50833   0.00000  Uiso   1.00
O32    O     0.10259   0.39108   0.29307   0.00000  Uiso   1.00
O33    O     0.07968   0.40583   0.51040   0.00000  Uiso   1.00
O34    O     0.99543   0.24825   0.34746   0.00000  Uiso   1.00
O35    O     0.00345   0.24423   0.56500   0.00000  Uiso   1.00
O36    O     0.24543   0.24825   0.34746   0.00000  Uiso   1.00
O37    O     0.24300   0.22383   0.56640   0.00000  Uiso   1.00
O38    O     0.24543   0.99825   0.34746   0.00000  Uiso   1.00
O39    O     0.24645   0.03208   0.56360   0.00000  Uiso   1.00
O40    O     0.99053   0.25438   0.45572   0.00000  Uiso   1.00
O41    O     0.24954   0.25043   0.45695   0.00000  Uiso   1.00
O42    O     0.24182   0.99126   0.45752   0.00000  Uiso   1.00
O43    O     0.60259   0.21259   0.40184   0.00000  Uiso   1.00
O44    O     0.78110   0.39108   0.40184   0.00000  Uiso   1.00
O45    O     0.60261   0.39110   0.40184   0.00000  Uiso   1.00
O46    O     0.88827   0.28392   0.29307   0.00000  Uiso   1.00
O47    O     0.87361   0.25909   0.51831   0.00000  Uiso   1.00
O48    O     0.70976   0.10543   0.29307   0.00000  Uiso   1.00
O49    O     0.67687   0.08948   0.50960   0.00000  Uiso   1.00
O50    O     0.88826   0.10541   0.29307   0.00000  Uiso   1.00
O51    O     0.90544   0.09337   0.50182   0.00000  Uiso   1.00
O52    O     0.70976   0.10541   0.40184   0.00000  Uiso   1.00
O53    O     0.88826   0.28392   0.40184   0.00000  Uiso   1.00
O54    O     0.88827   0.10543   0.40184   0.00000  Uiso   1.00
O55    O     0.78110   0.39110   0.29307   0.00000  Uiso   1.00
O56    O     0.80253   0.39479   0.51251   0.00000  Uiso   1.00
O57    O     0.60261   0.21259   0.29307   0.00000  Uiso   1.00
O58    O     0.60633   0.21505   0.51521   0.00000  Uiso   1.00
O59    O     0.60259   0.39108   0.29307   0.00000  Uiso   1.00
O60    O     0.60127   0.38613   0.51719   0.00000  Uiso   1.00
O61    O     0.49543   0.24825   0.34746   0.00000  Uiso   1.00
O62    O     0.47561   0.22531   0.56862   0.00000  Uiso   1.00
O63    O     0.74543   0.24825   0.34746   0.00000  Uiso   1.00
O64    O     0.74543   0.99825   0.34746   0.00000  Uiso   1.00
O65    O     0.78008   0.04811   0.55977   0.00000  Uiso   1.00
O66    O     0.50323   0.24838   0.45710   0.00000  Uiso   1.00
O67    O     0.75442   0.24043   0.46013   0.00000  Uiso   1.00
O68    O     0.74406   0.00328   0.45825   0.00000  Uiso   1.00
O69    O     0.10259   0.71259   0.40184   0.00000  Uiso   1.00
O70    O     0.28110   0.89108   0.40184   0.00000  Uiso   1.00
O71    O     0.10261   0.89110   0.40184   0.00000  Uiso   1.00
O72    O     0.38827   0.78392   0.29307   0.00000  Uiso   1.00
O73    O     0.38926   0.79614   0.50953   0.00000  Uiso   1.00
O74    O     0.20976   0.60543   0.29307   0.00000  Uiso   1.00
O75    O     0.20719   0.60175   0.51225   0.00000  Uiso   1.00
O76    O     0.38826   0.60541   0.29307   0.00000  Uiso   1.00
O77    O     0.38256   0.59963   0.51074   0.00000  Uiso   1.00
O78    O     0.20976   0.60541   0.40184   0.00000  Uiso   1.00
O79    O     0.38826   0.78392   0.40184   0.00000  Uiso   1.00
O80    O     0.38827   0.60543   0.40184   0.00000  Uiso   1.00
O81    O     0.28110   0.89110   0.29307   0.00000  Uiso   1.00
O82    O     0.29615   0.89767   0.52119   0.00000  Uiso   1.00
O83    O     0.10261   0.71259   0.29307   0.00000  Uiso   1.00
O84    O     0.10600   0.71092   0.52009   0.00000  Uiso   1.00
O85    O     0.10259   0.89108   0.29307   0.00000  Uiso   1.00
O86    O     0.10824   0.88416   0.51591   0.00000  Uiso   1.00
O87    O     0.99543   0.74825   0.34746   0.00000  Uiso   1.00
O88    O     0.96415   0.73752   0.56472   0.00000  Uiso   1.00
O89    O     0.24543   0.74825   0.34746   0.00000  Uiso   1.00
O90    O     0.25463   0.73554   0.57357   0.00000  Uiso   1.00
O91    O     0.24543   0.49825   0.34746   0.00000  Uiso   1.00
O92    O     0.23263   0.48360   0.56612   0.00000  Uiso   1.00
O93    O     0.00460   0.74893   0.45764   0.00000  Uiso   1.00
O94    O     0.22790   0.75369   0.46032   0.00000  Uiso   1.00
O95    O     0.23770   0.48973   0.45699   0.00000  Uiso   1.00
O96    O     0.60259   0.71259   0.40184   0.00000  Uiso   1.00
O97    O     0.78110   0.89108   0.40184   0.00000  Uiso   1.00
O98    O     0.60261   0.89110   0.40184   0.00000  Uiso   1.00
O99    O     0.88827   0.78392   0.29307   0.00000  Uiso   1.00
O100   O     0.90177   0.80585   0.50519   0.00000  Uiso   1.00
O101   O     0.70976   0.60543   0.29307   0.00000  Uiso   1.00
O102   O     0.70694   0.60230   0.51169   0.00000  Uiso   1.00
O103   O     0.88826   0.60541   0.29307   0.00000  Uiso   1.00
O104   O     0.88821   0.59930   0.50853   0.00000  Uiso   1.00
O105   O     0.70976   0.60541   0.40184   0.00000  Uiso   1.00
O106   O     0.88826   0.78392   0.40184   0.00000  Uiso   1.00
O107   O     0.88827   0.60543   0.40184   0.00000  Uiso   1.00
O108   O     0.78110   0.89110   0.29307   0.00000  Uiso   1.00
O109   O     0.77413   0.88755   0.51658   0.00000  Uiso   1.00
O110   O     0.60261   0.71259   0.29307   0.00000  Uiso   1.00
O111   O     0.59885   0.71368   0.51604   0.00000  Uiso   1.00
O112   O     0.60259   0.89108   0.29307   0.00000  Uiso   1.00
O113   O     0.59327   0.89713   0.52043   0.00000  Uiso   1.00
O114   O     0.49543   0.74825   0.34746   0.00000  Uiso   1.00
O115   O     0.46510   0.73974   0.56750   0.00000  Uiso   1.00
O116   O     0.74543   0.74825   0.34746   0.00000  Uiso   1.00
O117   O     0.76837   0.74570   0.56707   0.00000  Uiso   1.00
O118   O     0.74543   0.49825   0.34746   0.00000  Uiso   1.00
O119   O     0.75790   0.50517   0.56774   0.00000  Uiso   1.00
O120   O     0.49532   0.75126   0.45764   0.00000  Uiso   1.00
O121   O     0.74256   0.74876   0.45791   0.00000  Uiso   1.00
O122   O     0.73865   0.48993   0.45756   0.00000  Uiso   1.00
O123   O     0.73611   0.24372   0.57514   0.00000  Uiso   1.00
W124   W     0.99543   0.24820   0.29307   0.00000  Uiso   1.00
W125   W    -0.00018   0.24755   0.51487   0.00000  Uiso   1.00
W126   W     0.24548   0.24830   0.29307   0.00000  Uiso   1.00
W127   W     0.25112   0.25224   0.51114   0.00000  Uiso   1.00
W128   W     0.24538   0.99825   0.29307   0.00000  Uiso   1.00
W129   W     0.24158   0.99752   0.51177   0.00000  Uiso   1.00
W130   W     0.99543   0.24830   0.40184   0.00000  Uiso   1.00
W131   W     0.24538   0.24820   0.40184   0.00000  Uiso   1.00
W132   W     0.24548   0.99825   0.40184   0.00000  Uiso   1.00
W133   W     0.49543   0.24820   0.29307   0.00000  Uiso   1.00
W134   W     0.49173   0.24285   0.51163   0.00000  Uiso   1.00
W135   W     0.74548   0.24830   0.29307   0.00000  Uiso   1.00
W136   W     0.74120   0.24248   0.52092   0.00000  Uiso   1.00
W137   W     0.74538   0.99825   0.29307   0.00000  Uiso   1.00
W138   W     0.74946   0.99556   0.51319   0.00000  Uiso   1.00
W139   W     0.49543   0.24830   0.40184   0.00000  Uiso   1.00
W140   W     0.74538   0.24820   0.40184   0.00000  Uiso   1.00
W141   W     0.74548   0.99825   0.40184   0.00000  Uiso   1.00
W142   W     0.99543   0.74820   0.29307   0.00000  Uiso   1.00
W143   W     0.99466   0.73706   0.51249   0.00000  Uiso   1.00
W144   W     0.24548   0.74830   0.29307   0.00000  Uiso   1.00
W145   W     0.24673   0.73626   0.52123   0.00000  Uiso   1.00
W146   W     0.24538   0.49825   0.29307   0.00000  Uiso   1.00
W147   W     0.24438   0.49084   0.51233   0.00000  Uiso   1.00
W148   W     0.99543   0.74830   0.40184   0.00000  Uiso   1.00
W149   W     0.24538   0.74820   0.40184   0.00000  Uiso   1.00
W150   W     0.24548   0.49825   0.40184   0.00000  Uiso   1.00
W151   W     0.49543   0.74820   0.29307   0.00000  Uiso   1.00
W152   W     0.48589   0.73811   0.51166   0.00000  Uiso   1.00
W153   W     0.74548   0.74830   0.29307   0.00000  Uiso   1.00
W154   W     0.73807   0.74208   0.51210   0.00000  Uiso   1.00
W155   W     0.74538   0.49825   0.29307   0.00000  Uiso   1.00
W156   W     0.73823   0.49655   0.51221   0.00000  Uiso   1.00
W157   W     0.49543   0.74830   0.40184   0.00000  Uiso   1.00
W158   W     0.74538   0.74820   0.40184   0.00000  Uiso   1.00
W159   W     0.74548   0.49825   0.40184   0.00000  Uiso   1.00
Ru160  Ru    0.32251   0.15762   0.59463   0.00000  Uiso   1.00
Ru161  Ru    0.32500   0.32409   0.61112   0.00000  Uiso   1.00
Ru162  Ru    0.37602   0.26506   0.66852   0.00000  Uiso   1.00
Ru163  Ru    0.48847   0.32280   0.61162   0.00000  Uiso   1.00
Ru164  Ru    0.32453   0.50484   0.61119   0.00000  Uiso   1.00
Ru165  Ru    0.67009   0.50480   0.61230   0.00000  Uiso   1.00
Ru166  Ru    0.72638   0.61557   0.66956   0.00000  Uiso   1.00
Ru167  Ru    0.37105   0.43766   0.67107   0.00000  Uiso   1.00
Ru168  Ru    0.43713   0.38907   0.73194   0.00000  Uiso   1.00
Ru169  Ru    0.49472   0.49907   0.61298   0.00000  Uiso   1.00
Ru170  Ru    0.55474   0.43701   0.67141   0.00000  Uiso   1.00
Ru171  Ru    0.60068   0.55261   0.73240   0.00000  Uiso   1.00
Ru172  Ru    0.32943   0.67270   0.60080   0.00000  Uiso   1.00
Ru173  Ru    0.37667   0.61583   0.66832   0.00000  Uiso   1.00
Ru174  Ru    0.43715   0.55306   0.73185   0.00000  Uiso   1.00
Ru175  Ru    0.48920   0.66876   0.61160   0.00000  Uiso   1.00
Ru176  Ru    0.55472   0.62152   0.67136   0.00000  Uiso   1.00
Ru177  Ru    0.67065   0.66929   0.61183   0.00000  Uiso   1.00
Ru178  Ru    0.83634   0.66919   0.59524   0.00000  Uiso   1.00
H179   H     0.12066   0.56093   0.51173   0.00000  Uiso   1.00
H180   H     0.81664   0.82462   0.45753   0.00000  Uiso   1.00
H181   H     0.56902   0.82748   0.45788   0.00000  Uiso   1.00
H182   H     0.21896   0.77122   0.59154   0.00000  Uiso   1.00
H183   H     0.05234   0.63185   0.39117   0.00000  Uiso   1.00
H184   H     0.92778   0.32620   0.53855   0.00000  Uiso   1.00
H185   H     0.86485   0.41469   0.40416   0.00000  Uiso   1.00
loop_
_geom_bond_atom_site_label_1
_geom_bond_atom_site_label_2
_geom_bond_distance
_geom_bond_site_symmetry_2
_ccdc_geom_bond_type
H1     O22     0.976   .     S
H2     O56     0.973   .     S
H3     O43     1.110   .     S
H4     O18     1.110   .     S
H5     O100    0.974   .     S
H6     O33     0.973   .     S
H7     O49     0.974   .     S
H8     O51     0.978   .     S
H9     O82     0.974   .     S
H10    O53     1.110   .     S
H11    O79     1.110   .     S
H12    O73     1.110   .     S
H13    O94     0.981   .     S
H14    O67     0.982   .     S
H15    O123    0.977   .     S
O16    W130    1.906   1_455 S
O16    W131    1.905   .     S
O17    W131    1.906   .     S
O17    W150    1.905   .     S
O18    W130    1.906   1_455 S
O18    W150    1.906   .     S
O19    W126    1.905   .     S
O19    W133    1.906   .     S
O20    W127    1.876   .     S
O20    W134    1.867   .     S
O21    W126    1.906   .     S
O21    W128    1.906   1_545 S
O22    W127    2.106   .     S
O22    W129    2.030   1_545 S
O23    W128    1.906   1_545 S
O23    W133    1.905   .     S
O24    W129    1.916   1_545 S
O24    W134    1.918   .     S
O25    W131    1.905   .     S
O25    W132    1.906   1_545 S
O26    W131    1.906   .     S
O26    W139    1.905   .     S
O27    W132    1.905   1_545 S
O27    W139    1.906   .     S
O28    W126    1.906   .     S
O28    W146    1.906   .     S
O29    W127    1.843   .     S
O29    W147    1.878   .     S
O30    W124    1.905   1_455 S
O30    W126    1.906   .     S
O31    W125    1.850   .     S
O31    W127    1.911   .     S
O32    W124    1.906   1_455 S
O32    W146    1.905   .     S
O33    W125    2.035   .     S
O33    W147    2.113   .     S
O34    W124    1.904   .     S
O34    W130    1.903   .     S
O35    W125    1.757   .     S
O36    W126    1.904   .     S
O36    W131    1.903   .     S
O37    W127    1.970   .     S
O37    Ru160   2.115   .     S
O37    Ru161   2.079   .     S
O38    W128    1.904   .     S
O38    W132    1.903   .     S
O39    W129    1.877   1_545 S
O39    Ru160   1.951   .     S
O40    W125    2.080   1_655 S
O40    W130    1.891   .     S
O41    W127    1.897   .     S
O41    W131    1.930   .     S
O42    W129    1.901   .     S
O42    W132    1.951   .     S
O43    W139    1.906   .     S
O43    W140    1.905   .     S
O44    W140    1.906   .     S
O44    W159    1.905   .     S
O44    H185    1.110   .     S
O45    W139    1.906   .     S
O45    W159    1.906   .     S
O46    W124    1.906   .     S
O46    W135    1.905   .     S
O47    W125    1.963   1_655 S
O47    W136    1.851   .     S
O47    H184    1.155   .     S
O48    W135    1.906   .     S
O48    W137    1.906   1_545 S
O49    W136    2.009   .     S
O49    W138    2.144   1_545 S
O50    W124    1.905   .     S
O50    W137    1.906   1_545 S
O51    W125    2.045   1_655 S
O51    W138    2.060   1_545 S
O52    W140    1.905   .     S
O52    W141    1.906   1_545 S
O53    W130    1.905   .     S
O53    W140    1.906   .     S
O54    W130    1.906   .     S
O54    W141    1.905   1_545 S
O55    W135    1.906   .     S
O55    W155    1.906   .     S
O56    W136    1.987   .     S
O56    W156    2.147   .     S
O57    W133    1.905   .     S
O57    W135    1.906   .     S
O58    W134    1.939   .     S
O58    W136    1.838   .     S
O59    W133    1.906   .     S
O59    W155    1.905   .     S
O60    W134    1.930   .     S
O60    W156    1.870   .     S
O61    W133    1.904   .     S
O61    W139    1.903   .     S
O62    W134    2.010   .     S
O62    Ru160   2.167   .     S
O62    Ru163   2.027   .     S
O63    W135    1.904   .     S
O63    W140    1.903   .     S
O64    W137    1.904   .     S
O64    W141    1.903   .     S
O65    W138    1.765   1_545 S
O66    W134    1.914   .     S
O66    W139    1.938   .     S
O67    W136    2.138   .     S
O67    W140    2.052   .     S
O68    W138    1.930   1_545 S
O68    W141    1.976   1_545 S
O69    W148    1.906   1_455 S
O69    W149    1.905   .     S
O69    H183    1.110   .     S
O70    W132    1.905   .     S
O70    W149    1.906   .     S
O71    W132    1.906   .     S
O71    W148    1.906   1_455 S
O72    W144    1.905   .     S
O72    W151    1.906   .     S
O73    W145    1.880   .     S
O73    W152    2.004   .     S
O74    W144    1.906   .     S
O74    W146    1.906   .     S
O75    W145    1.800   .     S
O75    W147    1.975   .     S
O75    H179    1.110   .     S
O76    W146    1.906   .     S
O76    W151    1.905   .     S
O77    W147    1.867   .     S
O77    W152    1.846   .     S
O78    W149    1.905   .     S
O78    W150    1.906   .     S
O79    W149    1.906   .     S
O79    W157    1.905   .     S
O80    W150    1.905   .     S
O80    W157    1.906   .     S
O81    W128    1.906   .     S
O81    W144    1.906   .     S
O82    W129    2.035   .     S
O82    W145    2.120   .     S
O83    W142    1.905   1_455 S
O83    W144    1.906   .     S
O84    W143    1.890   1_455 S
O84    W145    1.924   .     S
O85    W128    1.905   .     S
O85    W142    1.906   1_455 S
O86    W129    1.849   .     S
O86    W143    1.980   1_455 S
O87    W142    1.904   .     S
O87    W148    1.903   .     S
O88    W143    1.884   .     S
O88    Ru178   1.957   .     S
O89    W144    1.904   .     S
O89    W149    1.903   .     S
O90    W145    1.836   .     S
O90    Ru172   2.007   .     S
O90    H182    1.110   .     S
O91    W146    1.904   .     S
O91    W150    1.903   .     S
O92    W147    1.889   .     S
O92    Ru164   2.002   .     S
O93    W143    1.927   1_455 S
O93    W148    1.957   1_455 S
O94    W145    2.182   .     S
O94    W149    2.070   .     S
O95    W147    1.939   .     S
O95    W150    1.934   .     S
O96    W157    1.906   .     S
O96    W158    1.905   .     S
O97    W141    1.905   .     S
O97    W158    1.906   .     S
O98    W141    1.906   .     S
O98    W157    1.906   .     S
O99    W142    1.906   .     S
O99    W153    1.905   .     S
O100   W143    2.096   .     S
O100   W154    2.129   .     S
O101   W153    1.906   .     S
O101   W155    1.906   .     S
O102   W154    1.882   .     S
O102   W156    1.841   .     S
O103   W142    1.905   .     S
O103   W155    1.906   .     S
O104   W143    1.857   .     S
O104   W156    1.970   .     S
O105   W158    1.905   .     S
O105   W159    1.906   .     S
O106   W148    1.905   .     S
O106   W158    1.906   .     S
O107   W148    1.906   .     S
O107   W159    1.905   .     S
O108   W137    1.906   .     S
O108   W153    1.906   .     S
O109   W138    1.813   .     S
O109   W154    1.948   .     S
O110   W151    1.905   .     S
O110   W153    1.906   .     S
O111   W152    1.885   .     S
O111   W154    1.891   .     S
O112   W137    1.905   .     S
O112   W151    1.906   .     S
O113   W138    2.040   .     S
O113   W152    2.102   .     S
O114   W151    1.904   .     S
O114   W157    1.903   .     S
O115   W152    1.981   .     S
O115   Ru172   2.094   .     S
O115   Ru175   1.997   .     S
O116   W153    1.904   .     S
O116   W158    1.903   .     S
O117   W154    1.970   .     S
O117   Ru177   2.047   .     S
O117   Ru178   2.099   .     S
O118   W155    1.904   .     S
O118   W159    1.903   .     S
O119   W156    1.960   .     S
O119   Ru165   2.028   .     S
O119   Ru178   2.313   .     S
O120   W152    1.899   .     S
O120   W157    1.954   .     S
O120   H181    1.110   .     S
O121   W154    1.899   .     S
O121   W158    1.963   .     S
O121   H180    1.110   .     S
O122   W156    1.916   .     S
O122   W159    1.954   .     S
O123   W136    1.900   .     S
W124   O30     1.905   1_655 S
W124   O32     1.906   1_655 S
W125   O40     2.080   1_455 S
W125   O51     2.045   1_455 S
W125   O47     1.963   1_455 S
W128   O21     1.906   1_565 S
W128   O23     1.906   1_565 S
W129   O22     2.030   1_565 S
W129   O24     1.916   1_565 S
W129   O39     1.877   1_565 S
W130   O16     1.906   1_655 S
W130   O18     1.906   1_655 S
W132   O27     1.905   1_565 S
W132   O25     1.906   1_565 S
W137   O50     1.906   1_565 S
W137   O48     1.906   1_565 S
W138   O68     1.930   1_565 S
W138   O51     2.060   1_565 S
W138   O49     2.144   1_565 S
W138   O65     1.765   1_565 S
W141   O54     1.905   1_565 S
W141   O52     1.906   1_565 S
W141   O68     1.976   1_565 S
W142   O85     1.906   1_655 S
W142   O83     1.905   1_655 S
W143   O86     1.980   1_655 S
W143   O93     1.927   1_655 S
W143   O84     1.890   1_655 S
W148   O71     1.906   1_655 S
W148   O69     1.906   1_655 S
W148   O93     1.957   1_655 S
Ru160  Ru161   2.513   .     S
Ru160  Ru162   2.930   .     S
Ru160  Ru163   2.522   .     S
Ru161  Ru162   2.456   .     S
Ru161  Ru163   2.429   .     S
Ru161  Ru164   2.679   .     S
Ru161  Ru167   2.559   .     S
Ru161  Ru169   2.553   .     S
Ru162  Ru163   2.459   .     S
Ru162  Ru167   2.594   .     S
Ru162  Ru168   2.730   .     S
Ru162  Ru170   2.599   .     S
Ru163  Ru165   2.691   .     S
Ru163  Ru169   2.564   .     S
Ru163  Ru170   2.558   .     S
Ru164  Ru167   2.557   .     S
Ru164  Ru169   2.564   .     S
Ru164  Ru172   2.476   .     S
Ru164  Ru173   2.455   .     S
Ru164  Ru175   2.432   .     S
Ru165  Ru166   2.456   .     S
Ru165  Ru169   2.554   .     S
Ru165  Ru170   2.547   .     S
Ru165  Ru177   2.431   .     S
Ru165  Ru178   2.519   .     S
Ru166  Ru170   2.594   .     S
Ru166  Ru171   2.726   .     S
Ru166  Ru176   2.587   .     S
Ru166  Ru177   2.460   .     S
Ru166  Ru178   2.959   .     S
Ru167  Ru168   2.592   .     S
Ru167  Ru169   2.578   .     S
Ru167  Ru170   2.724   .     S
Ru167  Ru173   2.598   .     S
Ru167  Ru174   2.594   .     S
Ru167  Ru176   2.720   .     S
Ru168  Ru170   2.605   .     S
Ru168  Ru171   2.421   .     S
Ru168  Ru174   2.427   .     S
Ru169  Ru170   2.575   .     S
Ru169  Ru175   2.554   .     S
Ru169  Ru176   2.577   .     S
Ru169  Ru177   2.563   .     S
Ru170  Ru171   2.604   .     S
Ru170  Ru176   2.731   .     S
Ru171  Ru174   2.424   .     S
Ru171  Ru176   2.600   .     S
Ru172  Ru173   2.715   .     S
Ru172  Ru175   2.424   .     S
Ru173  Ru174   2.728   .     S
Ru173  Ru175   2.454   .     S
Ru173  Ru176   2.597   .     S
Ru174  Ru176   2.603   .     S
Ru175  Ru176   2.546   .     S
Ru175  Ru177   2.682   .     S
Ru176  Ru177   2.564   .     S
Ru177  Ru178   2.521   .     S
