# Supplementary material for: Lattice-hydrogen cycling mechanism enables pH-universal hydrogen evolution at ampere-level current densities
Source: Nat Commun. 2025 Dec 3;16:10863. doi: 10.1038/s41467-025-65909-3 (PMC12675675; doi:10.1038/s41467-025-65909-3)
Supplement: Supplementary file 5 — Source Data [file 41467_2025_65909_MOESM5_ESM.xlsx]

## Sheet: Fig1e
2θ	Intensity
degree	a.u.
WO3 NN		Ru-WO3 NN		HxWO3 NN		Ru-HxWO3 NN
20.003	2	20.0335	37	20.023	5	20.0326	19
20.0232	10	20.0537	38	20.0432	7	20.0528	21
20.0434	5	20.0738	41	20.0633	9	20.0729	23
20.0635	16	20.094	29	20.0835	8	20.0931	38
20.0837	11	20.1142	27	20.1037	5	20.1133	15
20.1039	9	20.1344	17	20.1239	5	20.1335	30
20.1241	16	20.1546	42	20.1441	2	20.1537	41
20.1442	11	20.1747	37	20.1642	3	20.1738	26
20.1644	12	20.1949	22	20.1844	9	20.194	39
20.1846	3	20.2151	37	20.2046	8	20.2142	18
20.2048	13	20.2353	27	20.2248	11	20.2344	38
20.225	12	20.2555	27	20.245	7	20.2546	32
20.2451	8	20.2756	15	20.2651	4	20.2747	38
20.2653	8	20.2958	32	20.2853	2	20.2949	15
20.2855	13	20.316	38	20.3055	2	20.3151	35
20.3057	8	20.3362	52	20.3257	4	20.3353	26
20.3259	13	20.3564	43	20.3459	9	20.3555	17
20.3461	7	20.3765	54	20.3661	5	20.3756	26
20.3662	11	20.3967	32	20.3862	5	20.3958	13
20.3864	12	20.4169	29	20.4064	1	20.416	45
20.4066	9	20.4371	45	20.4266	3	20.4362	8
20.4268	13	20.4572	23	20.4468	14	20.4564	38
20.4469	10	20.4774	30	20.4669	4	20.4765	12
20.4671	11	20.4976	30	20.4871	1	20.4967	22
20.4873	16	20.5178	22	20.5073	10	20.5169	30
20.5075	7	20.538	28	20.5275	3	20.5371	30
20.5277	9	20.5582	25	20.5477	6	20.5572	37
20.5478	8	20.5783	44	20.5678	0	20.5774	18
20.568	9	20.5985	35	20.588	3	20.5976	16
20.5882	5	20.6187	45	20.6082	5	20.6178	36
20.6084	8	20.6389	31	20.6284	9	20.638	32
20.6286	9	20.6591	39	20.6486	6	20.6581	33
20.6487	21	20.6792	39	20.6687	2	20.6783	23
20.6689	13	20.6994	22	20.6889	6	20.6985	39
20.6891	6	20.7196	26	20.7091	3	20.7187	24
20.7093	5	20.7398	39	20.7293	4	20.7389	29
20.7294	10	20.7599	37	20.7494	8	20.759	38
20.7496	11	20.7801	30	20.7696	8	20.7792	21
20.7698	14	20.8003	32	20.7898	10	20.7994	23
20.79	11	20.8205	32	20.81	9	20.8196	26
20.8102	11	20.8407	29	20.8302	5	20.8398	37
20.8303	8	20.8608	53	20.8503	5	20.86	29
20.8505	5	20.881	30	20.8705	4	20.8801	26
20.8707	11	20.9012	47	20.8907	5	20.9003	42
20.8909	9	20.9214	28	20.9109	3	20.9205	28
20.9111	11	20.9416	37	20.9311	3	20.9407	12
20.9312	14	20.9617	29	20.9513	5	20.9608	39
20.9514	10	20.9819	40	20.9714	6	20.981	31
20.9716	4	21.0021	25	20.9916	4	21.0012	37
20.9918	12	21.0223	26	21.0118	5	21.0214	25
21.012	11	21.0425	35	21.032	5	21.0416	22
21.0322	12	21.0626	25	21.0522	5	21.0617	38
21.0523	11	21.0828	34	21.0723	3	21.0819	53
21.0725	5	21.103	42	21.0925	9	21.1021	49
21.0927	9	21.1232	46	21.1127	8	21.1223	37
21.1129	9	21.1434	22	21.1329	1	21.1425	49
21.133	14	21.1635	28	21.153	6	21.1626	36
21.1532	11	21.1837	24	21.1732	3	21.1828	26
21.1734	2	21.2039	36	21.1934	2	21.203	31
21.1936	11	21.2241	37	21.2136	10	21.2232	37
21.2138	11	21.2443	33	21.2338	0	21.2433	29
21.2339	16	21.2644	26	21.2539	5	21.2635	33
21.2541	9	21.2846	13	21.2741	3	21.2837	37
21.2743	8	21.3048	34	21.2943	12	21.3039	31
21.2945	16	21.325	35	21.3145	3	21.3241	38
21.3147	16	21.3452	51	21.3347	8	21.3442	34
21.3348	8	21.3653	37	21.3548	2	21.3644	27
21.355	13	21.3855	23	21.375	3	21.3846	31
21.3752	6	21.4057	28	21.3952	8	21.4048	43
21.3954	9	21.4259	34	21.4154	10	21.425	48
21.4155	11	21.446	27	21.4355	5	21.4452	31
21.4357	14	21.4662	21	21.4557	5	21.4653	24
21.4559	11	21.4864	37	21.4759	5	21.4855	34
21.4761	12	21.5066	47	21.4961	5	21.5057	36
21.4963	14	21.5268	6	21.5163	4	21.5259	29
21.5164	13	21.5469	42	21.5364	4	21.5461	39
21.5366	8	21.5671	45	21.5566	8	21.5662	37
21.5568	5	21.5873	23	21.5768	6	21.5864	22
21.577	10	21.6075	37	21.597	5	21.6066	42
21.5972	6	21.6277	33	21.6172	6	21.6268	33
21.6173	16	21.6478	39	21.6374	8	21.6469	37
21.6375	10	21.668	58	21.6575	5	21.6671	31
21.6577	9	21.6882	31	21.6777	6	21.6873	42
21.6779	6	21.7084	28	21.6979	9	21.7075	7
21.6981	7	21.7286	31	21.7181	3	21.7277	34
21.7183	6	21.7487	33	21.7383	4	21.7478	35
21.7384	12	21.7689	45	21.7584	3	21.768	32
21.7586	12	21.7891	40	21.7786	12	21.7882	42
21.7788	12	21.8093	49	21.7988	6	21.8084	33
21.799	16	21.8295	36	21.819	10	21.8286	28
21.8191	12	21.8496	29	21.8391	4	21.8487	46
21.8393	12	21.8698	46	21.8593	5	21.8689	39
21.8595	20	21.89	35	21.8795	2	21.8891	32
21.8797	15	21.9102	20	21.8997	9	21.9093	25
21.8999	13	21.9304	39	21.9199	12	21.9294	34
21.92	12	21.9505	32	21.94	8	21.9496	36
21.9402	4	21.9707	46	21.9602	9	21.9698	48
21.9604	14	21.9909	38	21.9804	5	21.99	36
21.9806	5	22.0111	35	22.0006	10	22.0102	49
22.0008	16	22.0312	33	22.0208	5	22.0303	25
22.0209	7	22.0514	26	22.0409	4	22.0505	49
22.0411	9	22.0716	53	22.0611	5	22.0707	37
22.0613	11	22.0918	32	22.0813	11	22.0909	32
22.0815	12	22.112	40	22.1015	9	22.1111	40
22.1016	13	22.1321	42	22.1216	1	22.1313	24
22.1218	19	22.1523	53	22.1418	6	22.1514	42
22.142	11	22.1725	39	22.162	4	22.1716	57
22.1622	16	22.1927	38	22.1822	5	22.1918	29
22.1824	15	22.2129	41	22.2024	2	22.212	58
22.2025	7	22.233	51	22.2225	7	22.2322	48
22.2227	11	22.2532	21	22.2427	6	22.2523	42
22.2429	10	22.2734	53	22.2629	4	22.2725	52
22.2631	11	22.2936	50	22.2831	9	22.2927	37
22.2833	15	22.3138	38	22.3033	6	22.3129	48
22.3035	4	22.3339	32	22.3235	11	22.333	41
22.3236	6	22.3541	49	22.3436	4	22.3532	50
22.3438	12	22.3743	33	22.3638	7	22.3734	31
22.364	15	22.3945	28	22.384	10	22.3936	54
22.3842	20	22.4147	38	22.4042	7	22.4138	47
22.4044	14	22.4348	47	22.4244	7	22.4339	45
22.4245	6	22.455	50	22.4445	4	22.4541	45
22.4447	21	22.4752	51	22.4647	9	22.4743	46
22.4649	14	22.4954	45	22.4849	14	22.4945	51
22.4851	15	22.5156	35	22.5051	10	22.5147	67
22.5052	16	22.5357	56	22.5252	7	22.5348	46
22.5254	10	22.5559	55	22.5454	7	22.555	46
22.5456	21	22.5761	54	22.5656	12	22.5752	59
22.5658	21	22.5963	52	22.5858	5	22.5954	48
22.586	13	22.6165	51	22.606	9	22.6155	52
22.6061	15	22.6366	32	22.6261	15	22.6357	61
22.6263	11	22.6568	38	22.6463	10	22.6559	53
22.6465	21	22.677	44	22.6665	7	22.6761	51
22.6667	20	22.6972	59	22.6867	5	22.6963	60
22.6869	14	22.7173	60	22.7069	11	22.7164	56
22.707	18	22.7375	46	22.727	3	22.7366	50
22.7272	14	22.7577	38	22.7472	5	22.7568	50
22.7474	21	22.7779	61	22.7674	10	22.777	73
22.7676	13	22.7981	48	22.7876	9	22.7972	72
22.7878	31	22.8182	62	22.8078	9	22.8174	49
22.8079	19	22.8384	62	22.8279	6	22.8375	66
22.8281	30	22.8586	45	22.8481	12	22.8577	65
22.8483	21	22.8788	85	22.8683	3	22.8779	59
22.8685	22	22.899	64	22.8885	9	22.8981	68
22.8886	25	22.9191	106	22.9087	15	22.9183	70
22.9088	23	22.9393	110	22.9288	9	22.9384	96
22.929	29	22.9595	90	22.949	12	22.9586	68
22.9492	21	22.9797	128	22.9692	12	22.9788	56
22.9694	42	22.9999	119	22.9894	4	22.999	91
22.9896	35	23.02	109	23.0096	14	23.0191	90
23.0097	52	23.0402	155	23.0297	19	23.0393	65
23.0299	54	23.0604	172	23.0499	11	23.0595	105
23.0501	68	23.0806	166	23.0701	7	23.0797	91
23.0703	45	23.1008	182	23.0903	10	23.0999	75
23.0905	61	23.1209	216	23.1105	11	23.12	106
23.1106	57	23.1411	189	23.1306	14	23.1402	88
23.1308	51	23.1613	221	23.1508	15	23.1604	143
23.151	46	23.1815	221	23.171	12	23.1806	145
23.1712	65	23.2017	226	23.1912	12	23.2008	150
23.1913	91	23.2218	253	23.2113	11	23.2209	137
23.2115	80	23.242	225	23.2315	9	23.2411	152
23.2317	64	23.2622	238	23.2517	14	23.2613	141
23.2519	79	23.2824	243	23.2719	25	23.2815	173
23.2721	64	23.3026	263	23.2921	21	23.3016	187
23.2922	60	23.3227	239	23.3122	17	23.3218	205
23.3124	68	23.3429	218	23.3324	21	23.342	266
23.3326	83	23.3631	212	23.3526	18	23.3622	293
23.3528	66	23.3833	194	23.3728	23	23.3824	304
23.373	65	23.4034	182	23.393	25	23.4026	337
23.3931	52	23.4236	170	23.4131	33	23.4227	363
23.4133	50	23.4438	140	23.4333	34	23.4429	385
23.4335	50	23.464	161	23.4535	31	23.4631	392
23.4537	41	23.4842	109	23.4737	33	23.4833	434
23.4739	39	23.5043	95	23.4939	49	23.5035	454
23.494	37	23.5245	111	23.514	38	23.5236	446
23.5142	27	23.5447	106	23.5342	40	23.5438	449
23.5344	37	23.5649	102	23.5544	49	23.564	464
23.5546	42	23.5851	110	23.5746	51	23.5842	402
23.5748	23	23.6052	85	23.5948	46	23.6044	381
23.5949	29	23.6254	89	23.6149	55	23.6245	363
23.6151	26	23.6456	99	23.6351	67	23.6447	311
23.6353	39	23.6658	91	23.6553	66	23.6649	299
23.6555	29	23.686	96	23.6755	67	23.6851	277
23.6757	35	23.7061	81	23.6957	64	23.7052	221
23.6958	27	23.7263	80	23.7158	62	23.7254	236
23.716	28	23.7465	98	23.736	54	23.7456	184
23.7362	27	23.7667	88	23.7562	34	23.7658	177
23.7564	24	23.7869	72	23.7764	50	23.786	165
23.7766	34	23.807	107	23.7965	34	23.8061	162
23.7967	20	23.8272	74	23.8167	37	23.8263	149
23.8169	31	23.8474	87	23.8369	26	23.8465	130
23.8371	24	23.8676	81	23.8571	22	23.8667	126
23.8573	25	23.8878	80	23.8773	28	23.8869	118
23.8774	36	23.9079	107	23.8974	35	23.907	125
23.8976	29	23.9281	82	23.9176	36	23.9272	104
23.9178	28	23.9483	106	23.9378	23	23.9474	137
23.938	23	23.9685	98	23.958	20	23.9676	115
23.9582	26	23.9886	94	23.9782	23	23.9878	104
23.9783	34	24.0088	109	23.9983	37	24.0079	127
23.9985	24	24.029	101	24.0185	18	24.0281	145
24.0187	28	24.0492	98	24.0387	14	24.0483	109
24.0389	15	24.0694	92	24.0589	17	24.0685	118
24.0591	15	24.0895	123	24.0791	15	24.0887	103
24.0792	18	24.1097	77	24.0992	18	24.1088	112
24.0994	28	24.1299	85	24.1194	19	24.129	129
24.1196	13	24.1501	97	24.1396	19	24.1492	131
24.1398	26	24.1703	101	24.1598	14	24.1694	113
24.16	29	24.1904	89	24.18	18	24.1896	96
24.1801	14	24.2106	89	24.2001	17	24.2097	105
24.2003	17	24.2308	74	24.2203	15	24.2299	108
24.2205	21	24.251	60	24.2405	20	24.2501	94
24.2407	15	24.2712	75	24.2607	14	24.2703	99
24.2609	18	24.2913	71	24.2809	18	24.2904	92
24.281	17	24.3115	74	24.301	19	24.3106	77
24.3012	26	24.3317	69	24.3212	17	24.3308	73
24.3214	18	24.3519	58	24.3414	16	24.351	86
24.3416	17	24.3721	88	24.3616	14	24.3712	84
24.3618	13	24.3922	48	24.3818	12	24.3913	72
24.3819	14	24.4124	62	24.4019	8	24.4115	85
24.4021	20	24.4326	60	24.4221	14	24.4317	71
24.4223	20	24.4528	43	24.4423	12	24.4519	56
24.4425	14	24.473	48	24.4625	9	24.4721	68
24.4627	15	24.4931	70	24.4826	13	24.4922	77
24.4828	11	24.5133	69	24.5028	15	24.5124	62
24.503	19	24.5335	70	24.523	4	24.5326	81
24.5232	13	24.5537	44	24.5432	20	24.5528	64
24.5434	14	24.5739	40	24.5634	14	24.573	50
24.5635	22	24.594	63	24.5835	6	24.5931	53
24.5837	20	24.6142	47	24.6037	7	24.6133	42
24.6039	12	24.6344	67	24.6239	9	24.6335	62
24.6241	11	24.6546	50	24.6441	12	24.6537	70
24.6443	25	24.6747	56	24.6643	8	24.6739	70
24.6644	16	24.6949	72	24.6844	12	24.694	71
24.6846	12	24.7151	45	24.7046	18	24.7142	56
24.7048	26	24.7353	52	24.7248	9	24.7344	74
24.725	18	24.7555	69	24.745	11	24.7546	61
24.7452	17	24.7756	38	24.7652	8	24.7748	59
24.7653	13	24.7958	57	24.7853	11	24.7949	53
24.7855	14	24.816	71	24.8055	5	24.8151	45
24.8057	20	24.8362	45	24.8257	12	24.8353	60
24.8259	20	24.8564	61	24.8459	9	24.8555	64
24.8461	14	24.8766	46	24.8661	8	24.8757	47
24.8662	15	24.8967	53	24.8862	7	24.8958	83
24.8864	11	24.9169	70	24.9064	15	24.916	60
24.9066	19	24.9371	52	24.9266	13	24.9362	53
24.9268	13	24.9573	46	24.9468	7	24.9564	72
24.947	14	24.9774	44	24.967	7	24.9765	40
24.9671	22	24.9976	48	24.9871	11	24.9967	35
24.9873	20	25.0178	47	25.0073	8	25.0169	45
25.0075	12	25.038	63	25.0275	9	25.0371	57
25.0277	11	25.0582	48	25.0477	8	25.0573	66
25.0479	25	25.0783	57	25.0678	7	25.0774	59
25.068	16	25.0985	51	25.088	8	25.0976	64
25.0882	12	25.1187	51	25.1082	15	25.1178	67
25.1084	17	25.1389	43	25.1284	9	25.138	46
25.1286	16	25.1591	46	25.1486	5	25.1582	60
25.1487	13	25.1792	50	25.1687	9	25.1783	66
25.1689	21	25.1994	49	25.1889	9	25.1985	59
25.1891	23	25.2196	47	25.2091	5	25.2187	53
25.2093	13	25.2398	63	25.2293	10	25.2389	55
25.2295	20	25.26	48	25.2495	8	25.2591	71
25.2496	15	25.2801	57	25.2696	17	25.2792	47
25.2698	21	25.3003	51	25.2898	7	25.2994	66
25.29	23	25.3205	51	25.31	6	25.3196	50
25.3102	8	25.3407	43	25.3302	9	25.3398	45
25.3304	14	25.3608	46	25.3504	8	25.36	31
25.3505	15	25.381	50	25.3705	12	25.3801	58
25.3707	17	25.4012	49	25.3907	9	25.4003	60
25.3909	19	25.4214	28	25.4109	14	25.4205	39
25.4111	19	25.4416	55	25.4311	7	25.4407	59
25.4313	14	25.4617	60	25.4513	9	25.4609	68
25.4514	15	25.4819	53	25.4714	9	25.481	65
25.4716	12	25.5021	47	25.4916	3	25.5012	47
25.4918	15	25.5223	51	25.5118	0	25.5214	50
25.512	20	25.5425	55	25.532	4	25.5416	50
25.5322	18	25.5627	55	25.5522	8	25.5617	55
25.5523	26	25.5828	51	25.5723	4	25.5819	60
25.5725	7	25.603	36	25.5925	12	25.6021	52
25.5927	12	25.6232	31	25.6127	12	25.6223	64
25.6129	15	25.6434	51	25.6329	6	25.6425	60
25.6331	20	25.6636	70	25.6531	8	25.6626	60
25.6532	16	25.6837	27	25.6732	5	25.6828	60
25.6734	16	25.7039	26	25.6934	3	25.703	51
25.6936	12	25.7241	61	25.7136	12	25.7232	44
25.7138	15	25.7443	54	25.7338	3	25.7434	73
25.734	16	25.7644	64	25.7539	8	25.7635	68
25.7541	10	25.7846	34	25.7741	10	25.7837	46
25.7743	13	25.8048	47	25.7943	9	25.8039	70
25.7945	18	25.825	44	25.8145	7	25.8241	56
25.8147	18	25.8452	52	25.8347	6	25.8443	58
25.8348	21	25.8653	57	25.8548	9	25.8644	65
25.855	22	25.8855	46	25.875	6	25.8846	64
25.8752	15	25.9057	38	25.8952	9	25.9048	70
25.8954	17	25.9259	49	25.9154	11	25.925	57
25.9156	11	25.9461	56	25.9356	11	25.9452	57
25.9357	16	25.9662	49	25.9557	20	25.9653	76
25.9559	13	25.9864	51	25.9759	10	25.9855	62
25.9761	24	26.0066	69	25.9961	13	26.0057	73
25.9963	21	26.0268	46	26.0163	16	26.0259	52
26.0165	16	26.0469	74	26.0365	11	26.0461	76
26.0366	13	26.0671	42	26.0566	9	26.0662	57
26.0568	17	26.0873	42	26.0768	5	26.0864	74
26.077	16	26.1075	46	26.097	17	26.1066	72
26.0972	17	26.1277	55	26.1172	9	26.1268	53
26.1174	17	26.1478	54	26.1374	15	26.147	62
26.1375	13	26.168	62	26.1575	9	26.1671	68
26.1577	20	26.1882	54	26.1777	9	26.1873	87
26.1779	20	26.2084	51	26.1979	15	26.2075	63
26.1981	19	26.2286	51	26.2181	17	26.2277	79
26.2183	10	26.2488	65	26.2383	6	26.2478	68
26.2384	21	26.2689	64	26.2584	15	26.268	68
26.2586	19	26.2891	57	26.2786	3	26.2882	53
26.2788	15	26.3093	53	26.2988	15	26.3084	62
26.299	15	26.3295	54	26.319	11	26.3286	64
26.3192	15	26.3497	63	26.3392	11	26.3487	92
26.3393	21	26.3698	46	26.3593	9	26.3689	60
26.3595	17	26.39	70	26.3795	19	26.3891	84
26.3797	14	26.4102	73	26.3997	8	26.4093	76
26.3999	11	26.4304	60	26.4199	15	26.4295	66
26.42	18	26.4505	75	26.44	5	26.4496	78
26.4402	17	26.4707	41	26.4602	15	26.4698	66
26.4604	20	26.4909	54	26.4804	12	26.49	81
26.4806	20	26.5111	60	26.5006	7	26.5102	88
26.5008	23	26.5313	51	26.5208	14	26.5304	67
26.5209	25	26.5514	54	26.5409	10	26.5505	85
26.5411	16	26.5716	70	26.5611	15	26.5707	74
26.5613	14	26.5918	71	26.5813	15	26.5909	77
26.5815	12	26.612	59	26.6015	14	26.6111	70
26.6017	21	26.6322	91	26.6217	12	26.6313	84
26.6218	24	26.6523	78	26.6419	11	26.6514	89
26.642	11	26.6725	59	26.662	21	26.6716	65
26.6622	20	26.6927	76	26.6822	19	26.6918	70
26.6824	19	26.7129	53	26.7024	14	26.712	93
26.7026	23	26.7331	75	26.7226	21	26.7322	106
26.7227	24	26.7532	78	26.7427	8	26.7523	86
26.7429	15	26.7734	82	26.7629	15	26.7725	81
26.7631	23	26.7936	85	26.7831	18	26.7927	89
26.7833	18	26.8138	100	26.8033	10	26.8129	101
26.8035	24	26.834	62	26.8235	19	26.8331	99
26.8236	27	26.8541	65	26.8436	17	26.8532	78
26.8438	20	26.8743	70	26.8638	21	26.8734	98
26.864	20	26.8945	81	26.884	25	26.8936	95
26.8842	19	26.9147	76	26.9042	19	26.9138	102
26.9044	31	26.9349	84	26.9244	17	26.9339	97
26.9245	29	26.955	86	26.9445	13	26.9541	102
26.9447	27	26.9752	101	26.9647	9	26.9743	95
26.9649	28	26.9954	86	26.9849	15	26.9945	104
26.9851	18	27.0156	81	27.0051	21	27.0147	106
27.0053	18	27.0358	81	27.0253	20	27.0348	111
27.0254	31	27.0559	103	27.0454	17	27.055	95
27.0456	27	27.0761	87	27.0656	18	27.0752	117
27.0658	26	27.0963	103	27.0858	18	27.0954	102
27.086	33	27.1165	108	27.106	22	27.1156	124
27.1061	35	27.1366	105	27.1261	21	27.1358	123
27.1263	26	27.1568	131	27.1463	13	27.1559	123
27.1465	27	27.177	109	27.1665	22	27.1761	129
27.1667	37	27.1972	134	27.1867	16	27.1963	137
27.1869	24	27.2174	141	27.2069	15	27.2165	145
27.207	36	27.2375	140	27.227	20	27.2366	169
27.2272	28	27.2577	154	27.2472	22	27.2568	156
27.2474	30	27.2779	132	27.2674	21	27.277	137
27.2676	40	27.2981	183	27.2876	31	27.2972	166
27.2878	31	27.3183	169	27.3078	29	27.3174	187
27.308	43	27.3384	206	27.328	33	27.3375	186
27.3281	34	27.3586	145	27.3481	28	27.3577	167
27.3483	40	27.3788	168	27.3683	34	27.3779	203
27.3685	56	27.399	167	27.3885	27	27.3981	214
27.3887	56	27.4192	161	27.4087	34	27.4183	181
27.4088	51	27.4393	168	27.4288	25	27.4384	199
27.429	48	27.4595	168	27.449	34	27.4586	185
27.4492	52	27.4797	146	27.4692	37	27.4788	179
27.4694	49	27.4999	175	27.4894	28	27.499	179
27.4896	52	27.5201	161	27.5096	17	27.5192	204
27.5097	47	27.5402	175	27.5297	29	27.5393	207
27.5299	40	27.5604	147	27.5499	31	27.5595	194
27.5501	56	27.5806	156	27.5701	38	27.5797	188
27.5703	49	27.6008	164	27.5903	35	27.5999	216
27.5905	52	27.621	175	27.6105	40	27.62	206
27.6106	59	27.6411	173	27.6306	34	27.6402	196
27.6308	56	27.6613	166	27.6508	30	27.6604	227
27.651	70	27.6815	182	27.671	31	27.6806	243
27.6712	53	27.7017	194	27.6912	37	27.7008	240
27.6914	60	27.7218	186	27.7114	32	27.7209	274
27.7115	66	27.742	227	27.7315	53	27.7411	267
27.7317	55	27.7622	200	27.7517	53	27.7613	276
27.7519	49	27.7824	202	27.7719	44	27.7815	246
27.7721	63	27.8026	244	27.7921	42	27.8017	308
27.7922	58	27.8227	271	27.8122	42	27.8219	306
27.8124	73	27.8429	306	27.8324	35	27.842	329
27.8326	58	27.8631	270	27.8526	46	27.8622	338
27.8528	71	27.8833	265	27.8728	40	27.8824	337
27.873	81	27.9035	271	27.893	51	27.9026	331
27.8931	92	27.9236	295	27.9132	45	27.9227	325
27.9133	76	27.9438	292	27.9333	42	27.9429	299
27.9335	89	27.964	304	27.9535	53	27.9631	358
27.9537	77	27.9842	347	27.9737	44	27.9833	341
27.9739	98	28.0044	331	27.9939	49	28.0035	314
27.9941	83	28.0245	332	28.0141	46	28.0236	294
28.0142	81	28.0447	310	28.0342	34	28.0438	285
28.0344	91	28.0649	324	28.0544	36	28.064	262
28.0546	84	28.0851	325	28.0746	39	28.0842	256
28.0748	89	28.1053	348	28.0948	34	28.1044	241
28.0949	83	28.1254	323	28.1149	29	28.1245	204
28.1151	69	28.1456	311	28.1351	29	28.1447	228
28.1353	88	28.1658	296	28.1553	40	28.1649	201
28.1555	78	28.186	295	28.1755	20	28.1851	204
28.1757	81	28.2062	259	28.1957	29	28.2053	157
28.1958	81	28.2263	306	28.2158	21	28.2254	144
28.216	57	28.2465	240	28.236	26	28.2456	143
28.2362	65	28.2667	228	28.2562	25	28.2658	127
28.2564	62	28.2869	204	28.2764	21	28.286	150
28.2766	71	28.3071	200	28.2966	18	28.3061	102
28.2967	67	28.3272	159	28.3167	22	28.3263	135
28.3169	40	28.3474	186	28.3369	14	28.3465	138
28.3371	63	28.3676	152	28.3571	16	28.3667	117
28.3573	50	28.3878	159	28.3773	14	28.3869	112
28.3775	47	28.4079	131	28.3975	15	28.4071	102
28.3976	39	28.4281	127	28.4176	15	28.4272	118
28.4178	46	28.4483	148	28.4378	24	28.4474	116
28.438	51	28.4685	138	28.458	18	28.4676	108
28.4582	34	28.4887	108	28.4782	18	28.4878	113
28.4783	41	28.5088	116	28.4983	19	28.508	96
28.4985	39	28.529	127	28.5185	18	28.5281	88
28.5187	40	28.5492	121	28.5387	20	28.5483	104
28.5389	25	28.5694	99	28.5589	9	28.5685	105
28.5591	29	28.5896	90	28.5791	14	28.5887	94
28.5792	25	28.6097	95	28.5993	10	28.6088	95
28.5994	30	28.6299	100	28.6194	12	28.629	68
28.6196	28	28.6501	79	28.6396	14	28.6492	84
28.6398	26	28.6703	76	28.6598	14	28.6694	70
28.66	39	28.6905	102	28.68	15	28.6896	63
28.6802	36	28.7106	72	28.7002	20	28.7097	76
28.7003	33	28.7308	92	28.7203	13	28.7299	75
28.7205	21	28.751	83	28.7405	14	28.7501	62
28.7407	34	28.7712	120	28.7607	13	28.7703	107
28.7609	27	28.7914	62	28.7809	14	28.7905	78
28.781	23	28.8115	96	28.801	15	28.8106	89
28.8012	33	28.8317	84	28.8212	15	28.8308	81
28.8214	24	28.8519	64	28.8414	14	28.851	68
28.8416	33	28.8721	76	28.8616	10	28.8712	76
28.8618	34	28.8923	61	28.8818	8	28.8914	78
28.8819	31	28.9124	71	28.9019	21	28.9115	72
28.9021	22	28.9326	65	28.9221	16	28.9317	77
28.9223	18	28.9528	66	28.9423	11	28.9519	74
28.9425	17	28.973	86	28.9625	13	28.9721	47
28.9627	21	28.9931	83	28.9827	9	28.9922	65
28.9828	21	29.0133	61	29.0028	10	29.0124	63
29.003	23	29.0335	62	29.023	25	29.0326	75
29.0232	27	29.0537	58	29.0432	12	29.0528	53
29.0434	28	29.0739	56	29.0634	7	29.073	68
29.0636	14	29.094	66	29.0836	11	29.0932	80
29.0837	27	29.1142	78	29.1037	11	29.1133	69
29.1039	16	29.1344	65	29.1239	8	29.1335	82
29.1241	26	29.1546	78	29.1441	10	29.1537	79
29.1443	11	29.1748	72	29.1643	13	29.1739	72
29.1644	25	29.1949	56	29.1844	13	29.1941	66
29.1846	25	29.2151	72	29.2046	11	29.2142	49
29.2048	29	29.2353	62	29.2248	9	29.2344	78
29.225	21	29.2555	47	29.245	15	29.2546	77
29.2452	21	29.2757	69	29.2652	14	29.2748	66
29.2654	24	29.2958	56	29.2854	10	29.2949	59
29.2855	26	29.316	63	29.3055	11	29.3151	79
29.3057	9	29.3362	60	29.3257	7	29.3353	78
29.3259	24	29.3564	62	29.3459	16	29.3555	72
29.3461	20	29.3766	66	29.3661	4	29.3757	61
29.3663	24	29.3967	54	29.3863	10	29.3958	67
29.3864	9	29.4169	52	29.4064	11	29.416	38
29.4066	18	29.4371	74	29.4266	4	29.4362	56
29.4268	20	29.4573	54	29.4468	12	29.4564	76
29.447	16	29.4775	57	29.467	13	29.4766	98
29.4672	23	29.4976	58	29.4871	11	29.4967	61
29.4873	18	29.5178	48	29.5073	8	29.5169	56
29.5075	22	29.538	60	29.5275	13	29.5371	56
29.5277	16	29.5582	69	29.5477	6	29.5573	41
29.5479	21	29.5784	54	29.5679	8	29.5775	61
29.568	21	29.5985	40	29.588	6	29.5976	61
29.5882	19	29.6187	75	29.6082	0	29.6178	58
29.6084	13	29.6389	56	29.6284	11	29.638	70
29.6286	24	29.6591	59	29.6486	10	29.6582	57
29.6488	11	29.6792	57	29.6688	13	29.6783	68
29.6689	21	29.6994	53	29.6889	9	29.6985	64
29.6891	18	29.7196	53	29.7091	8	29.7187	57
29.7093	13	29.7398	75	29.7293	12	29.7389	46
29.7295	18	29.76	67	29.7495	6	29.7591	52
29.7497	16	29.7801	46	29.7697	8	29.7793	55
29.7698	16	29.8003	49	29.7898	2	29.7994	55
29.79	15	29.8205	68	29.81	7	29.8196	41
29.8102	17	29.8407	48	29.8302	11	29.8398	52
29.8304	16	29.8609	61	29.8504	10	29.86	61
29.8505	14	29.881	47	29.8706	7	29.8802	55
29.8707	12	29.9012	58	29.8907	10	29.9003	66
29.8909	19	29.9214	40	29.9109	8	29.9205	74
29.9111	18	29.9416	43	29.9311	6	29.9407	59
29.9313	12	29.9618	67	29.9513	6	29.9609	70
29.9515	19	29.9819	77	29.9715	13	29.981	47
29.9716	21	30.0021	51	29.9916	7	30.0012	41
29.9918	19	30.0223	67	30.0118	11	30.0214	50
30.012	22	30.0425	65	30.032	10	30.0416	65
30.0322	7	30.0627	36	30.0522	6	30.0618	58
30.0524	13	30.0828	45	30.0724	1	30.0819	55
30.0725	26	30.103	45	30.0925	9	30.1021	46
30.0927	18	30.1232	52	30.1127	6	30.1223	49
30.1129	11	30.1434	30	30.1329	12	30.1425	59
30.1331	14	30.1636	70	30.1531	11	30.1627	44
30.1532	16	30.1837	54	30.1732	4	30.1828	44
30.1734	19	30.2039	43	30.1934	12	30.203	76
30.1936	18	30.2241	52	30.2136	6	30.2232	57
30.2138	14	30.2443	52	30.2338	12	30.2434	56
30.234	13	30.2645	48	30.254	7	30.2636	47
30.2541	17	30.2846	52	30.2741	6	30.2837	36
30.2743	16	30.3048	57	30.2943	11	30.3039	43
30.2945	20	30.325	37	30.3145	8	30.3241	55
30.3147	17	30.3452	53	30.3347	9	30.3443	45
30.3349	22	30.3653	53	30.3549	5	30.3645	57
30.355	18	30.3855	62	30.375	9	30.3846	59
30.3752	20	30.4057	59	30.3952	5	30.4048	58
30.3954	17	30.4259	55	30.4154	9	30.425	43
30.4156	7	30.4461	51	30.4356	9	30.4452	39
30.4358	8	30.4662	55	30.4558	16	30.4654	59
30.4559	11	30.4864	61	30.4759	4	30.4855	52
30.4761	15	30.5066	54	30.4961	10	30.5057	59
30.4963	16	30.5268	70	30.5163	8	30.5259	47
30.5165	14	30.547	47	30.5365	7	30.5461	42
30.5367	18	30.5672	54	30.5567	8	30.5663	59
30.5568	13	30.5873	41	30.5768	7	30.5864	24
30.577	4	30.6075	50	30.597	10	30.6066	54
30.5972	15	30.6277	45	30.6172	7	30.6268	50
30.6174	20	30.6479	39	30.6374	8	30.647	53
30.6376	8	30.668	72	30.6576	8	30.6671	47
30.6577	24	30.6882	53	30.6777	9	30.6873	52
30.6779	15	30.7084	47	30.6979	8	30.7075	32
30.6981	23	30.7286	58	30.7181	7	30.7277	52
30.7183	16	30.7488	61	30.7383	7	30.7479	65
30.7385	16	30.7689	72	30.7584	11	30.768	51
30.7586	13	30.7891	66	30.7786	3	30.7882	60
30.7788	17	30.8093	50	30.7988	7	30.8084	65
30.799	6	30.8295	54	30.819	13	30.8286	45
30.8192	6	30.8497	24	30.8392	8	30.8488	47
30.8393	18	30.8698	48	30.8593	7	30.8689	47
30.8595	16	30.89	56	30.8795	6	30.8891	33
30.8797	12	30.9102	31	30.8997	7	30.9093	49
30.8999	16	30.9304	42	30.9199	7	30.9295	42
30.9201	16	30.9505	56	30.9401	10	30.9497	43
30.9402	13	30.9707	55	30.9602	10	30.9698	62
30.9604	13	30.9909	66	30.9804	15	30.99	48
30.9806	13	31.0111	43	31.0006	12	31.0102	44
31.0008	11	31.0313	52	31.0208	6	31.0304	58
31.021	11	31.0514	67	31.041	8	31.0506	46
31.0411	15	31.0716	44	31.0611	5	31.0707	53
31.0613	16	31.0918	74	31.0813	6	31.0909	61
31.0815	13	31.112	59	31.1015	10	31.1111	52
31.1017	13	31.1322	63	31.1217	7	31.1313	43
31.1219	14	31.1523	42	31.1419	11	31.1515	53
31.142	18	31.1725	55	31.162	8	31.1716	32
31.1622	16	31.1927	47	31.1822	9	31.1918	38
31.1824	12	31.2129	36	31.2024	9	31.212	62
31.2026	15	31.2331	44	31.2226	15	31.2322	49
31.2228	15	31.2533	48	31.2428	9	31.2523	56
31.2429	14	31.2734	38	31.2629	10	31.2725	50
31.2631	15	31.2936	59	31.2831	12	31.2927	49
31.2833	10	31.3138	36	31.3033	6	31.3129	38
31.3035	17	31.334	61	31.3235	9	31.3331	52
31.3237	23	31.3541	68	31.3437	7	31.3532	50
31.3438	16	31.3743	50	31.3638	8	31.3734	46
31.364	21	31.3945	52	31.384	8	31.3936	55
31.3842	24	31.4147	59	31.4042	11	31.4138	33
31.4044	19	31.4349	54	31.4244	11	31.434	53
31.4245	19	31.455	46	31.4445	7	31.4541	35
31.4447	8	31.4752	42	31.4647	5	31.4743	42
31.4649	13	31.4954	57	31.4849	4	31.4945	44
31.4851	12	31.5156	58	31.5051	9	31.5147	47
31.5053	19	31.5358	41	31.5253	9	31.5349	45
31.5254	14	31.5559	51	31.5454	13	31.555	48
31.5456	13	31.5761	69	31.5656	7	31.5752	52
31.5658	13	31.5963	56	31.5858	6	31.5954	55
31.586	11	31.6165	50	31.606	11	31.6156	45
31.6062	9	31.6367	56	31.6262	7	31.6358	35
31.6263	16	31.6568	38	31.6463	12	31.6559	50
31.6465	17	31.677	49	31.6665	4	31.6761	59
31.6667	17	31.6972	60	31.6867	15	31.6963	42
31.6869	6	31.7174	45	31.7069	8	31.7165	53
31.7071	16	31.7375	56	31.7271	8	31.7367	47
31.7272	18	31.7577	54	31.7472	8	31.7568	39
31.7474	15	31.7779	36	31.7674	8	31.777	60
31.7676	16	31.7981	67	31.7876	10	31.7972	44
31.7878	15	31.8183	57	31.8078	8	31.8174	42
31.808	16	31.8385	61	31.828	8	31.8376	51
31.8281	17	31.8586	68	31.8481	6	31.8577	60
31.8483	12	31.8788	53	31.8683	10	31.8779	58
31.8685	18	31.899	57	31.8885	14	31.8981	41
31.8887	17	31.9192	54	31.9087	11	31.9183	65
31.9089	12	32.0393	28	31.9289	9	31.9384	55
31.929	12	32.0595	57	31.949	5	31.9586	54
31.9492	24	32.0797	44	31.9692	15	31.9788	41
31.9694	16	32.0999	24	31.9894	7	31.999	45
31.9896	15	32.1201	55	32.0096	18	32.0192	40
32.0098	21	32.1402	50	32.0298	11	32.0393	48
32.0299	14	32.1604	55	32.0499	8	32.0595	51
32.0501	14	32.1806	56	32.0701	8	32.0797	35
32.0703	8	32.2008	52	32.0903	13	32.0999	77
32.0905	10	32.221	59	32.1105	10	32.1201	39
32.1106	19	32.2411	42	32.1307	7	32.1402	41
32.1308	19	32.2613	46	32.1508	12	32.1604	45
32.151	10	32.2815	47	32.171	8	32.1806	47
32.1712	16	32.3017	38	32.1912	11	32.2008	51
32.1914	8	32.3219	37	32.2114	8	32.221	56
32.2116	10	32.342	52	32.2315	13	32.2411	39
32.2317	32	32.3622	61	32.2517	11	32.2613	45
32.2519	16	32.3824	43	32.2719	7	32.2815	71
32.2721	14	32.4026	58	32.2921	11	32.3017	56
32.2923	22	32.4228	39	32.3123	12	32.3219	38
32.3124	13	32.4429	74	32.3324	6	32.342	42
32.3326	20	32.4631	38	32.3526	8	32.3622	58
32.3528	18	32.4833	62	32.3728	9	32.3824	76
32.373	14	32.5035	77	32.393	9	32.4026	65
32.3932	14	32.5237	75	32.4132	13	32.4228	46
32.4133	18	32.5438	60	32.4333	9	32.4429	36
32.4335	12	32.564	71	32.4535	5	32.4631	51
32.4537	19	32.5842	54	32.4737	14	32.4833	61
32.4739	17	32.6044	63	32.4939	14	32.5035	53
32.4941	9	32.6245	60	32.5141	6	32.5237	52
32.5142	14	32.6447	52	32.5342	11	32.5438	49
32.5344	14	32.6649	72	32.5544	11	32.564	57
32.5546	10	32.6851	47	32.5746	14	32.5842	48
32.5748	12	32.7053	68	32.5948	13	32.6044	48
32.595	15	32.7255	47	32.615	8	32.6245	64
32.6151	21	32.7456	52	32.6351	12	32.6447	52
32.6353	18	32.7658	53	32.6553	11	32.6649	42
32.6555	18	32.786	62	32.6755	7	32.6851	39
32.6757	9	32.8062	48	32.6957	10	32.7053	43
32.6959	17	32.8263	58	32.7159	12	32.7255	42
32.716	18	32.8465	50	32.736	8	32.7456	66
32.7362	22	32.8667	54	32.7562	7	32.7658	45
32.7564	16	32.8869	54	32.7764	12	32.786	43
32.7766	7	32.9071	55	32.7966	7	32.8062	78
32.7968	27	32.9272	80	32.8167	9	32.8263	60
32.8169	18	32.9474	47	32.8369	13	32.8465	58
32.8371	15	32.9676	41	32.8571	11	32.8667	56
32.8573	17	32.9878	54	32.8773	5	32.8869	50
32.8775	18	33.008	59	32.8975	12	32.9071	46
32.8976	24	33.0281	58	32.9177	10	32.9272	49
32.9178	17	33.0483	47	32.9378	12	32.9474	67
32.938	25	33.0685	60	32.958	11	32.9676	44
32.9582	13	33.0887	70	32.9782	12	32.9878	58
32.9784	14	33.1089	62	32.9984	10	33.008	49
32.9986	17	33.129	61	33.0185	9	33.0281	61
33.0187	19	33.1492	66	33.0387	12	33.0483	61
33.0389	8	33.1694	64	33.0589	10	33.0685	45
33.0591	15	33.1896	71	33.0791	10	33.0887	58
33.0793	14	33.2098	48	33.0993	7	33.1089	60
33.0994	18	33.2299	37	33.1194	7	33.129	48
33.1196	16	33.2501	50	33.1396	14	33.1492	70
33.1398	20	33.2703	58	33.1598	7	33.1694	61
33.16	12	33.2905	64	33.18	16	33.1896	65
33.1802	16	33.3107	71	33.2002	13	33.2098	60
33.2003	13	33.3308	63	33.2203	7	33.2299	54
33.2205	11	33.351	81	33.2405	8	33.2501	57
33.2407	18	33.3712	76	33.2607	4	33.2703	52
33.2609	18	33.3914	80	33.2809	5	33.2905	69
33.2811	13	33.4115	59	33.3011	12	33.3107	68
33.3012	22	33.4317	72	33.3212	6	33.3308	61
33.3214	16	33.4519	64	33.3414	10	33.351	51
33.3416	17	33.4721	72	33.3616	11	33.3712	53
33.3618	21	33.4923	78	33.3818	10	33.3914	54
33.382	15	33.5124	59	33.402	10	33.4115	45
33.4021	16	33.5326	85	33.4221	9	33.4317	48
33.4223	16	33.5528	71	33.4423	10	33.4519	68
33.4425	16	33.573	102	33.4625	15	33.4721	61
33.4627	21	33.5932	61	33.4827	15	33.4923	54
33.4828	18	33.6133	80	33.5029	7	33.5124	52
33.503	16	33.6335	75	33.523	16	33.5326	59
33.5232	18	33.6537	69	33.5432	11	33.5528	45
33.5434	23	33.6739	96	33.5634	12	33.573	79
33.5636	18	33.6941	77	33.5836	4	33.5932	60
33.5838	21	33.7142	84	33.6037	6	33.6133	64
33.6039	12	33.7344	76	33.6239	14	33.6335	50
33.6241	20	33.7546	104	33.6441	12	33.6537	88
33.6443	19	33.7748	89	33.6643	15	33.6739	64
33.6645	21	33.795	76	33.6845	20	33.6941	60
33.6846	17	33.8151	93	33.7047	8	33.7142	79
33.7048	23	33.8353	100	33.7248	13	33.7344	87
33.725	18	33.8555	95	33.745	8	33.7546	83
33.7452	19	33.8757	84	33.7652	18	33.7748	79
33.7654	20	33.8959	109	33.7854	20	33.795	88
33.7855	20	33.916	98	33.8055	16	33.8151	85
33.8057	30	33.9362	105	33.8257	13	33.8353	102
33.8259	21	33.9564	85	33.8459	17	33.8555	82
33.8461	18	33.9766	80	33.8661	6	33.8757	78
33.8663	24	33.9967	96	33.8863	17	33.8959	62
33.8864	25	34.0169	71	33.9064	17	33.916	95
33.9066	20	34.0371	66	33.9266	14	33.9362	102
33.9268	30	34.0573	81	33.9468	21	33.9564	85
33.947	27	34.0775	73	33.967	14	33.9766	83
33.9672	21	34.0977	88	33.9872	10	33.9967	69
33.9873	21	34.1178	88	34.0073	14	34.0169	89
34.0075	28	34.138	80	34.0275	11	34.0371	71
34.0277	29	34.1582	85	34.0477	10	34.0573	76
34.0479	34	34.1784	69	34.0679	9	34.0775	80
34.0681	20	34.1985	64	34.0881	6	34.0977	73
34.0882	31	34.2187	72	34.1082	14	34.1178	64
34.1084	17	34.2389	79	34.1284	12	34.138	84
34.1286	26	34.2591	78	34.1486	8	34.1582	60
34.1488	18	34.2793	61	34.1688	14	34.1784	59
34.169	24	34.2994	54	34.1889	9	34.1985	59
34.1891	23	34.3196	71	34.2091	8	34.2187	56
34.2093	26	34.3398	60	34.2293	9	34.2389	66
34.2295	19	34.36	53	34.2495	10	34.2591	57
34.2497	27	34.3802	53	34.2697	9	34.2793	60
34.2698	17	34.4003	64	34.2899	7	34.2994	47
34.29	28	34.4205	74	34.31	13	34.3196	53
34.3102	21	34.4407	68	34.3302	10	34.3398	68
34.3304	24	34.4609	79	34.3504	8	34.36	71
34.3506	18	34.4811	81	34.3706	12	34.3802	42
34.3708	26	34.5012	82	34.3907	9	34.4003	64
34.3909	25	34.5214	93	34.4109	11	34.4205	67
34.4111	8	34.5416	44	34.4311	18	34.4407	48
34.4313	12	34.5618	61	34.4513	6	34.4609	74
34.4515	11	34.582	63	34.4715	12	34.4811	52
34.4716	16	34.6021	67	34.4916	11	34.5012	60
34.4918	20	34.6223	56	34.5118	11	34.5214	48
34.512	22	34.6425	68	34.532	16	34.5416	37
34.5322	18	34.6627	68	34.5522	17	34.5618	44
34.5524	16	34.6829	53	34.5724	14	34.582	65
34.5725	15	34.703	76	34.5925	8	34.6021	56
34.5927	18	34.7232	71	34.6127	8	34.6223	66
34.6129	22	34.7434	50	34.6329	8	34.6425	51
34.6331	13	34.7636	49	34.6531	12	34.6627	48
34.6533	20	34.7837	71	34.6733	8	34.6829	46
34.6734	10	34.8039	61	34.6934	8	34.703	39
34.6936	18	34.8241	54	34.7136	8	34.7232	54
34.7138	19	34.8443	61	34.7338	11	34.7434	62
34.734	18	34.8645	65	34.754	12	34.7636	56
34.7542	12	34.8847	84	34.7742	9	34.7837	50
34.7743	16	34.9048	55	34.7943	9	34.8039	63
34.7945	13	34.925	61	34.8145	11	34.8241	68
34.8147	17	34.9452	62	34.8347	15	34.8443	61
34.8349	24	34.9654	62	34.8549	10	34.8645	47
34.855	17	34.9855	62	34.8751	9	34.8847	62
34.8752	19	35.0057	76	34.8952	9	34.9048	75
34.8954	25	35.0259	65	34.9154	2	34.925	51
34.9156	30	35.0461	49	34.9356	16	34.9452	38
34.9358	18	35.0663	55	34.9558	5	34.9654	58
34.956	12	35.0864	69	34.9759	17	34.9855	46
34.9761	19	35.1066	78	34.9961	9	35.0057	31
34.9963	18	35.1268	74	35.0163	13	35.0259	51
35.0165	13	35.147	73	35.0365	7	35.0461	55
35.0367	17	35.1672	65	35.0567	6	35.0663	49
35.0568	26	35.1873	86	35.0769	11	35.0864	57
35.077	18	35.2075	77	35.097	13	35.1066	64
35.0972	24	35.2277	66	35.1172	10	35.1268	73
35.1174	21	35.2479	59	35.1374	10	35.147	49
35.1376	11	35.2681	50	35.1576	5	35.1672	58
35.1577	20	35.2882	63	35.1777	5	35.1873	48
35.1779	17	35.3084	76	35.1979	17	35.2075	65
35.1981	15	35.3286	71	35.2181	5	35.2277	69
35.2183	22	35.3488	60	35.2383	11	35.2479	54
35.2385	22	35.3689	53	35.2585	6	35.2681	68
35.2586	16	35.3891	70	35.2786	9	35.2882	61
35.2788	10	35.4093	87	35.2988	12	35.3084	39
35.299	22	35.4295	81	35.319	10	35.3286	59
35.3192	20	35.4497	87	35.3392	13	35.3488	75
35.3394	10	35.4699	84	35.3594	11	35.3689	61
35.3595	20	35.49	62	35.3795	3	35.3891	56
35.3797	19	35.5102	79	35.3997	5	35.4093	59
35.3999	21	35.5304	86	35.4199	7	35.4295	67
35.4201	13	35.5506	74	35.4401	10	35.4497	54
35.4403	24	35.5707	82	35.4603	13	35.4699	66
35.4604	18	35.5909	55	35.4804	10	35.49	56
35.4806	11	35.6111	66	35.5006	10	35.5102	58
35.5008	19	35.6313	88	35.5208	7	35.5304	74
35.521	18	35.6515	79	35.541	6	35.5506	70
35.5412	26	35.6716	71	35.5611	10	35.5707	58
35.5613	23	35.6918	80	35.5813	8	35.5909	60
35.5815	23	35.712	87	35.6015	13	35.6111	71
35.6017	23	35.7322	75	35.6217	13	35.6313	52
35.6219	22	35.7524	116	35.6419	10	35.6515	74
35.642	14	35.7725	83	35.6621	7	35.6716	45
35.6622	23	35.7927	94	35.6822	15	35.6918	71
35.6824	17	35.8129	87	35.7024	9	35.712	59
35.7026	15	35.8331	52	35.7226	5	35.7322	64
35.7228	19	35.8533	77	35.7428	13	35.7524	63
35.743	24	35.8734	56	35.7629	14	35.7725	59
35.7631	28	35.8936	81	35.7831	8	35.7927	65
35.7833	28	35.9138	78	35.8033	10	35.8129	74
35.8035	25	35.934	92	35.8235	6	35.8331	68
35.8237	11	35.9542	60	35.8437	13	35.8533	78
35.8439	24	35.9743	99	35.8638	12	35.8734	65
35.864	16	35.9945	73	35.884	10	35.8936	69
35.8842	28	36.0147	69	35.9042	12	35.9138	95
35.9044	24	36.0349	107	35.9244	9	35.934	84
35.9246	28	36.0551	96	35.9446	13	35.9542	69
35.9447	19	36.0752	86	35.9647	9	35.9743	83
35.9649	20	36.0954	96	35.9849	13	35.9945	63
35.9851	20	36.1156	107	36.0051	15	36.0147	74
36.0053	17	36.1358	98	36.0253	15	36.0349	72
36.0255	29	36.1559	96	36.0455	16	36.0551	68
36.0456	20	36.1761	108	36.0656	12	36.0752	77
36.0658	19	36.1963	110	36.0858	18	36.0954	63
36.086	24	36.2165	103	36.106	9	36.1156	77
36.1062	15	36.2367	114	36.1262	14	36.1358	75
36.1264	20	36.2569	116	36.1464	11	36.1559	92
36.1465	21	36.277	124	36.1665	16	36.1761	78
36.1667	24	36.2972	116	36.1867	11	36.1963	95
36.1869	24	36.3174	135	36.2069	9	36.2165	97
36.2071	23	36.3376	130	36.2271	10	36.2367	103
36.2272	27	36.3577	136	36.2473	13	36.2569	113
36.2474	32	36.3779	141	36.2674	22	36.277	104
36.2676	25	36.3981	157	36.2876	15	36.2972	104
36.2878	20	36.4183	142	36.3078	18	36.3174	97
36.308	22	36.4385	166	36.328	16	36.3376	114
36.3282	29	36.4586	166	36.3481	17	36.3577	100
36.3483	18	36.4788	163	36.3683	29	36.3779	115
36.3685	36	36.499	169	36.3885	20	36.3981	113
36.3887	24	36.5192	149	36.4087	25	36.4183	121
36.4089	31	36.5394	204	36.4289	21	36.4385	133
36.429	30	36.5595	186	36.449	20	36.4586	140
36.4492	26	36.5797	188	36.4692	11	36.4788	147
36.4694	30	36.5999	225	36.4894	25	36.499	144
36.4896	32	36.6201	198	36.5096	19	36.5192	129
36.5098	31	36.6403	238	36.5298	25	36.5394	153
36.5299	46	36.6604	227	36.55	24	36.5595	165
36.5501	30	36.6806	272	36.5701	24	36.5797	159
36.5703	24	36.7008	245	36.5903	23	36.5999	172
36.5905	28	36.721	247	36.6105	20	36.6201	201
36.6107	41	36.7411	286	36.6307	29	36.6403	212
36.6308	42	36.7613	265	36.6508	28	36.6604	187
36.651	38	36.7815	222	36.671	19	36.6806	195
36.6712	39	36.8017	261	36.6912	31	36.7008	221
36.6914	52	36.8219	248	36.7114	29	36.721	212
36.7116	50	36.8421	238	36.7316	34	36.7411	217
36.7317	45	36.8622	236	36.7517	36	36.7613	226
36.7519	55	36.8824	236	36.7719	27	36.7815	227
36.7721	57	36.9026	226	36.7921	29	36.8017	250
36.7923	49	36.9228	228	36.8123	21	36.8219	238
36.8125	50	36.943	206	36.8325	30	36.8421	198
36.8326	53	36.9631	165	36.8526	25	36.8622	250
36.8528	56	36.9833	168	36.8728	28	36.8824	236
36.873	56	37.0035	156	36.893	36	36.9026	196
36.8932	56	37.0237	161	36.9132	23	36.9228	187
36.9134	71	37.0438	163	36.9333	35	36.943	182
36.9335	60	37.064	143	36.9535	23	36.9631	179
36.9537	57	37.0842	127	36.9737	23	36.9833	173
36.9739	50	37.1044	131	36.9939	23	37.0035	157
36.9941	71	37.1246	131	37.0141	24	37.0237	131
37.0142	61	37.1447	99	37.0343	26	37.0438	165
37.0344	52	37.1649	132	37.0544	14	37.064	117
37.0546	38	37.1851	127	37.0746	22	37.0842	121
37.0748	48	37.2053	129	37.0948	17	37.1044	105
37.095	41	37.2255	93	37.115	15	37.1246	101
37.1151	45	37.2456	104	37.1352	15	37.1447	107
37.1353	47	37.2658	98	37.1553	20	37.1649	95
37.1555	39	37.286	93	37.1755	14	37.1851	89
37.1757	38	37.3062	103	37.1957	21	37.2053	110
37.1959	40	37.3264	76	37.2159	16	37.2255	84
37.2161	33	37.3465	103	37.236	18	37.2456	74
37.2362	33	37.3667	104	37.2562	22	37.2658	80
37.2564	48	37.3869	87	37.2764	15	37.286	95
37.2766	34	37.4071	76	37.2966	22	37.3062	82
37.2968	29	37.4273	98	37.3168	12	37.3264	80
37.3169	23	37.4474	102	37.3369	13	37.3465	72
37.3371	36	37.4676	99	37.3571	20	37.3667	66
37.3573	28	37.4878	74	37.3773	12	37.3869	61
37.3775	29	37.508	78	37.3975	20	37.4071	70
37.3977	21	37.5281	103	37.4177	9	37.4273	54
37.4178	24	37.5483	63	37.4378	13	37.4474	59
37.438	27	37.5685	66	37.458	20	37.4676	52
37.4582	27	37.5887	76	37.4782	11	37.4878	76
37.4784	41	37.6089	77	37.4984	13	37.508	72
37.4986	19	37.629	78	37.5186	14	37.5281	80
37.5187	25	37.6492	77	37.5387	9	37.5483	54
37.5389	27	37.6694	73	37.5589	7	37.5685	71
37.5591	20	37.6896	75	37.5791	16	37.5887	58
37.5793	22	37.7098	73	37.5993	11	37.6089	65
37.5994	25	37.73	52	37.6195	13	37.629	47
37.6196	28	37.7501	63	37.6396	6	37.6492	52
37.6398	19	37.7703	59	37.6598	15	37.6694	66
37.66	22	37.7905	86	37.68	8	37.6896	66
37.6802	24	37.8107	75	37.7002	7	37.7098	53
37.7004	30	37.8308	87	37.7204	7	37.73	59
37.7205	14	37.851	90	37.7405	11	37.7501	36
37.7407	19	37.8712	80	37.7607	9	37.7703	46
37.7609	21	37.8914	87	37.7809	5	37.7905	55
37.7811	22	37.9116	58	37.8011	9	37.8107	46
37.8013	20	37.9317	82	37.8212	15	37.8308	44
37.8214	18	37.9519	78	37.8414	3	37.851	50
37.8416	14	37.9721	100	37.8616	11	37.8712	40
37.8618	16	37.9923	62	37.8818	12	37.8914	40
37.882	12	38.0125	51	37.902	15	37.9116	47
37.9021	10	38.0326	63	37.9222	9	37.9317	45
37.9223	17	38.0528	50	37.9423	9	37.9519	46
37.9425	12	38.073	52	37.9625	7	37.9721	57
37.9627	13	38.0932	62	37.9827	10	37.9923	47
37.9829	19	38.1133	60	38.0029	13	38.0125	51
38.003	15	38.1335	52	38.023	15	38.0326	55
38.0232	19	38.1537	55	38.0432	11	38.0528	62
38.0434	18	38.1739	60	38.0634	15	38.073	30
38.0636	24	38.1941	80	38.0836	12	38.0932	46
38.0838	21	38.2142	59	38.1038	15	38.1133	44
38.1039	10	38.2344	67	38.1239	13	38.1335	45
38.1241	20	38.2546	66	38.1441	6	38.1537	44
38.1443	9	38.2748	85	38.1643	13	38.1739	61
38.1645	14	38.295	61	38.1845	14	38.1941	64
38.1847	20	38.3152	65	38.2047	16	38.2142	45
38.2048	19	38.3353	50	38.2248	6	38.2344	52
38.225	21	38.3555	45	38.245	9	38.2546	49
38.2452	13	38.3757	81	38.2652	7	38.2748	41
38.2654	17	38.3959	76	38.2854	8	38.295	55
38.2856	11	38.416	44	38.3055	10	38.3152	41
38.3057	16	38.4362	70	38.3257	7	38.3353	50
38.3259	19	38.4564	66	38.3459	11	38.3555	60
38.3461	22	38.4766	57	38.3661	11	38.3757	50
38.3663	13	38.4968	67	38.3863	6	38.3959	40
38.3865	20	38.5169	82	38.4064	10	38.416	42
38.4066	12	38.5371	87	38.4266	7	38.4362	47
38.4268	15	38.5573	57	38.4468	5	38.4564	36
38.447	20	38.5775	61	38.467	4	38.4766	28
38.4672	23	38.5977	59	38.4872	7	38.4968	33
38.4873	12	38.6178	70	38.5074	11	38.5169	31
38.5075	13	38.638	75	38.5275	4	38.5371	43
38.5277	17	38.6582	66	38.5477	7	38.5573	48
38.5479	18	38.6784	70	38.5679	11	38.5775	37
38.5681	23	38.6986	72	38.5881	5	38.5977	39
38.5883	14	38.7187	60	38.6082	7	38.6178	38
38.6084	13	38.7389	66	38.6284	13	38.638	50
38.6286	15	38.7591	67	38.6486	7	38.6582	50
38.6488	15	38.7793	66	38.6688	3	38.6784	33
38.669	20	38.7995	74	38.689	16	38.6986	35
38.6891	16	38.8196	68	38.7091	7	38.7187	52
38.7093	16	38.8398	57	38.7293	9	38.7389	32
38.7295	23	38.86	64	38.7495	17	38.7591	57
38.7497	16	38.8802	70	38.7697	6	38.7793	43
38.7699	22	38.9004	47	38.7899	12	38.7995	36
38.79	8	38.9205	76	38.81	3	38.8196	48
38.8102	15	38.9407	61	38.8302	12	38.8398	36
38.8304	20	38.9609	105	38.8504	4	38.86	46
38.8506	9	38.9811	68	38.8706	4	38.8802	29
38.8708	20	39.0012	54	38.8908	7	38.9004	41
38.8909	19	39.0214	38	38.9109	6	38.9205	44
38.9111	20	39.0416	66	38.9311	11	38.9407	36
38.9313	16	39.0618	58	38.9513	8	38.9609	46
38.9515	16	39.082	53	38.9715	8	38.9811	34
38.9717	16	39.1022	46	38.9917	12	39.0012	62
38.9918	11	39.1223	66	39.0118	8	39.0214	35
39.012	17	39.1425	37	39.032	11	39.0416	50
39.0322	19	39.1627	71	39.0522	12	39.0618	39
39.0524	15	39.1829	68	39.0724	12	39.082	58
39.0725	13	39.203	60	39.0926	5	39.1022	39
39.0927	18	39.2232	73	39.1127	6	39.1223	50
39.1129	18	39.2434	52	39.1329	9	39.1425	50
39.1331	13	39.2636	43	39.1531	12	39.1627	49
39.1533	17	39.2838	78	39.1733	7	39.1829	40
39.1735	17	39.3039	59	39.1934	8	39.203	37
39.1936	12	39.3241	44	39.2136	8	39.2232	20
39.2138	18	39.3443	54	39.2338	4	39.2434	40
39.234	8	39.3645	65	39.254	8	39.2636	37
39.2542	16	39.3847	71	39.2742	5	39.2838	38
39.2743	22	39.4048	59	39.2944	7	39.3039	42
39.2945	11	39.425	64	39.3145	6	39.3241	29
39.3147	17	39.4452	56	39.3347	6	39.3443	34
39.3349	22	39.4654	57	39.3549	11	39.3645	53
39.3551	10	39.4856	65	39.3751	10	39.3847	39
39.3752	11	39.5057	74	39.3952	6	39.4048	33
39.3954	14	39.5259	48	39.4154	4	39.425	40
39.4156	6	39.5461	70	39.4356	11	39.4452	38
39.4358	25	39.5663	70	39.4558	9	39.4654	44
39.456	21	39.5864	61	39.476	6	39.4856	45
39.4761	25	39.6066	50	39.4961	8	39.5057	25
39.4963	15	39.6268	73	39.5163	7	39.5259	39
39.5165	17	39.647	49	39.5365	8	39.5461	36
39.5367	20	39.6672	54	39.5567	11	39.5663	49
39.5569	18	39.6874	68	39.5769	11	39.5864	55
39.577	15	39.7075	55	39.597	9	39.6066	37
39.5972	16	39.7277	62	39.6172	6	39.6268	30
39.6174	18	39.7479	73	39.6374	6	39.647	32
39.6376	18	39.7681	68	39.6576	10	39.6672	45
39.6578	14	39.7882	57	39.6778	8	39.6874	30
39.6779	25	39.8084	60	39.6979	8	39.7075	34
39.6981	18	39.8286	58	39.7181	11	39.7277	52
39.7183	16	39.8488	49	39.7383	13	39.7479	40
39.7385	11	39.869	66	39.7585	4	39.7681	33
39.7587	18	39.8891	45	39.7786	6	39.7882	35
39.7788	27	39.9093	74	39.7988	12	39.8084	35
39.799	16	39.9295	72	39.819	15	39.8286	43
39.8192	14	39.9497	70	39.8392	7	39.8488	32
39.8394	22	39.9699	58	39.8594	7	39.869	37
39.8595	14	39.99	66	39.8796	11	39.8891	31
39.8797	11	40.0102	60	39.8997	6	39.9093	18
39.8999	18	40.0304	76	39.9199	7	39.9295	23
39.9201	12	40.0506	56	39.9401	8	39.9497	46
39.9403	22	40.0708	53	39.9603	7	39.9699	28
39.9605	22	40.0909	57	39.9804	17	39.99	40
39.9806	17	40.1111	66	40.0006	9	40.0102	52
40.0008	8	40.1313	55	40.0208	9	40.0304	38
40.021	10	40.1515	71	40.041	4	40.0506	56
40.0412	11	40.1717	69	40.0612	12	40.0708	37
40.0613	22	40.1918	64	40.0813	7	40.0909	30
40.0815	12	40.212	65	40.1015	12	40.1111	33
40.1017	11	40.2322	55	40.1217	14	40.1313	27
40.1219	16	40.2524	44	40.1419	10	40.1515	41
40.1421	13	40.2726	71	40.1621	9	40.1717	56
40.1622	9	40.2927	48	40.1822	2	40.1918	25
40.1824	18	40.3129	53	40.2024	2	40.212	34
40.2026	11	40.3331	72	40.2226	10	40.2322	35
40.2228	27	40.3533	63	40.2428	5	40.2524	40
40.243	22	40.3734	60	40.263	6	40.2726	37
40.2631	6	40.3936	69	40.2831	6	40.2927	37
40.2833	18	40.4138	61	40.3033	14	40.3129	49
40.3035	14	40.434	53	40.3235	7	40.3331	45
40.3237	17	40.4542	70	40.3437	8	40.3533	30
40.3439	15	40.4744	68	40.3639	3	40.3734	26
40.364	15	40.4945	50	40.384	8	40.3936	31
40.3842	19	40.5147	54	40.4042	7	40.4138	38
40.4044	13	40.5349	57	40.4244	3	40.434	32
40.4246	13	40.5551	58	40.4446	3	40.4542	48
40.4447	12	40.5752	57	40.4648	9	40.4744	38
40.4649	15	40.5954	55	40.4849	7	40.4945	43
40.4851	18	40.6156	58	40.5051	11	40.5147	46
40.5053	20	40.6358	71	40.5253	6	40.5349	23
40.5255	16	40.656	49	40.5455	9	40.5551	39
40.5457	23	40.6761	72	40.5656	14	40.5752	31
40.5658	3	40.6963	75	40.5858	4	40.5954	47
40.586	17	40.7165	65	40.606	10	40.6156	46
40.6062	12	40.7367	73	40.6262	13	40.6358	44
40.6264	22	40.7569	65	40.6464	12	40.656	32
40.6465	24	40.777	39	40.6666	6	40.6761	36
40.6667	19	40.7972	80	40.6867	3	40.6963	34
40.6869	16	40.8174	74	40.7069	12	40.7165	53
40.7071	19	40.8376	66	40.7271	10	40.7367	26
40.7273	20	40.8578	73	40.7473	8	40.7569	37
40.7474	12	40.8779	57	40.7674	13	40.777	43
40.7676	15	40.8981	74	40.7876	6	40.7972	28
40.7878	26	40.9183	73	40.8078	12	40.8174	32
40.808	11	40.9385	65	40.828	9	40.8376	38
40.8282	13	40.9586	58	40.8482	6	40.8578	40
40.8483	18	40.9788	87	40.8683	7	40.8779	32
40.8685	15	40.999	67	40.8885	13	40.8981	42
40.8887	17	41.0192	61	40.9087	9	40.9183	36
40.9089	17	41.0394	64	40.9289	16	40.9385	52
40.9291	13	41.0596	54	40.9491	9	40.9586	41
40.9492	14	41.0797	70	40.9692	2	40.9788	30
40.9694	18	41.0999	74	40.9894	5	40.999	50
40.9896	11	41.1201	54	41.0096	15	41.0192	40
41.0098	23	41.1403	55	41.0298	10	41.0394	43
41.03	14	41.1604	71	41.05	12	41.0596	36
41.0501	14	41.1806	72	41.0701	5	41.0797	31
41.0703	24	41.2008	61	41.0903	11	41.0999	21
41.0905	18	41.221	63	41.1105	10	41.1201	39
41.1107	16	41.2412	93	41.1307	3	41.1403	39
41.1309	16	41.2613	62	41.1508	9	41.1604	39
41.151	19	41.2815	59	41.171	11	41.1806	37
41.1712	18	41.3017	71	41.1912	9	41.2008	37
41.1914	17	41.3219	57	41.2114	10	41.221	46
41.2116	12	41.3421	71	41.2316	12	41.2412	27
41.2317	20	41.3622	62	41.2518	9	41.2613	37
41.2519	18	41.3824	68	41.2719	9	41.2815	40
41.2721	14	41.4026	82	41.2921	7	41.3017	43
41.2923	18	41.4228	65	41.3123	2	41.3219	37
41.3125	16	41.443	85	41.3325	9	41.3421	51
41.3327	17	41.4631	60	41.3526	11	41.3622	39
41.3528	20	41.4833	68	41.3728	3	41.3824	50
41.373	15	41.5035	95	41.393	9	41.4026	32
41.3932	15	41.5237	67	41.4132	10	41.4228	33
41.4134	15	41.5439	66	41.4334	9	41.443	28
41.4335	14	41.564	69	41.4535	7	41.4631	36
41.4537	20	41.5842	71	41.4737	9	41.4833	49
41.4739	22	41.6044	70	41.4939	9	41.5035	41
41.4941	19	41.6246	66	41.5141	11	41.5237	36
41.5143	16	41.6448	84	41.5343	8	41.5439	32
41.5344	17	41.6649	74	41.5544	8	41.564	49
41.5546	14	41.6851	68	41.5746	8	41.5842	43
41.5748	25	41.7053	69	41.5948	14	41.6044	66
41.595	20	41.7255	83	41.615	5	41.6246	27
41.6152	12	41.7456	98	41.6352	7	41.6448	37
41.6353	16	41.7658	76	41.6553	13	41.6649	35
41.6555	21	41.786	68	41.6755	8	41.6851	30
41.6757	11	41.8062	91	41.6957	4	41.7053	35
41.6959	12	41.8264	71	41.7159	10	41.7255	43
41.7161	15	41.8466	66	41.7361	8	41.7456	35
41.7362	16	41.8667	87	41.7562	8	41.7658	50
41.7564	17	41.8869	78	41.7764	7	41.786	35
41.7766	7	41.9071	81	41.7966	9	41.8062	37
41.7968	21	41.9273	78	41.8168	11	41.8264	40
41.817	26	41.9474	77	41.837	14	41.8466	37
41.8371	15	41.9676	73	41.8571	7	41.8667	37
41.8573	17	41.9878	73	41.8773	5	41.8869	43
41.8775	22	42.008	84	41.8975	12	41.9071	34
41.8977	17	42.0282	85	41.9177	11	41.9273	44
41.9179	18	42.0483	74	41.9378	11	41.9474	42
41.938	13	42.0685	71	41.958	10	41.9676	43
41.9582	17	42.0887	80	41.9782	10	41.9878	42
41.9784	22	42.1089	92	41.9984	10	42.008	44
41.9986	16	42.1291	77	42.0186	10	42.0282	41
42.0187	15	42.1492	86	42.0388	10	42.0483	38
42.0389	18	42.1694	88	42.0589	10	42.0685	37
42.0591	23	42.1896	82	42.0791	15	42.0887	36
42.0793	18	42.2098	82	42.0993	14	42.1089	43
42.0995	19	42.23	72	42.1195	10	42.1291	45
42.1197	23	42.2501	98	42.1397	10	42.1492	42
42.1398	16	42.2703	84	42.1598	8	42.1694	37
42.16	16	42.2905	75	42.18	7	42.1896	58
42.1802	27	42.3107	68	42.2002	7	42.2098	44
42.2004	15	42.3308	91	42.2204	10	42.23	42
42.2205	16	42.351	66	42.2405	9	42.2501	55
42.2407	20	42.3712	83	42.2607	6	42.2703	41
42.2609	12	42.3914	104	42.2809	12	42.2905	44
42.2811	29	42.4116	102	42.3011	10	42.3107	65
42.3013	15	42.4318	79	42.3213	16	42.3308	47
42.3214	11	42.4519	111	42.3414	10	42.351	34
42.3416	18	42.4721	108	42.3616	13	42.3712	45
42.3618	18	42.4923	95	42.3818	11	42.3914	48
42.382	17	42.5125	105	42.402	8	42.4116	43
42.4022	15	42.5326	107	42.4222	18	42.4318	41
42.4223	19	42.5528	110	42.4423	8	42.4519	42
42.4425	25	42.573	105	42.4625	11	42.4721	39
42.4627	21	42.5932	123	42.4827	15	42.4923	63
42.4829	24	42.6134	116	42.5029	8	42.5125	57
42.5031	27	42.6335	96	42.5231	10	42.5326	37
42.5232	31	42.6537	112	42.5432	9	42.5528	30
42.5434	27	42.6739	131	42.5634	19	42.573	48
42.5636	17	42.6941	107	42.5836	8	42.5932	37
42.5838	19	42.7143	130	42.6038	10	42.6134	56
42.6039	26	42.7344	102	42.624	16	42.6335	48
42.6241	28	42.7546	129	42.6441	14	42.6537	56
42.6443	38	42.7748	111	42.6643	17	42.6739	41
42.6645	27	42.795	108	42.6845	14	42.6941	44
42.6847	22	42.8152	95	42.7047	13	42.7143	48
42.7049	28	42.8353	105	42.7249	29	42.7344	53
42.725	27	42.8555	107	42.745	13	42.7546	41
42.7452	31	42.8757	116	42.7652	11	42.7748	52
42.7654	24	42.8959	147	42.7854	17	42.795	67
42.7856	33	42.9161	123	42.8056	12	42.8152	59
42.8058	27	42.9362	191	42.8257	16	42.8353	74
42.8259	38	42.9564	103	42.8459	18	42.8555	46
42.8461	56	42.9766	168	42.8661	23	42.8757	70
42.8663	46	42.9968	164	42.8863	15	42.8959	64
42.8865	37	43.017	182	42.9065	15	42.9161	93
42.9066	40	43.0371	224	42.9266	21	42.9362	75
42.9268	38	43.0573	197	42.9468	22	42.9564	78
42.947	35	43.0775	216	42.967	32	42.9766	87
42.9672	50	43.0977	207	42.9872	38	42.9968	95
42.9874	47	43.1178	223	43.0074	46	43.017	110
43.0075	42	43.138	291	43.0275	36	43.0371	122
43.0277	42	43.1582	303	43.0477	45	43.0573	126
43.0479	59	43.1784	368	43.0679	44	43.0775	169
43.0681	68	43.1986	390	43.0881	45	43.0977	195
43.0883	80	43.2188	449	43.1083	49	43.1178	204
43.1084	101	43.2389	512	43.1284	59	43.138	222
43.1286	95	43.2591	607	43.1486	74	43.1582	244
43.1488	116	43.2793	701	43.1688	64	43.1784	314
43.169	113	43.2995	856	43.189	76	43.1986	349
43.1892	133	43.3197	980	43.2092	103	43.2188	372
43.2093	157	43.3398	1051	43.2293	94	43.2389	462
43.2295	178	43.36	1027	43.2495	98	43.2591	518
43.2497	200	43.3802	1178	43.2697	111	43.2793	622
43.2699	211	43.4004	1230	43.2899	106	43.2995	654
43.2901	255	43.4205	1263	43.31	110	43.3197	799
43.3102	294	43.4407	1256	43.3302	112	43.3398	793
43.3304	319	43.4609	1251	43.3504	91	43.36	765
43.3506	273	43.4811	1118	43.3706	75	43.3802	776
43.3708	282	43.5013	1108	43.3908	78	43.4004	671
43.3909	227	43.5214	1060	43.4109	80	43.4205	597
43.4111	193	43.5416	957	43.4311	50	43.4407	534
43.4313	184	43.5618	821	43.4513	58	43.4609	458
43.4515	153	43.582	683	43.4715	46	43.4811	386
43.4717	121	43.6022	571	43.4917	43	43.5013	316
43.4918	106	43.6223	475	43.5119	26	43.5214	261
43.512	100	43.6425	366	43.532	23	43.5416	178
43.5322	52	43.6627	340	43.5522	22	43.5618	122
43.5524	49	43.6829	267	43.5724	14	43.582	113
43.5726	35	43.7031	180	43.5926	17	43.6022	83
43.5927	40	43.7232	167	43.6127	22	43.6223	75
43.6129	29	43.7434	94	43.6329	17	43.6425	60
43.6331	25	43.7636	103	43.6531	14	43.6627	73
43.6533	23	43.7838	96	43.6733	18	43.6829	61
43.6735	29	43.804	81	43.6935	12	43.7031	58
43.6936	27	43.8241	102	43.7136	13	43.7232	57
43.7138	30	43.8443	93	43.7338	8	43.7434	56
43.734	27	43.8645	91	43.754	10	43.7636	49
43.7542	29	43.8847	116	43.7742	12	43.7838	61
43.7744	34	43.9049	111	43.7944	9	43.804	39
43.7945	22	43.925	96	43.8145	12	43.8241	58
43.8147	14	43.9452	75	43.8347	13	43.8443	42
43.8349	26	43.9654	94	43.8549	7	43.8645	44
43.8551	17	43.9856	93	43.8751	7	43.8847	45
43.8753	24	44.0057	87	43.8953	11	43.9049	35
43.8954	30	44.0259	80	43.9154	11	43.925	28
43.9156	14	44.0461	80	43.9356	8	43.9452	44
43.9358	20	44.0663	126	43.9558	10	43.9654	47
43.956	23	44.0865	80	43.976	4	43.9856	39
43.9762	26	44.1066	79	43.9962	13	44.0057	36
43.9963	20	44.1268	66	44.0163	9	44.0259	47
44.0165	21	44.147	81	44.0365	10	44.0461	35
44.0367	27	44.1672	88	44.0567	9	44.0663	59
44.0569	18	44.1874	116	44.0769	10	44.0865	47
44.077	28	44.2075	82	44.0971	15	44.1066	53
44.0972	24	44.2277	80	44.1172	13	44.1268	37
44.1174	14	44.2479	75	44.1374	10	44.147	43
44.1376	18	44.2681	93	44.1576	4	44.1672	46
44.1578	18	44.2883	87	44.1778	6	44.1874	49
44.178	14	44.3084	90	44.1979	12	44.2075	25
44.1981	24	44.3286	88	44.2181	8	44.2277	65
44.2183	22	44.3488	90	44.2383	4	44.2479	30
44.2385	23	44.369	103	44.2585	9	44.2681	31
44.2587	19	44.3892	85	44.2787	9	44.2883	51
44.2788	20	44.4093	80	44.2988	6	44.3084	35
44.299	17	44.4295	95	44.319	12	44.3286	38
44.3192	24	44.4497	74	44.3392	10	44.3488	44
44.3394	20	44.4699	81	44.3594	7	44.369	35
44.3596	17	44.49	122	44.3796	17	44.3892	51
44.3797	29	44.5102	86	44.3997	11	44.4093	38
44.3999	20	44.5304	70	44.4199	11	44.4295	55
44.4201	25	44.5506	94	44.4401	11	44.4497	31
44.4403	23	44.5708	83	44.4603	7	44.4699	39
44.4605	15	44.5909	84	44.4805	3	44.49	42
44.4806	21	44.6111	88	44.5006	11	44.5102	50
44.5008	20	44.6313	106	44.5208	5	44.5304	37
44.521	19	44.6515	106	44.541	10	44.5506	34
44.5412	28	44.6717	68	44.5612	5	44.5708	23
44.5614	22	44.6919	93	44.5814	7	44.5909	47
44.5815	15	44.712	88	44.6015	6	44.6111	27
44.6017	17	44.7322	88	44.6217	12	44.6313	40
44.6219	20	44.7524	75	44.6419	7	44.6515	33
44.6421	29	44.7726	69	44.6621	3	44.6717	47
44.6623	21	44.7927	77	44.6823	13	44.6919	57
44.6824	17	44.8129	63	44.7024	8	44.712	41
44.7026	28	44.8331	68	44.7226	8	44.7322	42
44.7228	19	44.8533	82	44.7428	8	44.7524	37
44.743	28	44.8735	74	44.763	11	44.7726	38
44.7632	27	44.8936	94	44.7831	8	44.7927	37
44.7833	24	44.9138	91	44.8033	7	44.8129	40
44.8035	22	44.934	81	44.8235	9	44.8331	44
44.8237	24	44.9542	85	44.8437	7	44.8533	43
44.8439	19	44.9744	78	44.8639	8	44.8735	43
44.864	35	44.9945	80	44.8841	14	44.8936	43
44.8842	25	45.0147	86	44.9042	8	44.9138	25
44.9044	19	45.0349	84	44.9244	12	44.934	35
44.9246	19	45.0551	73	44.9446	13	44.9542	46
44.9448	27	45.0753	70	44.9648	10	44.9744	41
44.9649	26	45.0954	82	44.9849	4	44.9945	33
44.9851	20	45.1156	72	45.0051	7	45.0147	35
45.0053	21	45.1358	90	45.0253	5	45.0349	48
45.0255	17	45.156	70	45.0455	12	45.0551	28
45.0457	18	45.1762	77	45.0657	6	45.0753	30
45.0658	15	45.1963	83	45.0858	7	45.0954	47
45.086	11	45.2165	80	45.106	9	45.1156	33
45.1062	17	45.2367	81	45.1262	8	45.1358	22
45.1264	20	45.2569	70	45.1464	8	45.156	35
45.1466	19	45.2771	99	45.1666	9	45.1762	29
45.1667	24	45.2972	60	45.1867	9	45.1963	38
45.1869	23	45.3174	88	45.2069	11	45.2165	41
45.2071	18	45.3376	83	45.2271	5	45.2367	35
45.2273	22	45.3578	68	45.2473	11	45.2569	31
45.2475	24	45.3779	61	45.2675	8	45.2771	24
45.2676	22	45.3981	58	45.2876	4	45.2972	36
45.2878	22	45.4183	80	45.3078	8	45.3174	43
45.308	14	45.4385	60	45.328	11	45.3376	43
45.3282	29	45.4587	62	45.3482	14	45.3578	43
45.3484	32	45.4788	73	45.3684	10	45.3779	36
45.3685	16	45.499	73	45.3885	11	45.3981	37
45.3887	11	45.5192	70	45.4087	10	45.4183	28
45.4089	12	45.5394	74	45.4289	12	45.4385	40
45.4291	18	45.5596	84	45.4491	7	45.4587	37
45.4492	17	45.5797	75	45.4693	8	45.4788	36
45.4694	20	45.5999	57	45.4894	11	45.499	21
45.4896	13	45.6201	77	45.5096	8	45.5192	46
45.5098	20	45.6403	64	45.5298	8	45.5394	21
45.53	17	45.6605	71	45.55	9	45.5596	33
45.5502	26	45.6806	60	45.5701	13	45.5797	21
45.5703	14	45.7008	61	45.5903	3	45.5999	39
45.5905	20	45.721	85	45.6105	9	45.6201	41
45.6107	23	45.7412	68	45.6307	6	45.6403	34
45.6309	19	45.7614	70	45.6509	7	45.6605	41
45.651	20	45.7815	78	45.6711	6	45.6806	40
45.6712	22	45.8017	84	45.6912	9	45.7008	36
45.6914	20	45.8219	65	45.7114	9	45.721	26
45.7116	20	45.8421	73	45.7316	8	45.7412	36
45.7318	17	45.8623	71	45.7518	6	45.7614	38
45.7519	16	45.8824	51	45.7719	12	45.7815	45
45.7721	25	45.9026	73	45.7921	6	45.8017	25
45.7923	22	45.9228	72	45.8123	11	45.8219	36
45.8125	33	45.943	84	45.8325	6	45.8421	39
45.8327	9	45.9631	75	45.8527	8	45.8623	34
45.8528	25	45.9833	71	45.8728	10	45.8824	32
45.873	20	46.0035	73	45.893	18	45.9026	34
45.8932	25	46.0237	66	45.9132	13	45.9228	35
45.9134	19	46.0439	59	45.9334	8	45.943	28
45.9336	14	46.0641	69	45.9536	6	45.9631	33
45.9537	24	46.0842	78	45.9737	11	45.9833	30
45.9739	14	46.1044	70	45.9939	7	46.0035	31
45.9941	16	46.1246	62	46.0141	4	46.0237	38
46.0143	18	46.1448	70	46.0343	8	46.0439	46
46.0345	15	46.1649	85	46.0545	8	46.0641	33
46.0546	19	46.1851	84	46.0746	6	46.0842	47
46.0748	20	46.2053	80	46.0948	10	46.1044	32
46.095	19	46.2255	72	46.115	14	46.1246	43
46.1152	18	46.2457	93	46.1352	10	46.1448	27
46.1354	18	46.2658	68	46.1553	3	46.1649	28
46.1555	30	46.286	61	46.1755	3	46.1851	48
46.1757	20	46.3062	80	46.1957	5	46.2053	37
46.1959	18	46.3264	63	46.2159	4	46.2255	45
46.2161	19	46.3466	54	46.2361	7	46.2457	44
46.2362	28	46.3667	88	46.2563	10	46.2658	29
46.2564	18	46.3869	70	46.2764	7	46.286	31
46.2766	17	46.4071	67	46.2966	13	46.3062	37
46.2968	21	46.4273	90	46.3168	9	46.3264	35
46.317	16	46.4475	66	46.337	5	46.3466	37
46.3372	17	46.4676	70	46.3571	10	46.3667	42
46.3573	14	46.4878	80	46.3773	8	46.3869	39
46.3775	24	46.508	78	46.3975	11	46.4071	51
46.3977	20	46.5282	101	46.4177	6	46.4273	31
46.4179	16	46.5484	87	46.4379	13	46.4475	34
46.438	19	46.5685	68	46.458	9	46.4676	45
46.4582	17	46.5887	71	46.4782	8	46.4878	42
46.4784	22	46.6089	92	46.4984	11	46.508	47
46.4986	22	46.6291	76	46.5186	10	46.5282	48
46.5188	29	46.6493	68	46.5388	10	46.5484	46
46.5389	13	46.6694	92	46.5589	10	46.5685	42
46.5591	23	46.6896	64	46.5791	2	46.5887	25
46.5793	21	46.7098	59	46.5993	7	46.6089	28
46.5995	13	46.73	66	46.6195	10	46.6291	42
46.6197	22	46.7501	86	46.6397	7	46.6493	32
46.6398	21	46.7703	66	46.6598	8	46.6694	41
46.66	17	46.7905	77	46.68	10	46.6896	33
46.6802	22	46.8107	74	46.7002	11	46.7098	34
46.7004	30	46.8309	65	46.7204	9	46.73	43
46.7206	18	46.8511	74	46.7406	8	46.7501	48
46.7407	18	46.8712	66	46.7607	8	46.7703	46
46.7609	17	46.8914	89	46.7809	15	46.7905	36
46.7811	13	46.9116	58	46.8011	11	46.8107	58
46.8013	16	46.9318	67	46.8213	14	46.8309	49
46.8214	15	46.9519	62	46.8415	9	46.8511	31
46.8416	21	46.9721	82	46.8616	10	46.8712	30
46.8618	18	46.9923	64	46.8818	10	46.8914	37
46.882	16	47.0125	91	46.902	8	46.9116	33
46.9022	26	47.0327	82	46.9222	6	46.9318	42
46.9224	20	47.0528	83	46.9423	13	46.9519	63
46.9425	21	47.073	62	46.9625	6	46.9721	35
46.9627	18	47.0932	55	46.9827	13	46.9923	36
46.9829	16	47.1134	69	47.0029	7	47.0125	36
47.0031	23	47.1336	78	47.0231	15	47.0327	36
47.0232	22	47.1537	78	47.0433	8	47.0528	33
47.0434	27	47.1739	97	47.0634	9	47.073	39
47.0636	17	47.1941	80	47.0836	7	47.0932	36
47.0838	16	47.2143	95	47.1038	5	47.1134	51
47.104	16	47.2345	70	47.124	14	47.1336	25
47.1241	18	47.2546	89	47.1441	10	47.1537	49
47.1443	16	47.2748	72	47.1643	13	47.1739	42
47.1645	20	47.295	72	47.1845	10	47.1941	28
47.1847	21	47.3152	79	47.2047	2	47.2143	49
47.2049	18	47.3353	79	47.2249	15	47.2345	48
47.225	16	47.3555	93	47.245	6	47.2546	39
47.2452	24	47.3757	80	47.2652	12	47.2748	47
47.2654	23	47.3959	76	47.2854	14	47.295	45
47.2856	27	47.4161	82	47.3056	18	47.3152	54
47.3058	23	47.4363	86	47.3258	9	47.3353	50
47.3259	12	47.4564	72	47.3459	9	47.3555	50
47.3461	21	47.4766	93	47.3661	8	47.3757	54
47.3663	16	47.4968	76	47.3863	9	47.3959	56
47.3865	19	47.517	82	47.4065	15	47.4161	42
47.4067	27	47.5371	81	47.4267	9	47.4363	56
47.4268	20	47.5573	96	47.4468	9	47.4564	59
47.447	14	47.5775	95	47.467	12	47.4766	57
47.4672	29	47.5977	78	47.4872	10	47.4968	47
47.4874	28	47.6179	94	47.5074	12	47.517	41
47.5076	15	47.638	108	47.5275	13	47.5371	38
47.5277	19	47.6582	106	47.5477	2	47.5573	45
47.5479	15	47.6784	84	47.5679	9	47.5775	32
47.5681	25	47.6986	104	47.5881	8	47.5977	50
47.5883	16	47.7188	79	47.6083	13	47.6179	59
47.6084	21	47.7389	104	47.6285	9	47.638	61
47.6286	30	47.7591	100	47.6486	9	47.6582	42
47.6488	22	47.7793	110	47.6688	14	47.6784	55
47.669	30	47.7995	117	47.689	17	47.6986	62
47.6892	26	47.8197	133	47.7092	12	47.7188	58
47.7094	30	47.8398	102	47.7293	14	47.7389	70
47.7295	17	47.86	112	47.7495	13	47.7591	60
47.7497	22	47.8802	87	47.7697	6	47.7793	79
47.7699	30	47.9004	98	47.7899	6	47.7995	80
47.7901	32	47.9206	105	47.8101	13	47.8197	64
47.8103	22	47.9407	81	47.8302	9	47.8398	86
47.8304	17	47.9609	113	47.8504	9	47.86	75
47.8506	29	47.9811	100	47.8706	13	47.8802	79
47.8708	35	48.0013	93	47.8908	10	47.9004	85
47.891	25	48.0215	107	47.911	5	47.9206	72
47.9111	12	48.0416	96	47.9311	12	47.9407	70
47.9313	24	48.0618	108	47.9513	14	47.9609	84
47.9515	26	48.082	107	47.9715	14	47.9811	99
47.9717	19	48.1022	83	47.9917	13	48.0013	72
47.9919	24	48.1223	93	48.0119	11	48.0215	88
48.012	31	48.1425	100	48.032	20	48.0416	80
48.0322	22	48.1627	98	48.0522	16	48.0618	116
48.0524	27	48.1829	98	48.0724	17	48.082	113
48.0726	21	48.2031	70	48.0926	13	48.1022	96
48.0928	36	48.2233	105	48.1128	17	48.1223	79
48.1129	37	48.2434	112	48.1329	9	48.1425	111
48.1331	20	48.2636	97	48.1531	14	48.1627	66
48.1533	23	48.2838	95	48.1733	17	48.1829	86
48.1735	17	48.304	95	48.1935	18	48.2031	78
48.1936	35	48.3241	97	48.2137	9	48.2233	86
48.2138	29	48.3443	85	48.2338	5	48.2434	93
48.234	27	48.3645	75	48.254	13	48.2636	87
48.2542	28	48.3847	75	48.2742	7	48.2838	86
48.2744	36	48.4049	87	48.2944	9	48.304	92
48.2946	22	48.425	102	48.3145	21	48.3241	63
48.3147	27	48.4452	83	48.3347	13	48.3443	81
48.3349	21	48.4654	86	48.3549	13	48.3645	87
48.3551	28	48.4856	93	48.3751	13	48.3847	78
48.3753	30	48.5058	95	48.3953	9	48.4049	85
48.3954	23	48.5259	79	48.4154	13	48.425	73
48.4156	32	48.5461	97	48.4356	7	48.4452	65
48.4358	32	48.5663	99	48.4558	11	48.4654	70
48.456	30	48.5865	96	48.476	19	48.4856	74
48.4762	33	48.6067	63	48.4962	26	48.5058	83
48.4963	24	48.6268	97	48.5164	13	48.5259	57
48.5165	35	48.647	118	48.5365	14	48.5461	64
48.5367	23	48.6672	84	48.5567	16	48.5663	74
48.5569	18	48.6874	94	48.5769	10	48.5865	62
48.5771	31	48.7075	72	48.5971	14	48.6067	64
48.5972	28	48.7277	101	48.6172	13	48.6268	57
48.6174	22	48.7479	94	48.6374	18	48.647	57
48.6376	25	48.7681	73	48.6576	12	48.6672	74
48.6578	19	48.7883	78	48.6778	15	48.6874	69
48.678	24	48.8085	101	48.698	12	48.7075	72
48.6981	19	48.8286	95	48.7181	13	48.7277	72
48.7183	30	48.8488	94	48.7383	12	48.7479	61
48.7385	28	48.869	88	48.7585	14	48.7681	66
48.7587	22	48.8892	92	48.7787	16	48.7883	60
48.7789	26	48.9094	108	48.7989	15	48.8085	87
48.799	27	48.9295	103	48.819	12	48.8286	70
48.8192	22	48.9497	110	48.8392	19	48.8488	73
48.8394	34	48.9699	111	48.8594	9	48.869	76
48.8596	20	48.9901	105	48.8796	17	48.8892	82
48.8798	28	49.0102	142	48.8997	4	48.9094	82
48.8999	34	49.0304	82	48.9199	11	48.9295	85
48.9201	21	49.0506	144	48.9401	11	48.9497	58
48.9403	22	49.0708	115	48.9603	13	48.9699	87
48.9605	27	49.091	145	48.9805	13	48.9901	76
48.9806	33	49.1111	140	49.0007	16	49.0102	94
49.0008	37	49.1313	116	49.0208	18	49.0304	81
49.021	33	49.1515	133	49.041	14	49.0506	77
49.0412	37	49.1717	129	49.0612	10	49.0708	97
49.0614	29	49.1919	148	49.0814	17	49.091	66
49.0816	31	49.212	133	49.1016	14	49.1111	87
49.1017	43	49.2322	115	49.1217	16	49.1313	92
49.1219	39	49.2524	131	49.1419	9	49.1515	82
49.1421	24	49.2726	127	49.1621	19	49.1717	109
49.1623	37	49.2928	128	49.1823	15	49.1919	107
49.1825	30	49.3129	166	49.2024	16	49.212	85
49.2026	43	49.3331	130	49.2226	13	49.2322	94
49.2228	37	49.3533	140	49.2428	22	49.2524	100
49.243	40	49.3735	142	49.263	10	49.2726	92
49.2632	29	49.3937	160	49.2832	9	49.2928	81
49.2833	28	49.4138	142	49.3033	12	49.3129	99
49.3035	39	49.434	147	49.3235	13	49.3331	88
49.3237	27	49.4542	133	49.3437	15	49.3533	106
49.3439	36	49.4744	161	49.3639	19	49.3735	102
49.3641	46	49.4945	147	49.3841	19	49.3937	89
49.3842	34	49.5147	153	49.4042	9	49.4138	102
49.4044	27	49.5349	134	49.4244	20	49.434	94
49.4246	29	49.5551	185	49.4446	20	49.4542	80
49.4448	40	49.5753	149	49.4648	14	49.4744	76
49.465	27	49.5954	132	49.485	11	49.4945	104
49.4851	41	49.6156	148	49.5051	12	49.5147	63
49.5053	49	49.6358	155	49.5253	16	49.5349	88
49.5255	28	49.656	152	49.5455	7	49.5551	98
49.5457	40	49.6762	141	49.5657	8	49.5753	83
49.5658	36	49.6964	146	49.5859	10	49.5954	86
49.586	29	49.7165	167	49.606	9	49.6156	102
49.6062	38	49.7367	168	49.6262	13	49.6358	86
49.6264	37	49.7569	135	49.6464	16	49.656	56
49.6466	34	49.7771	152	49.6666	11	49.6762	70
49.6668	39	49.7972	141	49.6868	17	49.6964	75
49.6869	42	49.8174	138	49.7069	19	49.7165	57
49.7071	33	49.8376	172	49.7271	10	49.7367	76
49.7273	32	49.8578	175	49.7473	10	49.7569	69
49.7475	38	49.878	168	49.7675	15	49.7771	87
49.7677	41	49.8981	151	49.7876	19	49.7972	60
49.7878	42	49.9183	149	49.8078	9	49.8174	77
49.808	37	49.9385	174	49.828	13	49.8376	71
49.8282	29	49.9587	184	49.8482	10	49.8578	82
49.8484	44	49.9789	181	49.8684	11	49.878	75
49.8685	32	49.999	181	49.8886	19	49.8981	64
49.8887	26	50.0192	171	49.9087	16	49.9183	76
49.9089	41	50.0394	192	49.9289	13	49.9385	91
49.9291	39	50.0596	196	49.9491	16	49.9587	86
49.9493	38	50.0797	216	49.9693	14	49.9789	75
49.9694	21	50.0999	252	49.9894	26	49.999	89
49.9896	40	50.1201	271	50.0096	17	50.0192	80
50.0098	40	50.1403	256	50.0298	23	50.0394	84
50.03	38	50.1605	302	50.05	30	50.0596	85
50.0502	47	50.1806	329	50.0702	31	50.0797	104
50.0703	43	50.2008	368	50.0903	38	50.0999	88
50.0905	44	50.221	419	50.1105	27	50.1201	99
50.1107	46	50.2412	435	50.1307	23	50.1403	110
50.1309	52	50.2614	484	50.1509	38	50.1605	105
50.1511	54	50.2816	558	50.1711	32	50.1806	111
50.1712	63	50.3017	542	50.1912	32	50.2008	101
50.1914	76	50.3219	597	50.2114	51	50.221	141
50.2116	68	50.3421	594	50.2316	44	50.2412	118
50.2318	64	50.3623	606	50.2518	67	50.2614	148
50.252	102	50.3824	642	50.2719	43	50.2816	181
50.2721	84	50.4026	648	50.2921	50	50.3017	188
50.2923	114	50.4228	566	50.3123	38	50.3219	200
50.3125	111	50.443	582	50.3325	49	50.3421	201
50.3327	145	50.4632	501	50.3527	48	50.3623	239
50.3528	140	50.4833	417	50.3728	41	50.3824	270
50.373	142	50.5035	384	50.393	56	50.4026	316
50.3932	148	50.5237	377	50.4132	55	50.4228	342
50.4134	138	50.5439	306	50.4334	50	50.443	369
50.4336	155	50.5641	266	50.4536	65	50.4632	361
50.4537	143	50.5842	258	50.4738	42	50.4833	412
50.4739	129	50.6044	212	50.4939	38	50.5035	369
50.4941	118	50.6246	191	50.5141	35	50.5237	353
50.5143	111	50.6448	170	50.5343	28	50.5439	304
50.5345	94	50.665	155	50.5545	24	50.5641	281
50.5547	90	50.6851	119	50.5746	33	50.5842	253
50.5748	99	50.7053	126	50.5948	29	50.6044	237
50.595	72	50.7255	121	50.615	25	50.6246	217
50.6152	72	50.7457	107	50.6352	19	50.6448	202
50.6354	55	50.7659	109	50.6554	21	50.665	164
50.6555	53	50.786	99	50.6756	15	50.6851	145
50.6757	38	50.8062	118	50.6957	13	50.7053	117
50.6959	29	50.8264	111	50.7159	21	50.7255	97
50.7161	35	50.8466	113	50.7361	17	50.7457	95
50.7363	35	50.8668	102	50.7563	13	50.7659	95
50.7564	40	50.8869	79	50.7764	16	50.786	77
50.7766	34	50.9071	88	50.7966	17	50.8062	88
50.7968	29	50.9273	86	50.8168	18	50.8264	70
50.817	27	50.9475	94	50.837	13	50.8466	71
50.8372	26	50.9676	106	50.8572	12	50.8668	66
50.8573	30	50.9878	98	50.8773	9	50.8869	65
50.8775	25	51.008	100	50.8975	12	50.9071	74
50.8977	30	51.0282	88	50.9177	7	50.9273	49
50.9179	19	51.0484	83	50.9379	10	50.9475	51
50.938	28	51.0686	96	50.9581	10	50.9676	69
50.9582	27	51.0887	111	50.9782	10	50.9878	65
50.9784	21	51.1089	78	50.9984	12	51.008	50
50.9986	27	51.1291	81	51.0186	12	51.0282	55
51.0188	23	51.1493	92	51.0388	13	51.0484	62
51.0389	29	51.1694	102	51.059	15	51.0686	68
51.0591	27	51.1896	92	51.0791	10	51.0887	36
51.0793	36	51.2098	95	51.0993	14	51.1089	68
51.0995	19	51.23	70	51.1195	14	51.1291	67
51.1197	25	51.2502	79	51.1397	15	51.1493	60
51.1399	24	51.2703	100	51.1598	9	51.1694	54
51.16	26	51.2905	84	51.18	10	51.1896	57
51.1802	24	51.3107	66	51.2002	12	51.2098	67
51.2004	22	51.3309	106	51.2204	9	51.23	52
51.2206	32	51.3511	92	51.2406	5	51.2502	47
51.2407	29	51.3712	60	51.2608	12	51.2703	60
51.2609	24	51.3914	92	51.2809	13	51.2905	72
51.2811	15	51.4116	101	51.3011	8	51.3107	48
51.3013	24	51.4318	77	51.3213	5	51.3309	66
51.3215	18	51.4519	73	51.3415	12	51.3511	59
51.3417	31	51.4721	84	51.3616	11	51.3712	59
51.3618	18	51.4923	86	51.3818	7	51.3914	58
51.382	24	51.5125	83	51.402	7	51.4116	52
51.4022	36	51.5327	71	51.4222	7	51.4318	56
51.4224	20	51.5528	79	51.4424	6	51.4519	73
51.4425	22	51.573	84	51.4625	15	51.4721	48
51.4627	22	51.5932	73	51.4827	6	51.4923	47
51.4829	24	51.6134	77	51.5029	9	51.5125	50
51.5031	22	51.6336	74	51.5231	9	51.5327	50
51.5233	24	51.6538	75	51.5433	17	51.5528	60
51.5434	17	51.6739	80	51.5634	7	51.573	64
51.5636	28	51.6941	76	51.5836	7	51.5932	57
51.5838	25	51.7143	100	51.6038	11	51.6134	52
51.604	26	51.7345	94	51.624	11	51.6336	58
51.6242	23	51.7546	71	51.6442	11	51.6538	55
51.6443	21	51.7748	71	51.6643	9	51.6739	52
51.6645	25	51.795	74	51.6845	10	51.6941	48
51.6847	20	51.8152	82	51.7047	10	51.7143	74
51.7049	26	51.8354	73	51.7249	15	51.7345	67
51.7251	23	51.8556	71	51.745	10	51.7546	53
51.7452	34	51.8757	86	51.7652	8	51.7748	39
51.7654	18	51.8959	80	51.7854	7	51.795	51
51.7856	23	51.9161	90	51.8056	8	51.8152	49
51.8058	30	51.9363	82	51.8258	11	51.8354	52
51.8259	20	51.9564	94	51.846	10	51.8556	60
51.8461	34	51.9766	91	51.8661	15	51.8757	44
51.8663	24	51.9968	81	51.8863	15	51.8959	43
51.8865	23	52.017	87	51.9065	10	51.9161	46
51.9067	25	52.0372	77	51.9267	14	51.9363	57
51.9269	18	52.0573	96	51.9468	10	51.9564	45
51.947	25	52.0775	76	51.967	10	51.9766	50
51.9672	23	52.0977	68	51.9872	8	51.9968	58
51.9874	24	52.1179	57	52.0074	8	52.017	57
52.0076	29	52.138	87	52.0276	11	52.0372	56
52.0277	21	52.1582	81	52.0478	5	52.0573	49
52.0479	27	52.1784	80	52.0679	6	52.0775	50
52.0681	23	52.1986	76	52.0881	7	52.0977	40
52.0883	23	52.2188	82	52.1083	10	52.1179	62
52.1085	28	52.239	74	52.1285	8	52.138	32
52.1286	25	52.2591	87	52.1486	7	52.1582	43
52.1488	29	52.2793	85	52.1688	10	52.1784	45
52.169	24	52.2995	96	52.189	7	52.1986	62
52.1892	24	52.3197	76	52.2092	11	52.2188	44
52.2094	20	52.3398	94	52.2294	7	52.239	50
52.2295	20	52.36	94	52.2495	10	52.2591	45
52.2497	12	52.3802	76	52.2697	8	52.2793	47
52.2699	22	52.4004	88	52.2899	11	52.2995	68
52.2901	19	52.4206	72	52.3101	9	52.3197	57
52.3103	10	52.4408	64	52.3303	5	52.3398	41
52.3304	21	52.4609	97	52.3504	5	52.36	57
52.3506	22	52.4811	67	52.3706	8	52.3802	39
52.3708	32	52.5013	67	52.3908	13	52.4004	61
52.391	17	52.5215	80	52.411	15	52.4206	53
52.4111	26	52.5416	79	52.4312	9	52.4408	48
52.4313	24	52.5618	81	52.4513	11	52.4609	58
52.4515	17	52.582	91	52.4715	6	52.4811	47
52.4717	16	52.6022	70	52.4917	9	52.5013	55
52.4919	21	52.6224	71	52.5119	12	52.5215	38
52.5121	23	52.6425	82	52.532	15	52.5416	43
52.5322	20	52.6627	71	52.5522	8	52.5618	53
52.5524	23	52.6829	78	52.5724	11	52.582	69
52.5726	21	52.7031	77	52.5926	9	52.6022	52
52.5928	21	52.7233	74	52.6128	11	52.6224	42
52.6129	15	52.7434	64	52.633	10	52.6425	64
52.6331	21	52.7636	76	52.6531	11	52.6627	48
52.6533	16	52.7838	93	52.6733	12	52.6829	49
52.6735	23	52.804	80	52.6935	10	52.7031	46
52.6937	14	52.8242	74	52.7137	7	52.7233	63
52.7139	22	52.8443	86	52.7338	10	52.7434	45
52.734	22	52.8645	68	52.754	12	52.7636	51
52.7542	27	52.8847	65	52.7742	10	52.7838	51
52.7744	23	52.9049	82	52.7944	8	52.804	43
52.7946	18	52.925	63	52.8146	7	52.8242	57
52.8147	25	52.9452	69	52.8347	7	52.8443	54
52.8349	24	52.9654	86	52.8549	6	52.8645	52
52.8551	22	52.9856	85	52.8751	5	52.8847	63
52.8753	17	53.0058	63	52.8953	8	52.9049	65
52.8955	23	53.026	101	52.9155	8	52.925	64
52.9156	23	53.0461	88	52.9356	9	52.9452	46
52.9358	23	53.0663	80	52.9558	7	52.9654	45
52.956	19	53.0865	72	52.976	8	52.9856	57
52.9762	27	53.1067	81	52.9962	18	53.0058	57
52.9964	18	53.1268	82	53.0164	14	53.026	43
53.0165	22	53.147	75	53.0365	6	53.0461	48
53.0367	20	53.1672	75	53.0567	8	53.0663	59
53.0569	20	53.1874	75	53.0769	7	53.0865	47
53.0771	21	53.2076	60	53.0971	10	53.1067	59
53.0973	13	53.2278	85	53.1172	10	53.1268	57
53.1174	21	53.2479	77	53.1374	9	53.147	44
53.1376	19	53.2681	90	53.1576	4	53.1672	46
53.1578	21	53.2883	73	53.1778	9	53.1874	46
53.178	24	53.3085	77	53.198	15	53.2076	42
53.1981	19	53.3286	84	53.2182	11	53.2278	45
53.2183	17	53.3488	79	53.2383	7	53.2479	48
53.2385	30	53.369	74	53.2585	7	53.2681	54
53.2587	14	53.3892	81	53.2787	10	53.2883	56
53.2789	20	53.4094	63	53.2989	10	53.3085	45
53.2991	21	53.4295	74	53.319	6	53.3286	46
53.3192	15	53.4497	71	53.3392	8	53.3488	80
53.3394	36	53.4699	90	53.3594	8	53.369	41
53.3596	19	53.4901	85	53.3796	7	53.3892	47
53.3798	20	53.5103	84	53.3998	7	53.4094	53
53.3999	18	53.5304	70	53.42	7	53.4295	52
53.4201	18	53.5506	87	53.4401	15	53.4497	57
53.4403	20	53.5708	68	53.4603	7	53.4699	55
53.4605	13	53.591	73	53.4805	9	53.4901	47
53.4807	29	53.6112	77	53.5007	11	53.5103	56
53.5008	24	53.6313	69	53.5208	9	53.5304	46
53.521	17	53.6515	73	53.541	6	53.5506	57
53.5412	25	53.6717	86	53.5612	10	53.5708	54
53.5614	20	53.6919	84	53.5814	7	53.591	57
53.5816	19	53.712	88	53.6016	7	53.6112	45
53.6017	19	53.7322	93	53.6217	9	53.6313	56
53.6219	22	53.7524	65	53.6419	10	53.6515	49
53.6421	28	53.7726	58	53.6621	8	53.6717	53
53.6623	23	53.7928	82	53.6823	9	53.6919	62
53.6825	23	53.813	85	53.7025	12	53.712	57
53.7026	21	53.8331	79	53.7226	7	53.7322	40
53.7228	19	53.8533	88	53.7428	6	53.7524	50
53.743	17	53.8735	78	53.763	6	53.7726	40
53.7632	21	53.8937	76	53.7832	9	53.7928	47
53.7834	20	53.9138	71	53.8034	10	53.813	44
53.8035	27	53.934	58	53.8235	9	53.8331	57
53.8237	22	53.9542	61	53.8437	5	53.8533	68
53.8439	16	53.9744	66	53.8639	10	53.8735	58
53.8641	20	53.9946	110	53.8841	8	53.8937	57
53.8843	24	54.0147	79	53.9042	15	53.9138	36
53.9044	19	54.0349	65	53.9244	10	53.934	62
53.9246	22	54.0551	89	53.9446	11	53.9542	42
53.9448	27	54.0753	78	53.9648	6	53.9744	28
53.965	21	54.0955	85	53.985	11	53.9946	60
53.9851	22	54.1156	84	54.0052	8	54.0147	68
54.0053	18	54.1358	69	54.0253	18	54.0349	67
54.0255	20	54.156	86	54.0455	9	54.0551	46
54.0457	22	54.1762	96	54.0657	11	54.0753	47
54.0659	18	54.1964	73	54.0859	5	54.0955	52
54.0861	21	54.2165	112	54.1061	9	54.1156	75
54.1062	23	54.2367	89	54.1262	6	54.1358	59
54.1264	25	54.2569	84	54.1464	8	54.156	71
54.1466	17	54.2771	67	54.1666	6	54.1762	61
54.1668	24	54.2972	101	54.1868	12	54.1964	60
54.1869	22	54.3174	82	54.2069	15	54.2165	54
54.2071	19	54.3376	76	54.2271	10	54.2367	59
54.2273	23	54.3578	87	54.2473	13	54.2569	59
54.2475	23	54.378	94	54.2675	17	54.2771	76
54.2677	21	54.3982	81	54.2877	9	54.2972	53
54.2878	21	54.4183	111	54.3078	10	54.3174	70
54.308	24	54.4385	82	54.328	10	54.3376	68
54.3282	31	54.4587	89	54.3482	9	54.3578	84
54.3484	29	54.4789	85	54.3684	7	54.378	57
54.3686	29	54.499	98	54.3886	7	54.3982	59
54.3887	23	54.5192	92	54.4087	6	54.4183	53
54.4089	32	54.5394	84	54.4289	14	54.4385	56
54.4291	10	54.5596	92	54.4491	6	54.4587	56
54.4493	29	54.5798	86	54.4693	11	54.4789	58
54.4695	25	54.5999	72	54.4895	5	54.499	83
54.4896	29	54.6201	66	54.5096	11	54.5192	64
54.5098	24	54.6403	86	54.5298	11	54.5394	65
54.53	24	54.6605	87	54.55	14	54.5596	62
54.5502	23	54.6807	106	54.5702	10	54.5798	69
54.5703	30	54.7008	80	54.5904	14	54.5999	56
54.5905	34	54.721	89	54.6105	16	54.6201	55
54.6107	20	54.7412	95	54.6307	10	54.6403	73
54.6309	30	54.7614	82	54.6509	18	54.6605	61
54.6511	27	54.7816	90	54.6711	14	54.6807	83
54.6713	33	54.8017	86	54.6912	7	54.7008	66
54.6914	19	54.8219	102	54.7114	7	54.721	53
54.7116	28	54.8421	86	54.7316	18	54.7412	68
54.7318	23	54.8623	90	54.7518	12	54.7614	80
54.752	18	54.8825	107	54.772	12	54.7816	84
54.7722	28	54.9026	88	54.7921	21	54.8017	69
54.7923	17	54.9228	95	54.8123	12	54.8219	77
54.8125	30	54.943	102	54.8325	7	54.8421	82
54.8327	21	54.9632	89	54.8527	17	54.8623	82
54.8529	22	54.9834	98	54.8729	6	54.8825	81
54.873	37	55.0035	112	54.893	11	54.9026	67
54.8932	29	55.0237	94	54.9132	17	54.9228	82
54.9134	34	55.0439	81	54.9334	19	54.943	89
54.9336	33	55.0641	96	54.9536	12	54.9632	61
54.9538	23	55.0842	108	54.9738	12	54.9834	76
54.9739	28	55.1044	122	54.9939	15	55.0035	82
54.9941	21	55.1246	94	55.0141	7	55.0237	78
55.0143	33	55.1448	115	55.0343	13	55.0439	63
55.0345	31	55.165	114	55.0545	17	55.0641	111
55.0547	32	55.1852	133	55.0747	11	55.0842	92
55.0748	29	55.2053	114	55.0948	9	55.1044	80
55.095	23	55.2255	115	55.115	13	55.1246	80
55.1152	40	55.2457	97	55.1352	6	55.1448	86
55.1354	30	55.2659	127	55.1554	14	55.165	93
55.1556	29	55.2861	115	55.1756	14	55.1852	92
55.1757	42	55.3062	132	55.1957	12	55.2053	96
55.1959	50	55.3264	122	55.2159	10	55.2255	112
55.2161	22	55.3466	140	55.2361	8	55.2457	74
55.2363	29	55.3668	104	55.2563	14	55.2659	87
55.2565	25	55.3869	108	55.2764	18	55.2861	101
55.2766	23	55.4071	145	55.2966	16	55.3062	103
55.2968	25	55.4273	136	55.3168	12	55.3264	97
55.317	27	55.4475	130	55.337	10	55.3466	85
55.3372	54	55.4677	118	55.3572	7	55.3668	110
55.3573	29	55.4878	126	55.3773	17	55.3869	105
55.3775	32	55.508	150	55.3975	11	55.4071	81
55.3977	35	55.5282	131	55.4177	11	55.4273	69
55.4179	23	55.5484	128	55.4379	14	55.4475	96
55.4381	34	55.5686	145	55.4581	14	55.4677	89
55.4582	45	55.5887	136	55.4783	9	55.4878	99
55.4784	55	55.6089	124	55.4984	20	55.508	92
55.4986	38	55.6291	139	55.5186	8	55.5282	83
55.5188	44	55.6493	107	55.5388	15	55.5484	96
55.539	40	55.6695	129	55.559	14	55.5686	80
55.5591	35	55.6896	154	55.5791	10	55.5887	71
55.5793	35	55.7098	144	55.5993	13	55.6089	76
55.5995	25	55.73	118	55.6195	9	55.6291	72
55.6197	34	55.7502	110	55.6397	14	55.6493	72
55.6399	49	55.7704	152	55.6599	18	55.6695	79
55.66	28	55.7905	138	55.68	17	55.6896	78
55.6802	30	55.8107	135	55.7002	15	55.7098	80
55.7004	31	55.8309	93	55.7204	10	55.73	79
55.7206	35	55.8511	101	55.7406	6	55.7502	84
55.7408	40	55.8713	122	55.7608	16	55.7704	98
55.7609	35	55.8914	108	55.7809	14	55.7905	90
55.7811	29	55.9116	112	55.8011	13	55.8107	67
55.8013	29	55.9318	101	55.8213	12	55.8309	67
55.8215	40	55.952	110	55.8415	14	55.8511	92
55.8417	33	55.9721	118	55.8617	8	55.8713	92
55.8618	34	55.9923	99	55.8818	12	55.8914	81
55.882	22	56.0125	125	55.902	17	55.9116	82
55.9022	28	56.0327	127	55.9222	14	55.9318	78
55.9224	42	56.0529	119	55.9424	13	55.952	81
55.9425	31	56.073	107	55.9626	6	55.9721	61
55.9627	39	56.0932	122	55.9827	11	55.9923	73
55.9829	31	56.1134	120	56.0029	16	56.0125	75
56.0031	40	56.1336	120	56.0231	19	56.0327	79
56.0233	32	56.1538	121	56.0433	16	56.0529	61
56.0434	33	56.1739	133	56.0635	10	56.073	85
56.0636	24	56.1941	137	56.0836	18	56.0932	96
56.0838	26	56.2143	122	56.1038	13	56.1134	91
56.104	26	56.2345	132	56.124	15	56.1336	106
56.1242	36	56.2547	130	56.1442	17	56.1538	111
56.1444	33	56.2748	142	56.1643	22	56.1739	104
56.1645	35	56.295	140	56.1845	13	56.1941	100
56.1847	38	56.3152	142	56.2047	11	56.2143	119
56.2049	35	56.3354	155	56.2249	9	56.2345	99
56.2251	31	56.3556	150	56.2451	12	56.2547	94
56.2452	42	56.3757	154	56.2652	20	56.2748	105
56.2654	32	56.3959	101	56.2854	16	56.295	105
56.2856	36	56.4161	133	56.3056	17	56.3152	97
56.3058	40	56.4363	140	56.3258	16	56.3354	121
56.326	32	56.4564	147	56.346	15	56.3556	128
56.3461	31	56.4766	125	56.3661	14	56.3757	100
56.3663	26	56.4968	134	56.3863	17	56.3959	104
56.3865	31	56.517	113	56.4065	16	56.4161	132
56.4067	35	56.5372	124	56.4267	12	56.4363	128
56.4269	35	56.5573	122	56.4469	15	56.4564	114
56.447	31	56.5775	116	56.467	17	56.4766	99
56.4672	25	56.5977	145	56.4872	7	56.4968	105
56.4874	39	56.6179	108	56.5074	15	56.517	103
56.5076	41	56.6381	101	56.5276	14	56.5372	110
56.5278	34	56.6583	124	56.5478	18	56.5573	127
56.5479	33	56.6784	112	56.5679	14	56.5775	113
56.5681	41	56.6986	107	56.5881	11	56.5977	100
56.5883	38	56.7188	122	56.6083	16	56.6179	112
56.6085	32	56.739	108	56.6285	19	56.6381	121
56.6287	33	56.7591	94	56.6487	21	56.6583	103
56.6488	34	56.7793	88	56.6688	13	56.6784	103
56.669	32	56.7995	108	56.689	17	56.6986	84
56.6892	35	56.8197	100	56.7092	18	56.7188	103
56.7094	37	56.8399	106	56.7294	14	56.739	106
56.7296	29	56.86	98	56.7495	15	56.7591	104
56.7497	33	56.8802	86	56.7697	23	56.7793	74
56.7699	42	56.9004	86	56.7899	15	56.7995	88
56.7901	32	56.9206	104	56.8101	16	56.8197	79
56.8103	47	56.9408	93	56.8303	14	56.8399	88
56.8304	33	56.9609	90	56.8505	23	56.86	103
56.8506	39	56.9811	90	56.8706	12	56.8802	73
56.8708	34	57.0013	111	56.8908	11	56.9004	83
56.891	33	57.0215	97	56.911	14	56.9206	84
56.9112	41	57.0417	77	56.9312	10	56.9408	78
56.9313	35	57.0618	82	56.9513	15	56.9609	73
56.9515	37	57.082	102	56.9715	16	56.9811	82
56.9717	26	57.1022	103	56.9917	19	57.0013	87
56.9919	34	57.1224	89	57.0119	26	57.0215	82
57.0121	38	57.1425	90	57.0321	9	57.0417	83
57.0322	32	57.1627	92	57.0522	17	57.0618	81
57.0524	32	57.1829	93	57.0724	9	57.082	92
57.0726	37	57.2031	98	57.0926	18	57.1022	91
57.0928	34	57.2233	93	57.1128	9	57.1224	84
57.113	29	57.2435	102	57.133	13	57.1425	68
57.1331	33	57.2636	98	57.1531	13	57.1627	68
57.1533	24	57.2838	77	57.1733	11	57.1829	79
57.1735	23	57.304	112	57.1935	14	57.2031	84
57.1937	41	57.3242	119	57.2137	16	57.2233	77
57.2139	27	57.3443	106	57.2339	6	57.2435	78
57.234	39	57.3645	108	57.254	18	57.2636	62
57.2542	22	57.3847	92	57.2742	16	57.2838	87
57.2744	28	57.4049	94	57.2944	15	57.304	81
57.2946	33	57.4251	89	57.3146	15	57.3242	85
57.3148	22	57.4452	103	57.3348	4	57.3443	68
57.3349	33	57.4654	110	57.3549	7	57.3645	69
57.3551	44	57.4856	104	57.3751	19	57.3847	75
57.3753	28	57.5058	85	57.3953	12	57.4049	80
57.3955	32	57.526	110	57.4155	15	57.4251	74
57.4156	32	57.5461	122	57.4357	9	57.4452	73
57.4358	26	57.5663	114	57.4558	10	57.4654	71
57.456	29	57.5865	104	57.476	13	57.4856	79
57.4762	29	57.6067	109	57.4962	12	57.5058	76
57.4964	29	57.6269	98	57.5164	9	57.526	81
57.5166	37	57.647	105	57.5365	9	57.5461	74
57.5367	28	57.6672	113	57.5567	12	57.5663	56
57.5569	43	57.6874	104	57.5769	16	57.5865	69
57.5771	32	57.7076	91	57.5971	10	57.6067	66
57.5973	27	57.7278	110	57.6173	14	57.6269	83
57.6174	42	57.7479	92	57.6374	16	57.647	80
57.6376	31	57.7681	124	57.6576	8	57.6672	77
57.6578	34	57.7883	104	57.6778	10	57.6874	65
57.678	33	57.8085	101	57.698	20	57.7076	88
57.6982	27	57.8287	102	57.7182	12	57.7278	73
57.7183	37	57.8488	138	57.7383	6	57.7479	63
57.7385	33	57.869	105	57.7585	19	57.7681	70
57.7587	34	57.8892	103	57.7787	5	57.7883	72
57.7789	32	57.9094	105	57.7989	10	57.8085	51
57.7991	32	57.9295	85	57.8191	5	57.8287	77
57.8192	31	57.9497	83	57.8392	8	57.8488	71
57.8394	32	57.9699	117	57.8594	11	57.869	70
57.8596	31	57.9901	96	57.8796	18	57.8892	60
57.8798	31	58.0103	100	57.8998	16	57.9094	68
57.9	29	58.0305	115	57.92	6	57.9295	47
57.9201	31	58.0506	78	57.9401	5	57.9497	49
57.9403	27	58.0708	95	57.9603	10	57.9699	75
57.9605	31	58.091	99	57.9805	6	57.9901	62
57.9807	27	58.1112	113	58.0007	11	58.0103	88
58.0009	21	58.1313	86	58.0209	12	58.0305	48
58.021	22	58.1515	90	58.041	8	58.0506	65
58.0412	30	58.1717	90	58.0612	2	58.0708	46
58.0614	30	58.1919	77	58.0814	10	58.091	48
58.0816	28	58.2121	89	58.1016	12	58.1112	58
58.1018	23	58.2322	94	58.1217	8	58.1313	57
58.1219	27	58.2524	81	58.1419	13	58.1515	49
58.1421	31	58.2726	76	58.1621	8	58.1717	61
58.1623	31	58.2928	77	58.1823	10	58.1919	42
58.1825	28	58.313	83	58.2025	5	58.2121	64
58.2026	20	58.3331	91	58.2227	10	58.2322	42
58.2228	23	58.3533	76	58.2428	7	58.2524	38
58.243	20	58.3735	101	58.263	9	58.2726	53
58.2632	25	58.3937	94	58.2832	12	58.2928	67
58.2834	20	58.4139	70	58.3034	8	58.313	62
58.3036	17	58.434	74	58.3235	5	58.3331	51
58.3237	21	58.4542	86	58.3437	7	58.3533	53
58.3439	27	58.4744	71	58.3639	11	58.3735	46
58.3641	30	58.4946	77	58.3841	10	58.3937	57
58.3843	20	58.5148	79	58.4043	18	58.4139	48
58.4044	23	58.5349	83	58.4244	11	58.434	31
58.4246	21	58.5551	75	58.4446	10	58.4542	61
58.4448	18	58.5753	80	58.4648	8	58.4744	52
58.465	16	58.5955	67	58.485	9	58.4946	47
58.4852	31	58.6157	76	58.5052	7	58.5148	62
58.5053	32	58.6358	80	58.5253	9	58.5349	43
58.5255	23	58.656	88	58.5455	8	58.5551	57
58.5457	20	58.6762	65	58.5657	11	58.5753	63
58.5659	25	58.6964	86	58.5859	5	58.5955	46
58.5861	20	58.7165	83	58.6061	10	58.6157	43
58.6062	24	58.7367	82	58.6262	11	58.6358	55
58.6264	18	58.7569	70	58.6464	11	58.656	49
58.6466	19	58.7771	71	58.6666	10	58.6762	45
58.6668	30	58.7973	60	58.6868	9	58.6964	40
58.687	9	58.8174	49	58.707	9	58.7165	54
58.7071	13	58.8376	64	58.7271	6	58.7367	41
58.7273	17	58.8578	74	58.7473	15	58.7569	37
58.7475	19	58.878	82	58.7675	10	58.7771	46
58.7677	15	58.8982	48	58.7877	9	58.7973	39
58.7878	18	58.9183	75	58.8079	10	58.8174	54
58.808	22	58.9385	68	58.828	5	58.8376	42
58.8282	21	58.9587	72	58.8482	9	58.8578	41
58.8484	18	58.9789	74	58.8684	7	58.878	42
58.8686	23	58.9991	72	58.8886	6	58.8982	45
58.8888	18	59.0192	68	58.9087	7	58.9183	30
58.9089	23	59.0394	77	58.9289	10	58.9385	43
58.9291	22	59.0596	60	58.9491	10	58.9587	49
58.9493	32	59.0798	74	58.9693	6	58.9789	46
58.9695	27	59.1	89	58.9895	5	58.9991	44
58.9896	33	59.1201	50	59.0097	11	59.0192	56
59.0098	26	59.1403	77	59.0298	10	59.0394	49
59.03	18	59.1605	68	59.05	12	59.0596	28
59.0502	25	59.1807	74	59.0702	10	59.0798	42
59.0704	30	59.2009	55	59.0904	13	59.1	46
59.0905	22	59.221	71	59.1105	10	59.1201	53
59.1107	19	59.2412	88	59.1307	10	59.1403	40
59.1309	18	59.2614	94	59.1509	10	59.1605	35
59.1511	28	59.2816	58	59.1711	14	59.1807	41
59.1713	19	59.3017	82	59.1913	7	59.2009	50
59.1914	25	59.3219	75	59.2114	15	59.221	31
59.2116	20	59.3421	80	59.2316	13	59.2412	52
59.2318	19	59.3623	70	59.2518	11	59.2614	28
59.252	22	59.3825	71	59.272	7	59.2816	36
59.2722	17	59.4027	50	59.2922	4	59.3017	53
59.2923	16	59.4228	68	59.3123	6	59.3219	43
59.3125	16	59.443	54	59.3325	7	59.3421	43
59.3327	8	59.4632	65	59.3527	10	59.3623	52
59.3529	18	59.4834	48	59.3729	11	59.3825	53
59.3731	16	59.5035	60	59.3931	9	59.4027	39
59.3932	18	59.5237	88	59.4132	5	59.4228	24
59.4134	16	59.5439	75	59.4334	9	59.443	34
59.4336	23	59.5641	67	59.4536	10	59.4632	30
59.4538	20	59.5843	80	59.4738	13	59.4834	40
59.474	18	59.6044	58	59.4939	6	59.5035	40
59.4941	18	59.6246	66	59.5141	14	59.5237	34
59.5143	20	59.6448	77	59.5343	7	59.5439	45
59.5345	18	59.665	70	59.5545	14	59.5641	42
59.5547	16	59.6852	76	59.5747	9	59.5843	36
59.5748	24	59.7053	66	59.5949	9	59.6044	41
59.595	18	59.7255	98	59.615	16	59.6246	45
59.6152	22	59.7457	58	59.6352	9	59.6448	38
59.6354	21	59.7659	55	59.6554	9	59.665	47
59.6556	30	59.7861	79	59.6756	11	59.6852	65
59.6758	14	59.8062	78	59.6957	4	59.7053	45
59.6959	20	59.8264	66	59.7159	7	59.7255	38
59.7161	30	59.8466	68	59.7361	5	59.7457	33
59.7363	17	59.8668	90	59.7563	10	59.7659	28
59.7565	24	59.887	60	59.7765	12	59.7861	37
59.7766	18	59.9071	65	59.7966	8	59.8062	42
59.7968	21	59.9273	80	59.8168	11	59.8264	46
59.817	23	59.9475	74	59.837	12	59.8466	52
59.8372	19	59.9677	64	59.8572	13	59.8668	38
59.8574	17	59.9879	91	59.8774	7	59.887	53
59.8775	26	60.008	78	59.8975	5	59.9071	44
59.8977	21	60.0282	59	59.9177	8	59.9273	31
59.9179	23	60.0484	79	59.9379	14	59.9475	57
59.9381	13	60.0686	75	59.9581	4	59.9677	49
59.9583	19	60.0887	72	59.9783	8	59.9879	50
59.9784	20	60.1089	73	59.9984	14	60.008	32
59.9986	20	60.1291	77	60.0186	5	60.0282	60
60.0188	25	60.1493	75	60.0388	5	60.0484	50
60.039	16	60.1695	61	60.059	7	60.0686	39
60.0592	16	60.1897	85	60.0792	8	60.0887	39
60.0793	18	60.2098	74	60.0993	5	60.1089	46
60.0995	11	60.23	74	60.1195	9	60.1291	51
60.1197	26	60.2502	59	60.1397	10	60.1493	46
60.1399	18	60.2704	72	60.1599	10	60.1695	38
60.16	17	60.2905	64	60.1801	11	60.1897	46
60.1802	16	60.3107	76	60.2002	15	60.2098	56
60.2004	16	60.3309	81	60.2204	6	60.23	49
60.2206	22	60.3511	69	60.2406	11	60.2502	41
60.2408	16	60.3713	78	60.2608	7	60.2704	39
60.261	15	60.3914	83	60.2809	12	60.2905	49
60.2811	18	60.4116	67	60.3011	5	60.3107	38
[truncated: 983 more rows]

## Sheet: Fig1f
Raman shift	Intensity
cm-1	a.u.
WO3 NN		Ru-WO3 NN		HxWO3 NN		Ru-HxWO3 NN
401.408	57	401.408	34.2229	400.33	1.06114	401.408	8.2699
403.677	55.5	403.677	39.6259	402.599	1.92818	403.677	12.8812
405.946	60	405.946	41.5245	404.868	-0.01527	405.946	11.2648
408.214	50	408.214	45.4188	407.136	0.03056	408.214	10.7541
410.482	56.5	410.482	40.3092	409.404	-2.73457	410.482	14.4603
412.749	48.5	412.749	41.6958	411.672	0.88911	412.749	9.93894
415.015	50	415.015	36.5787	413.937	0.10116	415.015	13.6345
417.282	56	417.282	33.9583	416.204	2.10185	417.282	8.21381
419.547	55	419.547	29.3347	418.47	6.49078	419.547	12.5657
421.813	53	421.813	29.208	420.735	0.06774	421.813	12.2458
424.076	51.5	424.076	34.0786	423	6.03258	424.076	17.0318
426.34	53.5	426.34	33.9464	425.264	3.58514	426.34	14.2574
428.604	50.5	428.604	31.3117	427.528	3.12528	428.604	16.1447
430.867	57	430.867	32.1747	429.792	8.65288	430.867	14.2493
433.13	49	433.13	40.0356	432.055	5.36781	433.13	13.2379
435.392	53	435.392	39.3944	434.316	6.06979	435.392	14.2218
437.652	51.5	437.652	43.7515	436.578	11.5591	437.652	12.0895
439.913	54.5	439.913	37.1068	438.839	1.43539	439.913	16.175
442.174	50.5	442.174	40.9606	441.1	3.29868	442.174	11.5891
444.434	55.5	444.434	38.3129	443.361	4.74888	444.434	16.332
446.693	50	446.693	29.6641	445.619	4.98578	446.693	13.2923
448.952	58	448.952	27.0141	447.879	-2.39038	448.952	14.026
451.211	53	451.211	24.3631	450.138	2.62022	451.211	11.1997
453.469	44.5	453.469	22.2112	452.395	-0.38253	453.469	8.59125
455.726	47	455.726	22.0587	454.653	6.20156	455.726	5.75602
457.983	46	457.983	23.9055	456.91	6.77237	457.983	8.24994
460.24	46	460.24	17.7518	459.167	7.72993	460.24	2.96179
462.495	43	462.495	17.0978	461.423	-0.92585	462.495	6.78036
464.75	50	464.75	21.4435	463.679	3.60523	464.75	3.03935
467.004	49.5	467.004	18.7891	465.934	2.92313	467.004	3.07182
469.259	47	469.259	13.6346	468.188	4.22781	469.259	9.98925
471.513	42	471.513	16.4801	470.443	-0.88053	471.513	1.34705
473.766	47	473.766	11.3259	472.695	3.19806	473.766	5.81183
476.019	44	476.019	13.6719	474.949	-4.33627	476.019	6.93946
478.271	49	478.271	10.5183	477.202	4.11651	478.271	-0.15918
480.523	45	480.523	13.3651	479.453	-3.44352	480.523	8.73844
482.775	49	482.775	11.2124	481.705	-3.01622	482.775	0.52113
485.025	43	485.025	9.06042	483.956	-5.00154	485.025	4.52215
487.276	47	487.276	11.4091	486.207	-2.19933	487.276	4.51956
489.525	41	489.525	8.25858	488.456	-3.00949	489.525	-0.37573
491.775	43.5	491.775	8.60888	490.706	-1.8319	491.775	3.83657
494.023	36	494.023	7.96021	492.955	-5.0664	494.023	0.71182
496.272	48	496.272	7.81247	495.204	2.4871	496.272	6.91697
498.519	45.5	498.519	5.1659	497.451	-1.17119	498.519	7.34072
500.766	46.5	500.766	4.52049	499.699	-2.04119	500.766	7.761
503.013	38	503.013	7.87622	501.946	-2.52267	503.013	3.51131
505.259	44	505.259	4.73331	504.193	-4.21555	505.259	3.70257
507.505	45	507.505	0.09167	506.438	-2.31955	507.505	3.89059
509.75	45	509.75	8.45153	508.684	-3.23462	509.75	13.853
511.994	45.5	511.994	9.81284	510.929	-2.16045	511.994	8.03437
514.239	42	514.239	4.6756	513.173	-7.8969	514.239	5.99042
516.483	43.5	516.483	4.54001	515.418	-3.24389	516.483	7.72097
518.727	43.5	518.727	6.90596	517.661	-1.00105	518.727	9.89294
520.969	46	520.969	12.2737	519.903	-2.76824	520.969	11.6173
523.211	41	523.211	8.64309	522.146	-0.94538	523.211	7.33857
525.452	55	525.452	11.0143	524.388	-0.73205	525.452	11.9458
527.694	46.5	527.694	10.3872	526.629	-2.12812	527.694	13.439
529.934	44.5	529.934	12.262	528.871	2.06647	529.934	10.4847
532.174	44.5	532.174	13.1388	531.111	-2.14779	532.174	7.761
534.415	55.5	534.415	10.5174	533.35	0.42921	534.415	3.51131
536.654	54	536.654	10.398	535.591	-3.40247	536.654	3.70257
538.892	43	538.892	14.2806	537.829	-1.24229	538.892	3.89059
541.13	49	541.13	14.1652	540.067	-1.89017	541.13	13.853
543.367	54.5	543.367	12.5519	542.305	3.85412	543.367	8.03437
545.605	52	545.605	11.4406	544.542	-0.00917	545.605	5.99042
547.842	46.5	547.842	20.8315	546.78	-1.07994	547.842	7.72097
550.078	55	550.078	24.2246	549.016	-1.35767	550.078	9.89294
552.313	48.5	552.313	24.1198	551.252	1.55775	552.313	11.6173
554.548	58.5	554.548	20.0172	553.487	-3.93341	554.548	7.33857
556.783	52	556.783	22.4168	555.722	1.76907	556.783	11.9458
559.017	55.5	559.017	19.3186	557.956	1.06544	559.017	13.439
561.251	59.5	561.251	25.2226	560.191	1.9558	561.251	10.4847
563.484	57	563.484	19.629	562.424	4.84073	563.484	16.1942
565.717	60.5	565.717	28.0376	564.657	-2.67968	565.717	16.1232
567.949	63	567.949	36.9485	566.889	8.19483	567.949	18.9382
570.181	62.5	570.181	42.3618	569.121	2.26451	570.181	22.8615
572.412	65.5	572.412	41.2773	571.352	5.92962	572.412	23.0043
574.642	62	574.642	40.1952	573.583	1.99039	574.642	22.0334
576.872	63.5	576.872	48.1155	575.813	6.84712	576.872	29.9487
579.102	70	579.102	47.0381	578.043	6.90005	579.102	27.4169
581.331	64.5	581.331	49.463	580.273	8.14942	581.331	29.327
583.56	69	583.56	46.8903	582.502	5.7955	583.56	31.4567
585.788	65	585.788	47.82	584.73	13.0386	585.788	30.2507
588.016	61.5	588.016	58.7521	586.958	9.0788	588.016	35.931
590.243	64.5	590.243	66.1866	589.185	15.5165	590.243	35.1645
592.47	75	592.47	52.1234	591.412	9.95201	592.47	38.3957
594.696	76.5	594.696	59.5626	593.639	9.98544	594.696	36.2911
596.92	73.5	596.92	72.5043	595.865	12.4171	596.92	39.073
599.146	75	599.146	68.9483	598.09	15.2473	599.146	46.7416
601.37	79	601.37	78.3947	600.315	14.4761	601.37	36.2705
603.595	78	603.595	76.8434	602.539	19.3042	603.595	43.0092
605.818	74.5	605.818	81.2946	604.763	23.7312	605.818	46.2464
608.042	78.5	608.042	85.2481	606.986	25.3577	608.042	46.6488
610.265	79	610.265	89.204	609.209	21.784	610.265	48.0498
612.486	78	612.486	88.6623	611.432	22.6101	612.486	46.616
614.708	76	614.708	92.1229	613.654	24.2365	614.708	49.6808
616.929	80	616.929	97.5859	615.874	27.0634	616.929	52.911
619.15	82	619.15	104.051	618.096	26.2908	619.15	61.4731
621.369	82	621.369	106.519	620.316	25.9191	621.369	54.8673
623.589	82.5	623.589	111.989	622.537	27.1485	623.589	64.9268
625.809	91	625.809	112.461	624.755	30.3793	625.809	62.6518
628.028	94	628.028	116.936	626.974	30.8116	628.028	62.2088
630.245	93	630.245	122.413	629.193	32.0456	630.245	63.598
632.463	90.5	632.463	126.892	631.411	37.6815	632.463	65.6525
634.681	96.5	634.681	128.373	633.628	38.1199	634.681	64.5393
636.897	98.5	636.897	138.357	635.845	47.7605	636.897	68.5915
639.113	101.5	639.113	149.843	638.062	34.2037	639.113	69.6427
641.329	104	641.329	148.831	640.277	48.6499	641.329	71.6927
643.544	96	643.544	154.822	642.493	47.8989	643.544	72.2417
645.759	95	645.759	156.315	644.708	51.1511	645.759	79.956
647.972	110	647.972	162.309	646.922	48.8069	647.972	79.6695
650.187	106	650.187	177.806	649.137	50.4661	650.187	85.2157
652.4	118	652.4	172.806	651.349	52.1292	652.4	84.4267
654.612	115.5	654.612	186.807	653.563	64.9962	654.612	90.1372
656.825	126	656.825	194.31	655.776	56.6672	656.825	90.0135
659.036	124.5	659.036	202.316	657.987	60.3428	659.036	99.222
661.248	111	661.248	206.824	660.199	61.6226	661.248	95.5965
663.458	125	663.458	214.833	662.41	64.9073	663.458	101.636
665.669	127	665.669	213.845	664.621	64.9966	665.669	105.842
667.878	129	667.878	227.859	666.83	65.8911	667.878	107.547
670.088	133	670.088	240.875	669.04	69.1905	670.088	108.251
672.296	136.5	672.296	247.893	671.249	66.4953	672.296	111.954
674.505	134.5	674.505	254.913	673.458	67.8054	674.505	101.823
676.713	150.5	676.713	261.434	675.665	81.9212	676.713	103.692
678.921	146	678.921	278.458	677.874	78.4425	678.921	101.225
681.127	160	681.127	271.984	680.08	76.5698	681.127	107.926
683.333	161.5	683.333	287.511	682.286	82.7031	683.333	104.802
685.539	164.5	685.539	292.541	684.493	83.6424	685.539	107.819
687.744	163	687.744	294.072	686.698	95.3879	687.744	105.17
689.949	158.5	689.949	310.605	688.904	93.5397	689.949	108.915
692.154	172	692.154	311.14	691.108	89.698	692.154	104.771
694.357	164	694.357	321.177	693.312	95.4629	694.357	108.959
696.56	180	696.56	327.216	695.516	103.634	696.56	105.814
698.764	184	698.764	326.256	697.719	100.613	698.764	100.334
700.966	195.5	700.966	327.798	699.921	97.5976	700.966	99.521
703.167	188	703.167	327.842	702.124	96.9895	703.167	103.041
705.37	195	705.37	323.887	704.325	100.389	705.37	98.1442
707.57	202.5	707.57	321.434	706.526	91.7948	707.57	91.08
709.77	189	709.77	312.983	708.727	98.0081	709.77	90.015
711.97	183	711.97	314.033	710.928	89.4286	711.97	87.6172
714.169	194	714.169	309.585	713.127	100.856	714.169	84.8017
716.369	196.5	716.369	318.639	715.326	99.4918	716.369	87.8192
718.567	191.5	718.567	303.694	717.524	105.335	718.567	85.1702
720.765	193.5	720.765	305.25	719.722	98.3847	720.765	88.1045
722.962	199.5	722.962	302.808	721.921	104.642	722.962	90.015
725.159	187.5	725.159	296.868	724.118	98.9079	725.159	87.6172
727.356	184.5	727.356	292.929	726.315	112.381	727.356	84.8017
729.553	185	729.553	299.491	728.511	109.862	729.553	89.0692
731.748	180	731.748	303.055	730.706	104.95	731.748	90.1702
733.943	185.5	733.943	286.62	732.902	117.646	733.943	86.8545
736.137	177	736.137	277.687	735.096	116.35	736.137	78.7043
738.331	183.5	738.331	290.254	737.292	117.862	738.331	76.406
740.525	178.5	740.525	273.824	739.485	120.982	740.525	88.539
742.718	177	742.718	275.894	741.679	118.509	742.718	80.894
744.91	185	744.91	275.466	743.871	130.444	744.91	92.804
747.103	162.5	747.103	272.039	746.064	135.588	747.103	86.158
749.294	174	749.294	287.113	748.255	131.539	749.294	100.401
751.485	181	751.485	286.689	750.447	140.297	751.485	103.754
753.676	167.5	753.676	291.765	752.638	153.064	753.676	106.774
755.866	182	755.866	299.843	754.828	151.439	755.866	117.349
758.056	176	758.056	283.422	757.018	161.821	758.056	120.369
760.245	187	760.245	293.002	759.208	167.811	760.245	126.277
762.434	196.5	762.434	301.583	761.397	168.209	762.434	138.963
764.622	190.5	764.622	300.165	763.585	186.615	764.622	144.759
766.81	200	766.81	321.248	765.772	182.228	766.81	141
768.996	212	768.996	335.332	767.96	188.25	768.996	156.241
771.183	224	771.183	386.917	770.147	209.079	771.183	161.926
773.37	243	773.37	406.504	772.333	210.315	773.37	175.611
775.555	268.5	775.555	412.591	774.52	220.359	775.555	190.629
777.741	269.5	777.741	417.679	776.705	240.811	777.741	205.98
779.926	269.5	779.926	425.267	778.891	243.27	779.926	218.331
782.109	247.5	782.109	431.357	781.075	256.937	782.109	224.238
784.293	296.5	784.293	447.948	783.258	255.811	784.293	280.478
786.477	343	786.477	482.039	785.442	266.292	786.477	280.828
788.66	295	788.66	493.132	787.626	254.381	788.66	274.068
790.842	234.5	790.842	494.724	789.808	263.277	790.842	274.752
793.024	235.5	793.024	439.818	791.99	264.98	793.024	258.769
795.206	222.5	795.206	406.413	794.172	250.69	795.206	248.12
797.387	215	797.387	393.508	796.353	257.207	797.387	250.137
799.566	208	799.566	360.604	798.534	245.731	799.566	240.376
801.747	194	801.747	340.701	800.713	241.862	801.747	173.727
803.927	181	803.927	302.798	802.894	225.2	803.927	166.188
806.105	172.5	806.105	300.896	805.073	218.144	806.105	150.65
808.284	108	808.284	261.495	807.251	201.095	808.284	151.556
810.462	95.5	810.462	247.094	809.43	186.853	810.462	146.906
812.639	90.5	812.639	219.193	811.608	174.217	812.639	135.59
814.816	81.5	814.816	206.294	813.785	167.187	814.816	112.052
816.992	87.5	816.992	183.394	815.962	144.964	816.992	111.625
819.169	85	819.169	161.996	818.137	127.947	819.169	99.8642
821.345	77.5	821.345	162.098	820.314	123.736	821.345	85.4371
823.519	83	823.519	150.7	822.49	108.33	823.519	69.2323
825.695	87	825.695	141.803	824.664	101.331	825.695	71.0275
827.868	79	827.868	133.406	826.839	85.9375	827.868	71.7117
830.042	79	830.042	126.01	829.012	70.1495	830.042	66.3959
832.215	69	832.215	119.614	831.186	67.9671	832.215	64.1914
834.388	75.5	834.388	121.718	833.358	52.99	834.388	63.0981
836.56	71.5	836.56	101.823	835.532	50.8183	836.56	61.3381
838.732	66	838.732	100.928	837.703	51.8518	838.732	63.1339
840.903	67	840.903	100.533	839.875	38.8904	840.903	58.0409
843.073	62	843.073	88.6389	842.046	35.1339	843.073	58.948
845.244	67.5	845.244	91.2449	844.217	37.3824	845.244	56.9663
847.414	73	847.414	95.3512	846.386	24.0354	847.414	62.5403
849.584	69.5	849.584	92.4577	848.555	29.8931	849.584	59.8923
851.752	76	851.752	96.5645	850.725	22.9554	851.752	58.7999
853.92	72	853.92	81.1714	852.893	16.8219	853.92	55.4854
856.089	65	856.089	88.2786	855.062	22.6928	856.089	55.2822
858.256	62.5	858.256	82.8859	857.23	15.7677	858.256	53.5236
860.422	67	860.422	84.9934	859.396	22.4466	860.422	54.4318
862.59	64.5	862.59	77.6012	861.564	21.5295	862.59	50.0069
864.755	64	864.755	83.7089	863.73	19.816	864.755	50.2488
866.921	63.5	866.921	83.3168	865.895	14.1061	866.921	55.8242
869.085	62	869.085	82.9248	868.061	17.5999	869.085	50.9553
871.251	68.5	871.251	78.533	870.226	22.6968	871.251	50.7532
873.414	64	873.414	79.1411	872.39	24.197	873.414	47.4403
875.578	64.5	875.578	89.7493	874.553	8.50024	875.578	53.4608
877.741	64.5	877.741	78.8576	876.718	15.6067	877.741	53.0371
879.904	66.5	879.904	92.4659	878.88	17.5157	879.904	54.6136
882.066	64.5	882.066	87.0742	881.042	16.6275	882.066	55.7459
884.228	64	884.228	88.1824	883.204	9.74184	884.228	54.8783
886.389	66	886.389	86.7907	885.365	19.6586	886.389	52.4554
888.549	66.5	888.549	101.899	887.526	19.1777	888.549	55.8104
890.709	67	890.709	99.507	889.687	23.4992	890.709	54.499
892.87	65.5	892.87	101.115	891.847	11.4225	892.87	56.9656
895.029	67	895.029	119.223	894.007	18.9477	895.029	58.0991
897.188	66	897.188	127.331	896.165	12.8748	897.188	58.1217
899.346	74	899.346	134.439	898.324	20.4034	899.346	67.7
901.504	67	901.504	137.547	900.482	14.7337	901.504	61.0563
903.661	74	903.661	136.654	902.639	11.8652	903.661	65.9685
905.818	64	905.818	145.762	904.797	17.7981	905.818	65.7697
907.974	65.5	907.974	163.369	906.953	17.3321	907.974	62.46
910.13	75	910.13	166.976	909.109	21.6671	910.13	59.8172
912.286	70	912.286	178.083	911.265	22.0029	912.286	63.3969
914.441	69	914.441	166.19	913.42	26.7396	914.441	60.5324
916.595	73.5	916.595	168.796	915.575	24.2768	916.595	66.3347
918.749	78.5	918.749	175.403	917.729	19.4145	918.749	65.4706
920.903	70	920.903	183.509	919.883	22.9526	920.903	65.2735
923.056	74	923.056	181.115	922.036	27.6909	923.056	60.4098
925.209	71.5	925.209	180.72	924.189	25.6294	925.209	60.4353
927.361	76	927.361	172.826	926.342	30.3678	927.361	62.0166
929.512	68.5	929.512	175.431	928.494	25.9061	929.512	58.2648
931.663	72.5	931.663	176.035	930.646	29.0442	931.663	58.0688
933.814	62	933.814	164.64	932.797	23.7819	933.814	55.2063
935.964	72	935.964	166.744	934.947	29.7191	935.964	55.233
938.114	69.5	938.114	145.848	937.097	20.0557	938.114	53.7044
940.264	63.5	940.264	148.952	939.246	27.1914	940.264	48.176
942.412	62	942.412	152.055	941.395	23.1264	942.412	44.87
944.56	66.5	944.56	138.658	943.544	23.4605	944.56	47.3421
946.708	63	946.708	135.26	945.692	20.5935	946.708	48.0366
948.856	62	948.856	143.862	947.84	32.9253	948.856	43.8424
951.003	65	951.003	128.464	949.986	24.8556	951.003	46.093
953.149	64.5	953.149	133.566	952.133	33.5847	953.149	45.2326
955.295	64	955.295	127.167	954.28	26.7123	955.295	41.7059
957.441	60	957.441	128.267	956.426	39.4383	957.441	45.9571
959.585	59	959.585	131.868	958.57	21.7624	959.585	45.5419
961.73	56	961.73	121.468	960.716	26.0848	961.73	44.2381
963.875	62.5	963.875	127.067	962.86	28.8053	963.875	39.1567
966.017	61.5	966.017	114.166	965.003	24.7237	966.017	44.9644
968.161	60	968.161	110.265	967.147	21.84	968.161	38.1057
970.304	51	970.304	102.863	969.29	21.7541	970.304	35.9139
972.446	61	972.446	105.46	971.432	21.6658	972.446	30.6112
974.588	56	974.588	105.558	973.574	22.7752	974.588	31.7532
976.728	56	976.728	96.1544	975.716	15.4821	976.728	33.7842
978.87	54	978.87	96.7507	977.857	20.1862	978.87	29.3711
981.01	52	981.01	83.3466	979.998	14.0878	981.01	27.6249
983.15	51	983.15	66.4419	982.137	13.5865	983.15	25.4344
985.29	44.5	985.29	73.5368	984.277	15.0825	985.29	24.3553
987.428	50	987.428	62.6311	986.416	11.7754	987.428	24.8319
989.567	49	989.567	53.7251	988.555	10.4654	989.567	16.6421
991.704	48	991.704	48.3184	990.693	9.95224	991.704	20.2302
993.842	44	993.842	45.4113	992.831	13.036	993.842	17.152
995.979	45	995.979	43.0036	994.968	15.7164	995.979	12.5183
998.115	45.5	998.115	34.5955	997.105	12.7936	998.115	11.6627
1000.25	50	1000.25	34.1868	999.241	3.46724	1000.25	8.80727
1002.39	40.5	1002.39	28.7776	1001.38	6.93759	1002.39	10.6187
1004.52	44	1004.52	29.3678	1003.51	4.80426	1004.52	11.7637
1006.66	41	1006.66	28.4575	1005.65	2.66748	1006.66	12.2422
1008.79	42.5	1008.79	19.5467	1007.78	0.9269	1008.79	11.1654
1010.92	42	1010.92	13.1353	1009.92	1.9826	1010.92	7.86649
1013.06	34	1013.06	18.2234	1012.05	1.43468	1013.06	6.34558
1015.19	38	1015.19	15.811	1014.18	6.48278	1015.19	12.8249
1017.32	44.5	1017.32	16.8979	1016.32	5.12713	1017.32	7.30437
1019.45	40	1019.45	13.9843	1018.45	10.1674	1019.45	7.56181
1021.59	40	1021.59	15.0701	1020.58	2.00368	1021.59	8.70832
1023.72	36.5	1023.72	17.6554	1022.71	2.23592	1023.72	6.96616
1025.85	38	1025.85	14.2401	1024.84	-1.9358	1025.85	10.7797
1027.98	41.5	1027.98	13.3242	1026.97	-3.71178	1027.98	3.70454
1030.11	34	1030.11	6.40775	1029.1	0.50807	1030.11	5.51846
1032.24	37.5	1032.24	13.4907	1031.23	2.32384	1032.24	5.33253
1034.36	34	1034.36	10.573	1033.36	-3.06477	1034.36	4.70232
1036.49	39	1036.49	2.15482	1035.49	3.54232	1036.49	3.62784
1038.62	36.5	1038.62	5.236	1037.61	0.54509	1038.62	0.3313
1040.75	37.5	1040.75	5.3166	1039.74	3.54352	1040.75	2.81269
1042.87	36.5	1042.87	3.89665	1041.87	-3.06233	1042.87	4.73872
1045	35	1045	2.47605	1044	-6.8727	1045	3.55376
1047.13	38.5	1047.13	7.05486	1046.12	-1.08751	1047.13	3.36896
1049.25	37	1049.25	10.1331	1048.25	1.69323	1049.25	3.18431
1051.38	35	1051.38	6.21068	1050.37	4.06947	1051.38	3.44425
1053.5	35	1053.5	1.28769	1052.5	1.04123	1053.5	4.59323
1055.62	39	1055.62	5.36409	1054.62	-1.19154	1055.62	5.29789
1057.75	33	1057.75	7.43988	1056.74	0.57116	1057.75	2.89159
1059.87	35	1059.87	-0.48493	1058.87	3.12931	1059.87	1.59653
1061.99	35	1061.99	6.58965	1060.99	-7.51701	1061.99	4.52382
1064.11	38	1064.11	-0.33638	1063.11	-1.36799	1064.11	5.45125
1066.24	40	1066.24	3.23699	1065.23	-2.42353	1066.24	0.82324
1068.36	33.5	1068.36	2.30974	1067.36	3.71633	1068.36	2.19536
1070.48	37.5	1070.48	10.8819	1069.48	-3.34838	1070.48	4.23426
1072.6	43	1072.6	11.9534	1071.6	1.98231	1072.6	1.82883
1074.72	38.5	1074.72	7.52433	1073.72	-3.89157	1074.72	6.09019
1076.84	39	1076.84	7.09463	1075.84	2.62995	1076.84	0.35165
1078.96	31	1078.96	7.66432	1077.95	-0.85316	1078.96	4.83543
1081.07	40	1081.07	7.2334	1080.07	3.65922	1081.07	3.09711
1083.19	42	1083.19	-0.69814	1082.19	-1.83296	1083.19	0.91443
1085.31	34	1085.31	1.36971	1084.31	0.67031	1085.31	-0.60148
1087.43	34.5	1087.43	7.43695	1086.43	0.36903	1087.43	3.21604
1089.54	42	1089.54	6.00353	1088.54	5.66323	1089.54	3.70028
1091.66	33	1091.66	6.06954	1090.66	-0.24709	1091.66	3.51797
1093.77	36	1093.77	7.13494	1092.78	7.83809	1093.77	2.00241
1095.89	34	1095.89	10.1997	1094.89	2.31876	1095.89	3.15359
1098.01	37	1098.01	5.7639	1097.01	4.79502	1098.01	5.41597
1100.12	38	1100.12	4.07746	1099.12	3.26684	1100.12	7.56731
1102.23	37	1102.23	0.89038	1101.23	3.73425	1102.23	8.8298
1104.35	39.5	1104.35	3.95272	1103.35	0.59728	1104.35	4.87015
1106.46	32	1106.46	6.01445	1105.46	2.45592	1106.46	2.2439
1108.57	39	1108.57	3.07554	1107.57	3.91027	1108.57	3.39547
1110.68	39	1110.68	1.63606	1109.69	3.16032	1110.68	3.21379
1112.79	36.5	1112.79	5.19598	1111.8	-1.9939	1112.79	6.80993
1114.91	30	1114.91	6.75529	1113.91	-0.35237	1114.91	0.40612
1117.01	34	1117.01	2.81396	1116.02	4.88499	1117.01	7.78011
1119.13	35	1119.13	1.87207	1118.13	1.31819	1119.13	5.82083
1121.23	35	1121.23	1.42954	1120.24	4.94725	1121.23	4.75046
1123.34	31	1123.34	9.48644	1122.35	0.57225	1123.34	3.68014
1125.45	39	1125.45	5.54276	1124.46	4.99321	1125.45	6.16541
1127.56	37	1127.56	5.59844	1126.56	0.61016	1127.56	3.98402
1129.67	34.5	1129.67	3.15356	1128.67	3.82317	1129.67	3.35823
1131.77	34.5	1131.77	2.70805	1130.78	-1.36774	1131.77	6.06578
1133.88	36	1133.88	3.76199	1132.89	8.2375	1133.88	4.55114
1135.99	36	1135.99	1.31534	1134.99	4.63891	1135.99	6.36984
1138.09	40.5	1138.09	-2.13193	1137.1	1.43656	1138.09	6.41076
1140.2	37	1140.2	6.92025	1139.21	-0.56951	1140.2	7.78504
1142.3	37	1142.3	4.97182	1141.31	4.62076	1142.3	6.93708
1144.41	41.5	1144.41	6.02283	1143.42	1.80741	1144.41	3.6447
1146.51	31.5	1146.51	7.07324	1145.52	2.59051	1146.51	6.57452
1148.62	35.5	1148.62	6.62308	1147.62	8.97009	1148.62	8.39322
1150.72	31	1150.72	10.6724	1149.73	1.34624	1150.72	5.76748
1152.82	41	1152.82	5.22106	1151.83	1.71898	1152.82	5.36393
1154.92	40	1154.92	3.26921	1153.93	5.68839	1154.92	9.18261
1157.03	36.5	1157.03	6.81677	1156.03	4.45452	1157.03	8.5568
1159.13	32.5	1159.13	4.36377	1158.14	2.41742	1159.13	3.93097
1161.23	37	1161.23	4.41023	1160.24	3.97718	1161.23	8.19402
1163.33	37	1163.33	2.45611	1162.34	-0.06619	1163.33	2.90147
1165.43	38.5	1165.43	2.00146	1164.44	1.88743	1165.43	7.38668
1167.53	34.5	1167.53	6.54623	1166.54	0.23808	1167.53	4.09406
1169.63	36	1169.63	6.09045	1168.64	4.98578	1169.63	6.57917
1171.72	37.5	1171.72	7.63412	1170.73	2.13067	1171.72	6.17535
1173.82	31	1173.82	5.17727	1172.83	-3.12723	1173.82	7.99372
1175.92	36	1175.92	11.2199	1174.93	4.01215	1175.92	8.03425
1178.02	31	1178.02	10.7619	1177.03	1.54884	1178.02	5.40805
1180.11	37.5	1180.11	1.80345	1179.12	-0.91702	1180.11	5.22627
1182.21	41.5	1182.21	0.84444	1181.22	6.21459	1182.21	1.9333
1184.31	37.5	1184.31	3.8849	1183.32	6.94372	1184.31	6.1958
1186.4	36	1186.4	5.42483	1185.41	6.47049	1186.4	5.79159
1188.5	36	1188.5	1.96423	1187.51	0.39495	1188.5	9.16508
1190.59	38	1190.59	3.00312	1189.6	4.71716	1190.59	4.76072
1192.68	33	1192.68	7.04151	1191.7	2.63717	1192.68	5.68964
1194.78	36.5	1194.78	6.07937	1193.79	6.95509	1194.78	7.50735
1196.87	33.5	1196.87	10.1167	1195.88	2.4709	1196.87	4.88053
1198.96	39.5	1198.96	4.15356	1197.98	4.38479	1198.96	3.14251
1201.06	33.5	1201.06	2.6899	1200.07	-3.70323	1201.06	-1.48448
1203.15	34.5	1203.15	8.22574	1202.16	3.40691	1203.15	7.44399
1205.24	31.5	1205.24	8.26109	1204.25	2.1153	1205.24	1.03904
1207.33	35.5	1207.33	5.79594	1206.34	3.62199	1207.33	9.52286
1209.42	32	1209.42	2.8303	1208.43	1.92705	1209.42	4.89549
1211.51	36.5	1211.51	4.36417	1210.52	-2.96944	1211.51	2.04578
1213.6	37.5	1213.6	3.89757	1212.61	1.73258	1213.6	3.86264
1215.69	41	1215.69	5.93048	1214.7	-1.16681	1215.69	5.45716
1217.77	40	1217.77	1.96292	1216.79	-3.26755	1217.77	5.94047
1219.86	34.5	1219.86	5.49489	1218.88	0.63044	1219.86	2.64588
1221.95	35	1221.95	10.5264	1220.97	3.32723	1221.95	4.46228
1224.04	37.5	1224.04	5.55742	1223.05	2.42287	1224.04	2.50078
1226.12	37	1226.12	4.088	1225.14	-1.68254	1226.12	9.42806
1228.21	37	1228.21	4.61811	1227.23	-2.18895	1228.21	4.13298
1230.3	39	1230.3	5.64777	1229.31	0.90372	1230.3	3.94888
1232.38	38	1232.38	6.67698	1231.4	-6.00448	1232.38	2.87577
1234.47	34	1234.47	6.70575	1233.48	5.08654	1234.47	2.6914
1236.55	36	1236.55	2.73406	1235.57	1.37683	1236.55	5.61799
1238.63	35	1238.63	5.76194	1237.65	-1.53352	1238.63	5.65557
1240.72	38.5	1240.72	8.78939	1239.73	-4.84439	1240.72	4.35968
1242.8	39	1242.8	8.81641	1241.82	5.44415	1242.8	6.17475
1244.88	32.5	1244.88	4.843	1243.9	-3.46775	1244.88	1.76745
1246.96	33	1246.96	3.86915	1245.98	0.81996	1246.96	3.80442
1249.05	36	1249.05	10.3949	1248.07	-1.29265	1249.05	2.50793
1251.13	35	1251.13	6.92022	1250.15	1.39455	1251.13	3.21129
1253.21	35	1253.21	3.44514	1252.23	-3.9185	1253.21	5.02559
1255.29	35	1255.29	0.46963	1254.31	0.36833	1255.29	5.95083
1257.37	35	1257.37	4.99373	1256.39	0.65509	1257.37	0.43149
1259.45	38.5	1259.45	2.01744	1258.47	1.34193	1259.45	6.46753
1261.53	34	1261.53	4.54074	1260.55	2.02876	1261.53	4.28117
1263.61	37.5	1263.61	4.06363	1262.63	-2.48428	1263.61	6.53908
1265.68	35	1265.68	10.5862	1264.7	1.00293	1265.68	2.57462
1267.76	34.5	1267.76	10.1083	1266.78	4.89032	1267.76	6.1655
1269.84	41	1269.84	5.63003	1268.86	-2.82198	1269.84	9.53402
1271.92	32.5	1271.92	4.6514	1270.94	-1.73384	1271.92	3.3468
1273.99	37.5	1273.99	5.17239	1273.01	1.35465	1273.99	10.0483
1276.07	32	1276.07	7.69302	1275.09	1.64362	1276.07	4.97179
1278.14	38.5	1278.14	1.21327	1277.16	-0.46681	1278.14	5.89512
1280.22	38.5	1280.22	3.23316	1279.24	-1.7767	1280.22	3.70716
1282.29	38	1282.29	3.75269	1281.31	3.31411	1282.29	8.85233
1284.37	32	1284.37	6.27188	1283.39	1.20557	1284.37	8.44176
1286.44	38	1286.44	4.7907	1285.46	-2.50216	1286.44	0.47544
1288.51	39.5	1288.51	6.80918	1287.53	-4.20915	1288.51	6.06449
1290.58	35	1290.58	6.32731	1289.61	0.48479	1290.58	6.98666
1292.66	34	1292.66	4.84511	1291.68	-5.22044	1292.66	6.79753
1294.73	34	1294.73	10.8626	1293.75	5.07536	1294.73	7.94152
1296.8	46	1296.8	2.87969	1295.82	-1.0279	1296.8	7.08533
1298.87	33	1298.87	4.39648	1297.89	4.46995	1298.87	5.78447
1300.94	35	1300.94	7.91296	1299.96	-1.63116	1300.94	8.70564
1303.01	39	1303.01	6.42911	1302.03	0.66893	1303.01	7.40437
1305.08	36	1305.08	9.94493	1304.1	-2.6298	1305.08	7.21399
1307.15	32	1307.15	2.46046	1306.17	7.67265	1307.15	7.69008
1309.22	35	1309.22	1.97566	1308.24	-1.62357	1309.22	5.05484
1311.28	35	1311.28	9.49056	1310.31	4.68153	1311.28	11.086
1313.35	39	1313.35	8.50517	1312.38	-3.41209	1313.35	4.67261
1315.42	33.5	1315.42	8.01946	1314.45	-0.30426	1315.42	6.48116
1317.49	36	1317.49	7.53347	1316.51	3.605	1317.49	3.62283
1319.55	36.5	1319.55	10.0472	1318.58	3.51568	1319.55	6.09761
1321.62	34.5	1321.62	6.06061	1320.65	-1.77209	1321.62	5.90551
1323.68	41.5	1323.68	-0.92625	1322.71	5.34166	1323.68	5.71317
1325.75	35	1325.75	6.08661	1324.78	1.25694	1325.75	9.07616
1327.81	39	1327.81	3.09919	1326.84	4.37387	1327.81	4.88337
1329.88	35.5	1329.88	7.11151	1328.91	6.29243	1329.88	4.46815
1331.94	33	1331.94	1.62355	1330.97	1.01263	1331.94	8.49712
1334	37	1334	1.13533	1333.03	0.93453	1334	3.63698
1336.07	36	1336.07	2.64684	1335.1	2.05811	1336.07	8.55438
1338.13	37	1338.13	6.65809	1337.16	4.78346	1338.13	10.5827
1340.19	36.5	1340.19	8.16909	1339.22	3.11059	1340.19	5.72182
1342.25	33.5	1342.25	3.67984	1341.28	1.43951	1342.25	4.63852
1344.31	36	1344.31	3.69035	1343.34	4.17023	1344.31	8.44389
1346.37	38	1346.37	13.7006	1345.4	8.90279	1346.37	5.58234
1348.43	35.5	1348.43	1.21062	1347.46	5.63721	1348.43	8.94277
1350.49	33.5	1350.49	1.2204	1349.52	10.3735	1350.49	5.41407
1352.55	37	1352.55	4.72994	1351.58	-1.28834	1352.55	4.5518
1354.61	37	1354.61	9.23925	1353.64	1.05175	1354.61	9.02262
1356.67	40	1356.67	4.74834	1355.7	-0.20625	1356.67	6.15987
1358.73	32.5	1358.73	2.2572	1357.76	5.73769	1358.73	4.18576
1360.79	36.5	1360.79	4.26584	1359.82	3.68358	1360.79	4.43363
1362.84	35	1362.84	8.27427	1361.87	10.0314	1362.84	6.68126
1364.9	39	1364.9	10.7825	1363.93	1.98126	1364.9	7.37308
1366.95	35.5	1366.95	7.29048	1365.99	2.73308	1366.95	6.73132
1369.01	33.5	1369.01	5.79827	1368.04	3.08688	1369.01	4.75597
1371.06	37	1371.06	4.30586	1370.1	5.44267	1371.06	1.00262
1373.12	39	1373.12	7.81325	1372.15	1.00048	1373.12	4.13789
1375.17	34	1375.17	2.82044	1374.21	0.5603	1375.17	5.49515
1377.23	32.5	1377.23	1.82744	1376.26	-0.67789	1377.23	10.6299
1379.28	34	1379.28	7.83425	1378.31	2.88596	1379.28	8.2089
1381.33	38.5	1381.33	8.84087	1380.37	-3.14818	1381.33	6.00985
1383.39	37	1383.39	1.8473	1382.42	2.01971	1383.39	7.14386
1385.44	35.5	1385.44	6.35356	1384.47	0.38961	1385.44	8.27764
1387.49	34	1387.49	5.35964	1386.52	3.56152	1387.49	2.96672
1389.54	34.5	1389.54	7.36554	1388.58	-3.66455	1389.54	2.32222
1391.59	33	1391.59	7.87127	1390.63	5.51138	1391.59	7.89968
1393.64	35.5	1393.64	8.87683	1392.68	-4.11066	1393.64	6.92133
1395.69	36	1395.69	8.38223	1394.73	1.86928	1395.69	5.27607
1397.74	36.5	1397.74	6.88746	1396.78	3.4512	1397.74	1.07499
1399.79	38.5	1399.79	7.89254	1398.83	2.83512	1399.79	5.09587
1401.84	38	1401.84	1.89746	1400.87	2.22102	1401.84	6.0054
1403.89	34.5	1403.89	3.90222	1402.92	3.40887	1403.89	5.80357
1405.93	33	1405.93	9.90683	1404.97	0.99868	1405.93	4.9348
1407.98	33	1407.98	7.4113	1407.02	-4.20956	1407.98	8.95468
1410.03	38.5	1410.03	6.91562	1409.06	-0.21587	1410.03	8.9743
1412.07	35	1412.07	5.9198	1411.11	-2.22028	1412.07	6.327
1414.12	35	1414.12	8.42384	1413.16	-0.22277	1414.12	4.79056
1416.17	36	1416.17	9.92774	1415.2	-1.42338	1416.17	6.58718
1418.21	34	1418.21	3.93151	1417.25	7.37788	1418.21	9.27245
1420.25	36.5	1420.25	3.43515	1419.29	5.78098	1420.25	6.40191
1422.3	36.5	1422.3	6.93866	1421.34	4.58593	1422.3	7.53112
1424.34	33.5	1424.34	6.44205	1423.38	-2.20731	1424.34	6.88229
1426.39	36	1426.39	8.44531	1425.42	-5.79875	1426.39	1.1221
1428.43	39	1428.43	5.44845	1427.47	1.41157	1428.43	8.47276
1430.47	35	1430.47	5.95148	1429.51	-1.37634	1430.47	0.26761
1432.51	39	1432.51	9.45439	1431.55	-4.56254	1432.51	4.9511
1434.55	37.5	1434.55	6.45718	1433.59	5.05299	1434.55	3.41211
1436.59	34	1436.59	7.95987	1435.63	2.6702	1436.59	3.87287
1438.64	31	1438.64	-0.03754	1437.67	6.28906	1438.64	5.66672
1440.68	33	1440.68	5.96494	1439.72	-6.09043	1440.68	3.01586
1442.71	35	1442.71	6.46731	1441.75	-2.86832	1442.71	3.69809
1444.75	34	1444.75	2.96959	1443.8	-8.04462	1444.75	4.15784
1446.79	37.5	1446.79	-1.02823	1445.83	-0.01936	1446.79	6.1729
1448.83	33	1448.83	4.97385	1447.87	-5.59258	1448.83	4.1877
1450.87	37	1450.87	8.47585	1449.91	-3.96428	1450.87	6.40191
1452.91	35	1452.91	4.97775	1451.95	-1.66816	1452.91	7.53112
1454.94	33	1454.94	7.47957	1453.98	4.87085	1454.94	6.88229
1456.98	36.5	1456.98	7.4813	1456.02	-0.58835	1456.98	1.1221
1459.02	35	1459.02	4.98295	1458.06	6.95415	1459.02	8.47276
1461.05	36	1461.05	-0.01548	1460.09	6.99835	1461.05	0.26761
1463.09	33.5	1463.09	1.98601	1462.13	7.5442	1463.09	4.9511
1465.12	29.5	1465.12	1.98742	1464.17	9.0917	1465.12	3.41211
1467.16	36	1467.16	9.98877	1466.2	-0.35925	1467.16	3.87287
1469.19	35	1469.19	7.99004	1468.23	2.19134	1469.19	5.66672
1471.22	37	1471.22	1.99124	1470.27	-2.7566	1471.22	3.01586
1473.26	38	1473.26	1.99237	1472.3	13.297	1473.26	3.69809
1475.29	33	1475.29	4.49344	1474.33	4.85192	1475.29	4.15784
1477.32	36.5	1477.32	6.99445	1476.37	8.40824	1477.32	6.1729
1479.35	38	1479.35	4.49539	1478.4	5.4659	1479.35	4.1877
1481.39	32	1481.39	0.49628	1480.43	9.02483	1481.39	6.73786
1483.42	34	1483.42	8.99711	1482.46	1.08503	1483.42	2.54426
1485.45	33	1485.45	6.99789	1484.49	2.14641	1485.45	3.46126
1487.48	37.5	1487.48	9.99861	1486.52	-0.79104	1487.48	9.7111
1489.51	33.5	1489.51	-0.00071907	1488.55	2.77264	1489.51	15.9604
1491.53	28	1491.53	8.4999	1490.58	-1.66263	1491.53	4.43152
1493.56	32	1493.56	4.00048	1492.61	8.40315	1493.56	9.79098
1495.59	42	1495.59	4.50101	1494.64	2.46991	1495.59	8.48332
1497.62	34.5	1497.62	2.5015	1496.67	6.03761	1497.62	7.17514
1499.65	34.5	1499.65	1.50195	1498.69	3.60622	1499.65	10.3109
1501.67	33	1501.67	5.00236	1500.72	7.67569	1501.67	12.5573
1503.7	34	1503.7	0.50273	1502.75	5.74596	1503.7	4.13656
1505.73	30	1505.73	5.00306	1504.77	6.31701	1505.73	16.1598
1507.75	33.5	1507.75	8.00336	1506.8	4.88878	1507.75	2.40474
1509.78	37.5	1509.78	4.00363	1508.82	-0.03876	1509.78	5.98254
1511.8	34	1511.8	7.50387	1510.85	5.53434	1511.8	2.8932
1513.83	37	1513.83	6.00408	1512.87	11.108	1513.83	12.6923
1515.85	36.5	1515.85	2.50426	1514.9	11.6823	1515.85	7.8242
1517.87	31.5	1517.87	3.00441	1516.92	4.25706	1517.87	6.5112
1519.9	41	1519.9	3.00455	1518.94	12.8322	1519.9	13.1978
1521.92	40	1521.92	1.50465	1520.97	5.90791	1521.92	9.21716
1523.94	34.5	1523.94	2.50474	1522.99	11.484	1523.94	13.2361
1525.96	37	1525.96	4.00481	1525.01	6.56035	1525.96	16.3657
1527.98	33	1527.98	2.00486	1527.03	6.63704	1527.98	16.3837
1530	36.5	1530	5.5049	1529.05	8.21396	1530	13.2901
1532.03	37	1532.03	3.00492	1531.08	12.2911	1532.03	16.4183
1534.05	34.5	1534.05	1.00492	1533.1	9.3685	1534.05	6.65718
1536.06	35	1536.06	-0.99509	1535.12	15.446	1536.06	21.34
1538.08	39	1538.08	5.0049	1537.13	7.02358	1538.08	5.80022
1540.1	33	1540.1	-0.99513	1539.15	15.6013	1540.1	16.4822
1542.12	35.5	1542.12	4.00484	1541.17	5.17895	1542.12	19.6082
1544.14	32	1544.14	3.0048	1543.19	12.7566	1544.14	9.40028
1546.16	34.5	1546.16	4.50476	1545.21	8.83423	1546.16	16.5253
1548.17	36	1548.17	5.00471	1547.22	19.9118	1548.17	11.2055
1550.19	36	1550.19	2.50466	1549.24	8.98919	1550.19	15.2186
1552.21	39	1552.21	5.50461	1551.26	11.5665	1552.21	14.3423
1554.22	36	1554.22	3.50455	1553.27	13.1435	1554.22	18.799
1556.24	37.5	1556.24	3.0045	1555.29	18.7204	1556.24	17.9219
1558.25	36.5	1558.25	0.00446	1557.3	14.7969	1558.25	11.711
1560.27	30	1560.27	5.00441	1559.32	11.8733	1560.27	16.1664
1562.28	42	1562.28	8.00437	1561.33	20.9491	1562.28	24.1768
1564.29	39.5	1564.29	8.00434	1563.35	13.0248	1564.29	18.4092
1566.31	35	1566.31	0.50431	1565.36	19.6	1566.31	21.53
1568.32	35.5	1568.32	1.50429	1567.37	9.17484	1568.32	15.7615
1570.33	32	1570.33	5.50429	1569.39	18.2492	1570.33	19.3258
1572.34	39.5	1572.34	5.00429	1571.4	23.3231	1572.34	27.3344
1574.35	40	1574.35	8.5043	1573.41	16.8965	1574.35	22.4534
1576.37	35	1576.37	4.00433	1575.42	22.4694	1576.37	18.9056
1578.38	38.5	1578.38	6.50437	1577.43	17.5416	1578.38	16.6906
1580.39	37	1580.39	7.50442	1579.44	16.1133	1580.39	16.253
1582.4	40.5	1582.4	6.00449	1581.45	14.6844	1582.4	24.0373
1584.4	33.5	1584.4	5.50458	1583.46	15.2548	1584.4	18.0433
1586.41	34	1586.41	2.00468	1585.47	22.3246	1586.41	28.4935
1588.42	37	1588.42	6.5048	1587.48	21.3938	1588.42	26.721
1590.43	38	1590.43	4.00495	1589.49	15.9622	1590.43	29.3926
1592.44	34.5	1592.44	5.50511	1591.49	19.5299	1592.44	27.1749
1594.44	36.5	1594.44	3.00529	1593.5	23.0969	1594.44	27.1791
1596.45	36	1596.45	7.0055	1595.51	17.6631	1596.45	28.0719
1598.46	39.5	1598.46	8.00573	1597.51	33.7285	1598.46	28.9642
1600.46	34.5	1600.46	6.00598	1599.52	22.7931	1600.46	30.634
1602.47	30.5	1602.47	5.00626	1601.53	25.8569	1602.47	30.6368
1604.47	32	1604.47	8.50656	1603.53	18.92	1604.47	25.8613
1606.48	38	1606.48	7.50689	1605.54	24.9821	1606.48	20.3078
1608.48	33.5	1608.48	3.00724	1607.54	19.0434	1608.48	22.9762
1610.48	37.5	1610.48	1.50763	1609.54	21.1038	1610.48	21.6442
1612.49	35	1612.49	3.50804	1611.55	11.6632	1612.49	23.6452
1614.49	37	1614.49	8.50848	1613.55	23.7219	1614.49	21.2014
1616.49	39	1616.49	7.50895	1615.55	26.2795	1616.49	20.3128
1618.49	35	1618.49	4.00945	1617.55	24.3364	1618.49	14.5351
1620.5	38	1620.5	5.00998	1619.56	13.8922	1620.5	13.2014
1622.5	33.5	1622.5	7.01054	1621.56	18.4471	1622.5	13.2008
1624.5	37.5	1624.5	4.01114	1623.56	21.501	1624.5	13.6443
1626.5	37	1626.5	6.01177	1625.56	16.0541	1626.5	26.0874
1628.5	34	1628.5	8.01244	1627.56	23.6061	1628.5	17.197
1630.5	30	1630.5	6.51313	1629.56	14.1572	1630.5	14.084
1632.5	40	1632.5	4.51387	1631.56	16.7072	1632.5	10.9707
1634.49	36	1634.49	2.01464	1633.56	21.2564	1634.49	14.0793
1636.49	37	1636.49	4.01544	1635.55	21.3045	1636.49	17.6321
1638.49	37	1638.49	6.51628	1637.55	15.8517	1638.49	13.1845
1640.49	36	1640.49	6.01716	1639.55	18.3979	1640.49	16.2923
1642.48	39	1642.48	8.01808	1641.55	5.44301	1642.48	15.8442
1644.48	32	1644.48	2.01903	1643.54	13.9872	1644.48	21.618
1646.48	34	1646.48	8.02003	1645.54	12.5304	1646.48	13.6138
1648.47	32.5	1648.47	7.02106	1647.53	17.0726	1648.47	11.3871
1650.47	39	1650.47	8.02213	1649.53	11.6138	1650.47	23.3824
1652.46	36.5	1652.46	4.02325	1651.53	12.654	1652.46	12.7107
1654.45	35.5	1654.45	5.0244	1653.52	8.69321	1654.45	15.3721
1656.45	34	1656.45	5.0256	1655.51	16.7314	1656.45	14.9221
1658.44	42	1658.44	6.52683	1657.51	12.2686	1658.44	11.8052
1660.44	33	1660.44	5.02811	1659.5	20.8049	1660.44	19.3546
1662.43	38	1662.43	2.02944	1661.49	8.84019	1662.43	11.7928
1664.42	34	1664.42	10.0308	1663.48	14.8745	1664.42	8.6752
1666.41	37	1666.41	11.5322	1665.48	3.90783	1666.41	11.7796
1668.4	34.5	1668.4	9.03366	1667.47	2.4402	1668.4	12.6614
1670.39	28	1670.39	8.03515	1669.46	10.9716	1670.39	11.7653
1672.38	37	1672.38	8.5367	1671.45	9.00204	1672.38	8.2023
1674.37	37	1674.37	9.03828	1673.44	7.03154	1674.37	12.1946
1676.36	39	1676.36	1.53991	1675.43	9.56009	1676.36	13.5201
1678.35	36.5	1678.35	3.04158	1677.42	13.0877	1678.35	16.6231
1680.34	35.5	1680.34	4.0433	1679.41	9.11439	1680.34	16.6148
1682.33	35	1682.33	11.0451	1681.39	13.1401	1682.33	7.46978
1684.32	40	1684.32	7.04688	1683.38	2.66495	1684.32	7.2432
1686.3	34	1686.3	0.04874	1685.37	9.18888	1686.3	7.9054
1688.29	34	1688.29	10.0506	1687.36	5.21189	1688.29	9.67862
1690.28	36	1690.28	10.5526	1689.34	6.73399	1690.28	9.67397
1692.26	37	1692.26	11.0546	1691.33	-0.24479	1692.26	8.11367
1694.25	39	1694.25	6.55665	1693.32	5.77555	1694.25	6.77549
1696.23	33	1696.23	1.05875	1695.3	11.295	1696.23	9.88168
1698.22	34	1698.22	13.5609	1697.29	12.8136	1698.22	5.43222
1700.2	33	1700.2	3.56309	1699.27	3.33132	1700.2	6.31601
1702.19	37.5	1702.19	3.06533	1701.26	6.34819	1702.19	6.53305
1704.17	37	1704.17	-1.43237	1703.24	5.86421	1704.17	6.30557
1706.16	29	1706.16	3.06997	1705.22	11.8794	1706.16	7.63356
1708.14	39	1708.14	5.57236	1707.21	5.39371	1708.14	5.40592
1710.12	38	1710.12	3.07479	1709.19	6.90723	1710.12	6.0671
1712.1	36	1712.1	4.57729	1711.17	4.41989	1712.1	5.39486
1714.08	34	1714.08	7.07982	1713.15	14.9318	1714.08	5.83367
1716.06	38	1716.06	7.58241	1715.14	3.94282	1716.06	10.7169
1718.04	34	1718.04	5.58505	1717.11	12.453	1718.04	7.8222
1720.02	38	1720.02	0.08774	1719.1	2.4625	1720.02	9.37192
1722	33	1722	5.59048	1721.08	14.9711	1722	7.36602
1723.98	39	1723.98	5.09327	1723.05	11.479	1723.98	8.69339
1725.96	42	1725.96	5.59612	1725.03	5.48605	1725.96	9.79848
1727.94	35	1727.94	1.59901	1727.01	3.49232	1727.94	6.23685
1729.92	32.5	1729.92	4.10195	1728.99	5.49781	1729.92	5.11962
1731.9	33	1731.9	3.10495	1730.97	2.50253	1731.9	9.33565
1733.87	38.5	1733.87	4.60799	1732.95	4.00646	1733.87	4.88497
1735.85	34.5	1735.85	2.61109	1734.92	7.50961	1735.85	9.9898
1737.83	33.5	1737.83	1.11424	1736.9	7.01199	1737.83	2.42792
1739.8	38	1739.8	8.11744	1738.88	2.5136	1739.8	7.31043
1741.78	37.5	1741.78	7.1207	1740.85	-0.98558	1741.78	4.85956
1743.75	37.5	1743.75	5.624	1742.83	2.01449	1743.75	3.96422
1745.73	36	1745.73	2.12737	1744.8	3.01376	1745.73	7.29105
1747.7	32	1747.7	1.63077	1746.78	1.01226	1747.7	6.61786
1749.68	35	1749.68	3.13424	1748.75	1.00999	1749.68	7.27795
1751.65	37	1751.65	3.13775	1750.72	5.50693	1751.65	8.38246
1753.62	36.5	1753.62	-0.35868	1752.7	6.00308	1753.62	9.0425
1755.6	34.5	1755.6	4.14494	1754.67	10.4984	1755.6	7.70249
1757.57	35.5	1757.57	4.64861	1756.64	-2.007	1757.57	4.36246
1759.54	36	1759.54	6.15233	1758.62	8.98676	1759.54	8.35575
1761.51	36.5	1761.51	4.65611	1760.59	-5.52028	1761.51	10.5712
1763.48	35	1763.48	3.15994	1762.56	5.97188	1763.48	6.34225
1765.45	35	1765.45	6.16382	1764.53	2.4632	1765.45	8.77991
1767.42	37	1767.42	2.16776	1766.5	7.45371	1767.42	9.21756
1769.39	35.5	1769.39	5.67175	1768.47	3.44338	1769.39	8.09963
1771.36	35	1771.36	1.67579	1770.44	5.9322	1771.36	6.0928
1773.33	31.5	1773.33	5.17988	1772.41	-7.57981	1773.33	4.30818
1775.3	37.5	1775.3	4.18403	1774.38	5.90729	1775.3	7.41243
1777.27	37.5	1777.27	0.18823	1776.34	10.3935	1777.27	6.07224
1779.23	32.5	1779.23	4.19249	1778.31	3.87888	1779.23	6.06537
1781.2	38.5	1781.2	6.19679	1780.28	5.36335	1781.2	5.61405
1783.17	36.5	1783.17	9.70115	1782.25	-2.65308	1783.17	4.71828
1785.13	37	1785.13	6.70556	1784.21	4.82956	1785.13	5.37807
1787.1	32	1787.1	1.71004	1786.18	1.81128	1787.1	5.59341
1789.07	38	1789.07	5.21455	1788.14	6.79206	1789.07	5.36432
1791.03	40	1791.03	7.21913	1790.11	4.77187	1791.03	7.57967
1793	41.5	1793	4.22375	1792.08	9.75074	1793	7.79502
1794.96	35	1794.96	0.72843	1794.04	4.22863	1794.96	7.78817
1796.92	36	1796.92	2.23317	1796	6.2055	1796.92	6.6702
1798.89	32	1798.89	1.73796	1797.97	-2.81861	1798.89	3.9967
1800.85	37.5	1800.85	0.24279	1799.93	4.65627	1800.85	7.3232
1801.89	2.13009			1801.89	2.13009

## Sheet: Fig1g
1H chemical shift	Intensity
ppm	a.u.
WO3 NN		Ru-WO3 NN		HxWO3 NN		Ru-HxWO3 NN
20.0854	3334966	20.0666	240554	20.0666	426458	20.0666	2055226
19.9329	3201683	19.914	273969	19.914	408397	19.914	2000542
19.7803	3240856	19.7615	308019	19.7615	428596	19.7615	2113263
19.6277	3163855	19.6089	314616	19.6089	426445	19.6089	2086939
19.4752	2891580	19.4564	297175	19.4564	423975	19.4564	2071528
19.3226	2787960	19.3039	336701	19.3039	437728	19.3039	2134788
19.1701	3038829	19.1513	355956	19.1513	425319	19.1513	2185247
19.0175	2765448	18.9988	350665	18.9988	443679	18.9988	2150076
18.8649	2857273	18.8462	380939	18.8462	482830	18.8462	2332358
18.7124	2804979	18.6937	361889	18.6937	467721	18.6937	2352531
18.5598	2735497	18.5412	401736	18.5412	474712	18.5412	2447419
18.4073	2770188	18.3886	435845	18.3886	491318	18.3886	2579510
18.2547	2675889	18.2361	438048	18.2361	504255	18.2361	2584236
18.1022	2892050	18.0835	417980	18.0835	551929	18.0835	2528716
17.9496	2794895	17.931	459636	17.931	514459	17.931	2658968
17.797	2759579	17.7785	474491	17.7785	538453	17.7785	2862598
17.6445	2765146	17.6259	515477	17.6259	570833	17.6259	2743349
17.4919	2774618	17.4734	496000	17.4734	587663	17.4734	2813513
17.3393	2817297	17.3208	531807	17.3208	593880	17.3208	2915051
17.1868	2876602	17.1683	554217	17.1683	628952	17.1683	3085731
17.0342	2963838	17.0158	623249	17.0158	624392	17.0158	2989500
16.8817	2875341	16.8632	380939	16.8632	627486	16.8632	3079338
16.7291	2848264	16.7107	361889	16.7107	655703	16.7107	3195554
16.5766	2799666	16.5582	401736	16.5582	679137	16.5582	3047308
16.424	2937880	16.4056	435845	16.4056	673904	16.4056	3491927
16.2714	2845319	16.2531	438048	16.2531	743115	16.2531	3352729
16.1189	2892050	16.1005	417980	16.1005	766301	16.1005	3549917
15.9663	2794895	15.948	459636	15.948	741375	15.948	3589818
15.8138	2759579	15.7955	474491	15.7955	769275	15.7955	3602732
15.6612	2765146	15.6429	515477	15.6429	796414	15.6429	3808574
15.5086	2774618	15.4904	496000	15.4904	838038	15.4904	3889956
15.3561	2817297	15.3378	531807	15.3378	851478	15.3378	4027559
15.2035	2876602	15.1853	554217	15.1853	915463	15.1853	4137714
15.051	2963838	15.0328	623249	15.0328	925278	15.0328	4209452
14.8984	2875341	14.8802	599575	14.8802	964198	14.8802	4360756
14.7458	2848264	14.7277	628154	14.7277	986399	14.7277	4624185
14.5933	2799666	14.5751	703949	14.5751	1059244	14.5751	4636964
14.4407	2937880	14.4226	704577	14.4226	1025139	14.4226	4588938
14.2882	2845319	14.2701	773369	14.2701	1075816	14.2701	4624185
14.1356	2994959	14.1175	761615	14.1175	1125835	14.1175	4636964
13.983	2955032	13.965	826517	13.965	1139611	13.965	4588938
13.8305	2912586	13.8124	833446	13.8124	1209735	13.8124	5050073
13.6779	3011210	13.6599	886390	13.6599	1279765	13.6599	5229216
13.5254	3108203	13.5074	919155	13.5074	1276232	13.5074	5228181
13.3728	3192030	13.3548	989897	13.3548	1373991	13.3548	5510463
13.2202	3175195	13.2023	1004819	13.2023	1381582	13.2023	5790372
13.0677	3379186	13.0498	1042438	13.0498	1475612	13.0498	5857639
12.9151	3283390	12.8972	1114227	12.8972	1535335	12.8972	5991942
12.7626	3362401	12.7447	1161561	12.7447	1579490	12.7447	6386523
12.61	3421203	12.5921	1230325	12.5921	1635130	12.5921	6570360
12.4574	3495696	12.4396	1278092	12.4396	1722320	12.4396	6877427
12.3049	3492104	12.2871	1350220	12.2871	1793127	12.2871	7201175
12.1523	3686503	12.1345	1454082	12.1345	1912782	12.1345	7260057
11.9998	3543667	11.982	1482598	11.982	1975813	11.982	7664134
11.8472	3630262	11.8294	1582464	11.8294	2051892	11.8294	7883070
11.6946	3818335	11.6769	1654063	11.6769	2142755	11.6769	8120714
11.5421	4033531	11.5244	1750977	11.5244	2244229	11.5244	8613042
11.3895	3878021	11.3718	1870811	11.3718	2337768	11.3718	8980579
11.237	4162538	11.2193	1975906	11.2193	2466695	11.2193	9334679
11.0844	4283380	11.0667	2018593	11.0667	2616663	11.0667	9689560
10.9319	4351669	10.9142	2113447	10.9142	2788285	10.9142	10125800
10.7793	4339723	10.7617	2256662	10.7617	2910976	10.7617	10614100
10.6267	4774549	10.6091	2406566	10.6091	3071256	10.6091	11015800
10.4742	4844539	10.4566	2549680	10.4566	3254631	10.4566	11711900
10.3216	4832698	10.304	2714187	10.304	3445393	10.304	12159900
10.1691	5225168	10.1515	2885640	10.1515	3691837	10.1515	12811400
10.0165	5285386	9.999	3091710	9.999	3921825	9.999	13563800
9.86394	5573944	9.8464	3291067	9.8464	4165432	9.8464	14316800
9.71138	5145510	9.6939	3444583	9.6939	4444343	9.6939	15091200
9.55882	6145120	9.5413	3708550	9.5413	4809117	9.5413	15936800
9.40626	5869936	9.3888	3952526	9.3888	5106979	9.3888	17048400
9.2537	6726708	9.2363	4279706	9.2363	5526045	9.2363	18214500
9.10114	6506513	9.0837	4575105	9.0837	5950092	9.0837	19217400
8.94858	7266749	8.9312	4915851	8.9312	6411312	8.9312	20207500
8.79602	7612276	8.7787	5350130	8.7787	6956668	8.7787	21629100
8.64346	8042553	8.6261	5800978	8.6261	7567260	8.6261	23152100
8.4909	8714579	8.4736	6305942	8.4736	8276368	8.4736	24752700
8.33834	9077192	8.321	6868297	8.321	9087448	8.321	26600700
8.18578	9654803	8.1685	7501851	8.1685	10017100	8.1685	28504200
8.03322	10264000	8.016	8284309	8.016	11188200	8.016	31055400
7.88066	11164600	7.8634	9153700	7.8634	12601000	7.8634	33514600
7.7281	12201500	7.7109	10183400	7.7109	14435200	7.7109	40066000
7.57554	13234000	7.5583	11349200	7.5583	17149000	7.5583	44377300
7.42298	14613500	7.4058	12928500	7.4058	19378300	7.4058	50191600
7.27042	16314300	7.2533	14692300	7.2533	22779400	7.2533	58448100
7.11787	18134800	7.1007	16842900	7.1007	25290400	7.1007	71221200
6.96531	20667100	6.9482	19487400	6.9482	28232000	6.9482	77605100
6.81275	23204900	6.7956	22836600	6.7956	32736200	6.7956	84552800
6.66019	27296500	6.6431	27135700	6.6431	41736200	6.6431	98629800
6.50763	32100900	6.4906	32773100	6.4906	53079100	6.4906	106332000
6.35507	38527400	6.338	40261500	6.338	73022500	6.338	124363000
6.20251	47204200	6.1855	50635800	6.1855	78275500	6.1855	138204000
6.04995	58755800	6.0329	65198600	6.0329	68587000	6.0329	134957000
5.89739	74706300	5.8804	86188200	5.8804	62038600	5.8804	109432000
5.74483	97169500	5.7279	117335000	5.7279	51199900	5.7279	96087600
5.59227	128872000	5.5753	165270000	5.5753	45728700	5.5753	90067700
5.43971	174509000	5.4228	240762000	5.4228	40419100	5.4228	81888900
5.28715	236034000	5.2703	349780000	5.2703	37164500	5.2703	78085300
5.13459	301387000	5.1177	458784000	5.1177	41021100	5.1177	70113400
4.98203	342406000	4.9652	503669000	4.9652	47566500	4.9652	72765900
4.82947	341312000	4.8126	460462000	4.8126	49438500	4.8126	76435600
4.67691	306397000	4.6601	362512000	4.6601	50314000	4.6601	79046500
4.52435	262568000	4.5076	271999000	4.5076	45150100	4.5076	74944100
4.37179	224769000	4.355	208502000	4.355	35438200	4.355	62510300
4.21923	192338000	4.2025	163640000	4.2025	30116400	4.2025	54618300
4.06668	165779000	4.0499	132338000	4.0499	23135300	4.0499	48330300
3.91412	145032000	3.8974	112037000	3.8974	19555700	3.8974	44567300
3.76156	130634000	3.7449	99844700	3.7449	17650500	3.7449	42255000
3.609	120792000	3.5923	82545600	3.5923	16556300	3.5923	40756500
3.45644	114536000	3.4398	67905300	3.4398	15879800	3.4398	37236900
3.30388	107157000	3.2872	49983900	3.2872	15633100	3.2872	34618300
3.15132	97602900	3.1347	39932800	3.1347	15231200	3.1347	32330300
2.99876	85771700	2.9822	32909200	2.9822	14663500	2.9822	31567300
2.8462	72514700	2.8296	27314400	2.8296	14084800	2.8296	30255000
2.69364	61268200	2.6771	22083900	2.6771	15879800	2.6771	28756500
2.54108	52804500	2.5245	17688200	2.5245	15633100	2.5245	27236900
2.38852	46730300	2.372	17302300	2.372	15231200	2.372	26162000
2.23596	42979300	2.2195	15202000	2.2195	14663500	2.2195	25829700
2.0834	41522400	2.0669	14401800	2.0669	14084800	2.0669	24500200
1.93084	40561500	1.9144	14001500	1.9144	13337100	1.9144	23167200
1.77828	37389300	1.7618	13201200	1.7618	12625400	1.7618	22802100
1.62572	37137400	1.6093	13201000	1.6093	12005400	1.6093	24261600
1.47316	36970600	1.4568	13100700	1.4568	11712500	1.4568	23163300
1.3206	36503300	1.3042	13000500	1.3042	11283500	1.3042	22683200
1.16805	36344400	1.1517	12900200	1.1517	12058200	1.1517	23959300
1.01549	36241000	0.9992	12800000	0.9992	13086400	0.9992	27795700
0.86293	35926100	0.8466	12699700	0.8466	14745400	0.8466	37833700
0.71037	35413200	0.6941	12599400	0.6941	16170900	0.6941	39795700
0.55781	34876600	0.5415	12499200	0.5415	14320500	0.5415	32845000
0.40525	34772000	0.389	12398900	0.389	11683000	0.389	24047600
0.25269	34774200	0.2365	12298700	0.2365	8542598	0.2365	18160500
0.10013	34408900	0.0839	12198400	0.0839	7233288	0.0839	16294700
-0.05243	33677000	-0.0686	12098200	-0.0686	6528993	-0.0686	15368300
-0.20499	32201600	-0.2212	11997900	-0.2212	5803450	-0.2212	14452700
-0.35755	31169300	-0.3737	11897600	-0.3737	5213294	-0.3737	13551100
-0.51011	30238800	-0.5262	11797400	-0.5262	4725091	-0.5262	13671600
-0.66267	28872000	-0.6788	11697100	-0.6788	4347483	-0.6788	12754000
-0.81523	27774200	-0.8313	11596900	-0.8313	3967780	-0.8313	11844000
-0.96779	26708900	-0.9839	11496600	-0.9839	3686403	-0.9839	11095400
-1.12035	25677000	-1.1364	11396400	-1.1364	3457865	-1.1364	10250700
-1.27291	24201600	-1.2889	11296100	-1.2889	3217171	-1.2889	9541742
-1.42547	23116900	-1.4415	11195800	-1.4415	2952567	-1.4415	9058760
-1.57803	22238800	-1.594	9802544	-1.594	2789251	-1.594	8570965
-1.73059	19424800	-1.7466	8534984	-1.7466	2662035	-1.7466	8199191
-1.88315	19646900	-1.8991	7761901	-1.8991	2523441	-1.8991	7858124
-2.0357	17931700	-2.0516	7059662	-2.0516	2325001	-2.0516	7465450
-2.18826	17320700	-2.2042	6526241	-2.2042	2215460	-2.2042	7160576
-2.34082	16808700	-2.3567	6078585	-2.3567	2124298	-2.3567	6795784
-2.49338	16024100	-2.5093	5622262	-2.5093	2039402	-2.5093	6297944
-2.64594	15600300	-2.6618	5304284	-2.6618	1950577	-2.6618	6173328
-2.7985	15051800	-2.8143	5017769	-2.8143	1836830	-2.8143	5708730
-2.95106	14552900	-2.9669	4779788	-2.9669	1748261	-2.9669	5604116
-3.10362	14129100	-3.1194	4493511	-3.1194	1676197	-3.1194	5304640
-3.25618	13591400	-3.2719	4147077	-3.2719	1594235	-3.2719	4986589
-3.40874	13067700	-3.4245	4193920	-3.4245	1519745	-3.4245	4934721
-3.5613	12705300	-3.577	3899802	-3.577	1432018	-3.577	4527163
-3.71386	12320100	-3.7296	3703813	-3.7296	1342542	-3.7296	4419109
-3.86642	11954200	-3.8821	3478454	-3.8821	1329943	-3.8821	4193453
-4.01898	11646000	-4.0346	3306151	-4.0346	1308078	-4.0346	4222854
-4.17154	11267300	-4.1872	3168160	-4.1872	1267344	-4.1872	3970432
-4.3241	10936700	-4.3397	3046360	-4.3397	1168212	-4.3397	3719954
-4.47666	10732600	-4.4923	2920386	-4.4923	1127385	-4.4923	3613381
-4.62922	10165000	-4.6448	2736447	-4.6448	1028484	-4.6448	3482041
-4.78178	10064000	-4.7973	2627395	-4.7973	1050956	-4.7973	3317897
-4.93434	9588000	-4.9499	2486310	-4.9499	1022738	-4.9499	3108991
-5.08689	9450326	-5.1024	2433042	-5.1024	1010503	-5.1024	3182652
-5.23945	9024036	-5.255	2327015	-5.255	950472	-5.255	3168213
-5.39201	8842232	-5.4075	2237103	-5.4075	912664	-5.4075	2735332
-5.54457	8619081	-5.56	2085823	-5.56	887653	-5.56	2845219
-5.69713	8436498	-5.7126	2071285	-5.7126	849600	-5.7126	2640412
-5.84969	8068517	-5.8651	2009628	-5.8651	804843	-5.8651	2497201
-6.00225	8057326	-6.0177	1839298	-6.0177	813206	-6.0177	2705421
-6.15481	7687308	-6.1702	1808786	-6.1702	766819	-6.1702	2514847
-6.30737	7564568	-6.3227	1731759	-6.3227	789887	-6.3227	2353072
-6.45993	7279546	-6.4753	1622627	-6.4753	707447	-6.4753	2228886
-6.61249	7174570	-6.6278	1611387	-6.6278	720541	-6.6278	2318734
-6.76505	6829985	-6.7803	1543713	-6.7803	660937	-6.7803	2191621
-6.91761	6800893	-6.9329	1498077	-6.9329	596376	-6.9329	2090107
-7.07017	6551085	-7.0854	1450644	-7.0854	632999	-7.0854	2028094
-7.22273	6344722	-7.238	1404206	-7.238	607816	-7.238	1877099
-7.37529	6241274	-7.3905	1335683	-7.3905	604585	-7.3905	1793153
-7.52785	6170665	-7.543	1255661	-7.543	578326	-7.543	1876576
-7.68041	5981585	-7.6956	1204202	-7.6956	536291	-7.6956	1882130
-7.83297	5852167	-7.8481	1175023	-7.8481	560634	-7.8481	1759176
-7.98552	5824060	-8.0007	1154460	-8.0007	528494	-8.0007	1683306
-8.13808	5595596	-8.1532	1131220	-8.1532	489285	-8.1532	1504141
-8.29064	5606345	-8.3057	1098749	-8.3057	473887	-8.3057	1477144
-8.4432	5300980	-8.4583	1027130	-8.4583	467614	-8.4583	1494913
-8.59576	5403327	-8.6108	994272	-8.6108	469436	-8.6108	1630034
-8.74832	5240288	-8.7634	970440	-8.7634	458600	-8.7634	1454051
-8.90088	5158498	-8.9159	910127	-8.9159	415549	-8.9159	1534600
-9.05344	5069066	-9.0684	928494	-9.0684	411640	-9.0684	1257130
-9.206	4953622	-9.221	891434	-9.221	419699	-9.221	1358845
-9.35856	4890225	-9.3735	794326	-9.3735	410143	-9.3735	1302460
-9.51112	4884744	-9.5261	807306	-9.5261	419803	-9.5261	1270329
-9.66368	4650953	-9.6786	790513	-9.6786	385076	-9.6786	1187369
-9.81624	4594929	-9.8311	792637	-9.8311	384025	-9.8311	1227412
-9.9688	4606786	-9.9837	737225	-9.9837	343056	-9.9837	1144491
-10.1214	4479645	-10.1362	699272	-10.1362	353558	-10.1362	1080893

## Sheet: Fig2a
Binding energy	Intensity	Peak Sum	Background	Peak 1	Peak 2	Binding energy	Intensity	Peak Sum	Background	Peak 1	Peak 2	Binding energy	Intensity	Peak Sum	Background	Peak 1	Peak 2	Binding energy	Intensity	Peak Sum	Background	Peak 1	Peak 2
eV	a.u.					eV	a.u.					eV	a.u.					eV	a.u.
WO3 NN						Ru-WO3 NN						HxWO3 NN						Ru-HxWO3 NN
42	53476.8	45300.4	40186	42025	43461.5	42	21955.3	20206	18788.5	19305.7	19688.9	42	43994.3	38144.3	34227.5	35644.2	36727.6	42	52459	49851	43212.7	45729.9	47333.7
41.95	53595.8	45390.1	40157.6	42028	43519.6	41.95	22029.8	20231	18781.7	19307.6	19705.1	41.95	44068.6	38208.1	34207.2	35646.8	36768.6	41.95	52833.3	49963.3	43193.7	45749.9	47407.1
41.9	53694.4	45483.7	40128.8	42031.5	43580.9	41.9	22134.6	20256.9	18774.8	19309.5	19722.1	41.9	44111.9	38274.6	34186.7	35649.6	36811.6	41.9	52975.2	50078.8	43173.9	45769.9	47482.7
41.85	53683	45581.5	40099.7	42035.7	43645.6	41.85	22240.9	20283.7	18767.6	19311.5	19739.8	41.85	44918.4	38343.8	34166.1	35653	36856.9	41.85	53722	50198.2	43153.7	45790.6	47561.3
41.8	53458.4	45684.1	40070.7	42040.6	43714.1	41.8	22191.5	20311.5	18760.2	19313.4	19758.3	41.8	45449	38414.4	34143.7	35655.1	36903	41.8	53841.5	50320.3	43132	45810.6	47641.7
41.75	53244.4	45791.9	40042	42046.9	43787.1	41.75	22146.7	20340.6	18752.9	19315.7	19777.8	41.75	45611.6	38487.2	34120.2	35656.8	36950.5	41.75	54391.7	50446.7	43110	45831.4	47725.3
41.7	53399.8	45905.4	40013.7	42054.5	43864.7	41.7	22088.7	20371.2	18745.7	19318.3	19798.6	41.7	45789.3	38562.9	34096.3	35658.7	37000.5	41.7	54369.1	50576.6	43086.8	45852	47811.5
41.65	53771.2	46024	39985.1	42062.6	43946.5	41.65	22367.4	20403.3	18738.6	19321.3	19820.6	41.65	45802.4	38641.8	34071.9	35660.8	37052.9	41.65	54652.5	50711.5	43063.7	45873.6	47901.5
41.6	53886.7	46147.6	39955.5	42070.9	44032.2	41.6	22531.1	20436.3	18730.8	19323.9	19843.2	41.6	46206.5	38724.3	34047.5	35663.5	37108.3	41.6	55034	50850.9	43039.8	45895.8	47995
41.55	52914.1	46276.9	39925.7	42080	44122.6	41.55	22403	20470.5	18722.7	19326.5	19866.7	41.55	46559.7	38809.8	34022.2	35666.1	37166	41.55	55353	50994.9	43015.2	45918.2	48091.9
41.5	52170.3	46414.7	39897.9	42092.2	44220.4	41.5	22403.5	20506.6	18714.9	19329.6	19891.9	41.5	46646.7	38898.7	33996.2	35668.5	37226.4	41.5	54911.5	51143.8	42989.8	45941.1	48192.6
41.45	52141.2	46560.8	39871.6	42106.9	44325.4	41.45	22302.7	20544.4	18707	19332.9	19918.4	41.45	46147	38991.8	33969.8	35671.5	37290.1	41.45	55503.7	51299.5	42965.4	45966	48298.8
41.4	51453.3	46714.1	39845.3	42122.9	44436.5	41.4	22151.3	20584.2	18699.4	19336.8	19946.7	41.4	45756.3	39090.3	33944.5	35676.2	37358.6	41.4	55917.2	51460.1	42939.6	45990.9	48408.7
41.35	50285.9	46876.4	39820.5	42141.5	44555.4	41.35	22071.1	20626.3	18692	19341.3	19976.9	41.35	45994.1	39194.4	33919.9	35682.6	37431.8	41.35	56190.4	51626.2	42912.9	46016.2	48522.9
41.3	50453.4	47049.2	39798.1	42163.8	44683.5	41.3	22067.7	20670.5	18684.8	19346.3	20009	41.3	45760	39303.1	33894.8	35689.1	37508.8	41.3	55613.6	51798.4	42885.7	46042.3	48641.8
41.25	49441.1	47230.2	39775.3	42187	44818.5	41.25	21895.7	20716.9	18677.6	19351.7	20042.9	41.25	45767.4	39417.5	33870.2	35697	37590.6	41.25	56197.9	51978.9	42859.5	46070.8	48767.6
41.2	49228.6	47422.2	39754.6	42213.6	44963.2	41.2	21584.8	20766	18670.7	19357.7	20079	41.2	45398.5	39537.4	33845.4	35705.7	37677.1	41.2	56287.8	52165.5	42832.1	46099.5	48898.1
41.15	48651.9	47624.4	39734.3	42242.1	45116.6	41.15	21398.7	20818.1	18664.5	19364.8	20117.8	41.15	45060.6	39664.1	33821.4	35716.1	37769.4	41.15	56661.3	52359.7	42804.5	46129.4	49034.7
41.1	47681.7	47837.9	39715.2	42273.2	45279.9	41.1	21182.2	20873.2	18658.7	19372.6	20159.2	41.1	45024.6	39797.7	33798	35728	37867.6	41.1	57324.6	52561.2	42776	46160	49177.2
41.05	46923.9	48064.2	39698.1	42307.8	45454.5	41.05	21082.2	20931.4	18653.3	19381.3	20203.4	41.05	44901	39937.9	33774.6	35741	37971.6	41.05	56533	52769.9	42746.1	46190.8	49325.2
41	46264	48303.8	39682.7	42345.7	45640.8	41	20915.5	20992.7	18648.1	19390.6	20250.2	41	44593.2	40085.4	33751.5	35755.2	38081.7	41	56594.5	52989.2	42717.8	46224.8	49482.2
40.95	46043	48557	39668.6	42386.5	45839	40.95	20810.2	21057.5	18643.3	19400.7	20300.1	40.95	44003.5	40241	33728.9	35771.1	38198.8	40.95	56614.1	53217.9	42689.3	46260.3	49646.8
40.9	45575.3	48823.8	39654.9	42429.5	46049.2	40.9	20673.5	21125.7	18638.7	19411.5	20352.9	40.9	43133.7	40405.7	33707.6	35789.3	38323.9	40.9	56146.5	53456.4	42660.7	46297.5	49819.6
40.85	44573.9	49105.6	39642.2	42475.3	46272.5	40.85	20438.8	21197.7	18634.3	19423	20409.1	40.85	42906.1	40580.5	33688	35810.4	38458.1	40.85	55896.3	53706.3	42633	46337.4	50001.9
40.8	43599.3	49404.5	39631.7	42525	46511.2	40.8	20241.2	21273.9	18630.5	19435.5	20468.9	40.8	42518.4	40764.7	33668.8	35833.1	38600.3	40.8	56157	53967.9	42605.7	46379.6	50194
40.75	42764.1	49721.6	39623.2	42578.8	46766	40.75	20055	21354.4	18627.1	19448.9	20532.6	40.75	41874.9	40959.1	33650.4	35857.9	38751.6	40.75	55282	54240.5	42577.9	46423.2	50395.2
40.7	42632.9	50057.6	39616.4	42636.3	47037.7	40.7	19749.3	21439.6	18624	19463.2	20600.4	40.7	41333	41165	33633.3	35885.2	38913.1	40.7	55206.4	54527.3	42551.8	46470.6	50608.5
40.65	41756.4	50412.4	39610	42696.2	47326.2	40.65	19624.6	21530	18621.6	19478.8	20672.8	40.65	40977.4	41382.7	33617.2	35915	39085	40.65	54992.8	54827.2	42525.8	46520.2	50832.9
40.6	42095.8	50788.9	39605.4	42760.2	47634.1	40.6	19432	21625.5	18619.5	19495.1	20749.8	40.6	40393.4	41612.7	33601.9	35946.9	39267.7	40.6	54941.9	55141.4	42500.2	46572.3	51069.3
40.55	40913.4	51186.1	39600.1	42825.7	47960.4	40.55	19235.2	21726.5	18617.8	19512.5	20831.8	40.55	39528.6	41856.1	33587.8	35981.5	39462.4	40.55	55391.2	55470.3	42474.6	46626.8	51318.2
40.5	40233.7	51608.8	39597.2	42896.2	48309.9	40.5	19198.8	21833.6	18616.4	19531	20919.1	40.5	38786.2	42114.3	33575.5	36019.3	39670.5	40.5	55003.3	55813.8	42448.1	46682.7	51579.2
40.45	40050.7	52057.9	39595.9	42970.6	48683.2	40.45	19114	21946.8	18615.2	19550.1	21011.8	40.45	38289.8	42388.3	33564.6	36060.3	39892.6	40.45	54596.1	56174.7	42422.3	46741.8	51855.2
40.4	39771.6	52534.3	39594.9	43048.1	49081.1	40.4	18962.7	22066.6	18614.1	19570.2	21110.6	40.4	37616	42678.2	33554.8	36103.9	40129.1	40.4	55060	56553.8	42397.3	46804.2	52146.9
40.35	39921.7	53040.4	39594.5	43128.9	49506.1	40.35	18986.8	22193.7	18613.4	19591.2	21215.9	40.35	37186.1	42985.8	33546.3	36150.6	40381.5	40.35	54202.5	56950.7	42371.2	46868.2	52453.7
40.3	39516.3	53577.8	39593.8	43212.2	49959.4	40.3	18939	22328.3	18612.6	19613	21327.9	40.3	37193.5	43311.6	33538.8	36200	40650.3	40.3	54186.3	57369.3	42346.9	46936.8	52779.4
40.25	39768.8	54150.4	39594	43299.4	50445	40.25	18613.3	22471.2	18611.9	19635.7	21447.4	40.25	36537.8	43656.1	33531.2	36251.3	40935.9	40.25	53918.6	57809.2	42322.6	47008.2	53123.7
40.2	40137.9	54759.9	39593.6	43389.3	50964.2	40.2	18505.2	22623.6	18611.9	19659.8	21575.6	40.2	36313.9	44022.2	33524.9	36305.9	41241.2	40.2	53781.2	58272.7	42298.8	47083.1	53488.3
40.15	39753.4	55409.6	39592.5	43481.7	51520.3	40.15	18502	22785.8	18612.1	19685.1	21712.8	40.15	36299.4	44410.4	33519.1	36363	41566.5	40.15	53817.5	58760.9	42275.2	47161.4	53874.7
40.1	39863.1	56104.8	39592.1	43578.4	52118.6	40.1	18493.8	22958.5	18612.4	19711.3	21859.5	40.1	35942.7	44822.2	33513.3	36422.2	41913.3	40.1	54347.6	59275.6	42251.5	47242.8	54284.2
40.05	40211.9	56849	39591.5	43678.5	52762	40.05	18478.6	23142.6	18612.6	19738.4	22016.7	40.05	35400.2	45260.3	33508.3	36484.5	42284.1	40.05	53850	59817.6	42226.6	47326.5	54717.8
40	40359.2	57646.7	39590.2	43781.8	53455.2	40	18356.9	23339.1	18612.9	19766.6	22185.4	40	34979.4	45727.2	33504.3	36550.2	42681.4	40	54433.3	60391.6	42202.8	47414.7	55179.7
39.95	40398.1	58504.1	39588.6	43888.7	54204	39.95	18178.9	23549.6	18613.4	19796.1	22367	39.95	35233.1	46225.1	33501.3	36619.2	43107.2	39.95	54283.5	60997.9	42177.6	47505.3	55670.2
39.9	41323.8	59428.2	39586.8	43999.8	55015.2	39.9	18160.8	23775.5	18614.4	19827	22562.8	39.9	35251.2	46755.2	33497.7	36690.3	43562.6	39.9	54148.8	61640.8	42152.8	47600.1	56193.6
39.85	41866.1	60424.9	39583.1	44113.4	55894.6	39.85	18337.1	24018	18615.3	19859.2	22774.2	39.85	35390.1	47321.2	33494	36764	44051.2	39.85	54330	62323.8	42128.1	47699.1	56752.8
39.8	42236.7	61504.3	39578.2	44230.5	56852	39.8	18475.6	24278.5	18615.9	19892.2	23002.3	39.8	34728.2	47926.1	33490.1	36840.3	44575.9	39.8	54601.2	63049.7	42103	47801.9	57350.9
39.75	43488.5	62677.6	39572.5	44351.8	57898.4	39.75	18789.6	24559.2	18616.2	19926.1	23249.3	39.75	34892.6	48575.6	33487.5	36920.9	45142.2	39.75	55573.7	63822.5	42077.4	47908.5	57991.4
39.7	44733.3	63956.2	39564.1	44475.6	59044.7	39.7	19057.3	24862.2	18615.9	19960.8	23517.3	39.7	35097	49272.4	33484.6	37004.3	45752.7	39.7	55353	64645.5	42049.6	48017.6	58677.5
39.65	46376	65355.5	39553.1	44602.3	60306.3	39.65	18997	25190.5	18614.9	19996.2	23809.2	39.65	35385	50021.6	33481.2	37090.5	46412.3	39.65	55947.7	65526.2	42022.3	48132	59416.5
39.6	46875.6	66893.7	39538.5	44731.3	61700.9	39.6	19043.4	25548.2	18614.1	20033.3	24129	39.6	35470.8	50829.1	33477.3	37179.6	47126.8	39.6	56546.7	66468.7	41993.7	48250.1	60212.3
39.55	48621	68595.4	39522.8	44865.3	63252.8	39.55	19367.1	25939.2	18613.2	20071.9	24480.6	39.55	35844.7	51702.2	33473.1	37272.1	47903.2	39.55	57536.5	67479.5	41963.8	48372.3	61071.1
39.5	52322.5	70484.7	39503.3	45002.1	64985.9	39.5	19851.9	26368	18611.6	20111.4	24868.1	39.5	36562.7	52648.6	33468.2	37367.6	48749.2	39.5	58652.2	68565	41931.8	48497.9	61998.9
39.45	54609.2	72589.5	39475.8	45137.8	66927.5	39.45	20231.6	26839.9	18608.9	20151.7	25297.2	39.45	36849.5	53677.6	33461.8	37465.6	49673.7	39.45	59391	69732.9	41897.4	48626.9	63003.4
39.4	57511.6	74950.2	39443.4	45275.9	69117.8	39.4	20548.1	27362.4	18605.5	20192.9	25774.9	39.4	37415.6	54801.6	33454.7	37567.3	50689	39.4	59844	70992.6	41861.5	48760.5	64093.7
39.35	62054.4	77609.8	39404.7	45415.4	71599.1	39.35	21120.9	27944	18601.3	20235.5	26309.9	39.35	38529.2	56034	33446.5	37672.2	51808.3	39.35	60886.5	72354.5	41824.6	48899.4	65279.6
39.3	67492	80615	39356.2	45553.4	74417.8	39.3	22025.6	28594.2	18596	20278.9	26911.3	39.3	39681.1	57390.4	33435.9	37779.5	53046.8	39.3	62522.5	73827.7	41785.4	49042.9	66570.2
39.25	72984.5	84022.1	39296	45688.4	77629.7	39.25	23242.8	29324	18588.7	20322.6	27590.1	39.25	41050.7	58890.7	33422.9	37889.3	54424.2	39.25	64428.8	75422.6	41742.8	49190	67975.4
39.2	78372	87896.1	39223.9	45820.7	81299.2	39.2	24714	30146.5	18578.7	20365.9	28359.3	39.2	42594.5	60558	33407	38001.6	55963.5	39.2	65631.1	77150.9	41696.2	49340.5	69506.7
39.15	85753.1	92308.9	39140	45951.3	85497.7	39.15	26436.5	31076.9	18565.7	20408.7	29233.9	39.15	44568.7	62419.8	33387.9	38116.1	57691.6	39.15	67127.1	79027.3	41647	49496.2	71178.1
39.1	94865.1	97335	39040.2	46076.4	90298.8	39.1	28104.8	32132.5	18548.9	20450.3	30231.1	39.1	47086.1	64507.8	33364.7	38232.3	59640.2	39.1	69701.5	81065.2	41594.7	49657	73002.8
39.05	104444	103052	38920.7	46192.9	95780.2	39.05	30183.9	33333.4	18528.5	20491.1	31370.8	39.05	49355.2	66858.8	33336.1	38349.5	61845.5	39.05	71109.2	83277.3	41536.9	49821.1	74993.2
39	115548	109546	38780.4	46300.7	102026	39	32584.9	34700.4	18503.7	20530.5	32673.7	39	52803.7	69516.8	33302.8	38468.4	64351.1	39	73629.3	85681.7	41476.2	49991.3	77166.6
38.95	126211	116900	38616	46397.2	109118	38.95	35211.9	36256.6	18473.7	20567.8	34162.5	38.95	56877.7	72528.4	33262.2	38587.2	67203.5	38.95	76183.1	88292.6	41410.1	50165.8	79536.8
38.9	139019	125196	38428.4	46484.1	117140	38.9	38178.2	38026.2	18438	20602.9	35861.3	38.9	61255.7	75946.8	33213.1	38704.8	70455.1	38.9	79277.7	91126	41338.7	50345.1	82119.5
38.85	153700	134505	38213.1	46557.8	126160	38.85	41774.7	40033.8	18395.9	20635.1	37794.6	38.85	66610.1	79831.1	33154.8	38821	74164.9	38.85	82151.7	94198.1	41260.7	50528.7	84930.2
38.8	168479	144883	37965.8	46615.3	136234	38.8	45431.2	42302.8	18346.1	20663.5	39985.4	38.8	72720.7	84243.8	33085.2	38934.4	78394.6	38.8	85390	97526.4	41176.7	50717.6	87985.6
38.75	182680	156367	37686.3	46657.4	147396	38.75	49323.5	44857	18288.3	20688.1	42457.2	38.75	79475.8	89250.6	33002.7	39043.8	83209.5	38.75	89976.5	101127	41085.9	50911.6	91301.3
38.7	197296	168956	37375.8	46686.6	159646	38.7	53212.3	47716.1	18222.2	20708.7	45229.7	38.7	87268.3	94920	32906.1	39148.6	88677.5	38.7	95357.2	105014	40985.4	51108.8	94890.5
38.65	213808	182596	37033.4	46703.2	172926	38.65	57339.9	50895.5	18147.6	20725.5	48317.6	38.65	95578	101318	32793	39247	94863.5	38.65	100324	109200	40873.8	51308.2	98765.6
38.6	226512	197148	36654.9	46704.6	187098	38.6	61967.5	54401.9	18064.1	20738.5	51727.5	38.6	104712	108508	32662.4	39338.8	101831	38.6	105704	113701	40751.6	51511.4	102941
38.55	240698	212372	36248.4	46700.4	201920	38.55	66624.9	58227.8	17970.5	20746.9	55451.4	38.55	115719	116546	32512.5	39422.8	109635	38.55	111015	118527	40618.2	51718.6	107427
38.5	254060	227876	35810.6	46689.3	216997	38.5	70978.8	62348.9	17866.8	20751.1	59464.6	38.5	127862	125472	32339.4	39496.1	118315	38.5	118151	123689	40473.5	51930.7	112232
38.45	266365	243095	35343.3	46674.9	231763	38.45	74926.8	66714.3	17753.6	20752.1	63715.9	38.45	138983	135308	32140.7	39556.9	127892	38.45	123997	129189	40313.9	52145	117358
38.4	274610	257282	34848.6	46661.6	245469	38.4	78545.2	71236.9	17631.8	20751.2	68117.5	38.4	152539	146046	31918.5	39608.4	138356	38.4	131337	135029	40142	52365.3	122806
38.35	280593	269549	34335.2	46660.4	257224	38.35	81627.4	75783.2	17501.9	20749.7	72535.4	38.35	166942	157627	31667.6	39646.5	149648	38.35	138670	141202	39954.7	52589.7	128566
38.3	285220	278947	33807.9	46678.7	266076	38.3	84234.9	80165.4	17365.2	20749.3	76781.4	38.3	180082	169925	31386.2	39670.5	161641	38.3	147052	147694	39751.9	52819.6	134626
38.25	285470	284633	33269.6	46722.4	271180	38.25	86676.8	84145.4	17222.7	20751.7	80616.4	38.25	192962	182730	31076.9	39684.2	174122	38.25	155289	154480	39531.4	53054.1	140957
38.2	284227	286055	32729.6	46804	271980	38.2	88094.4	87448.8	17074.7	20758	83765.5	38.2	205228	195708	30740.1	39689.5	186759	38.2	163447	161525	39293.6	53295.3	147523
38.15	278732	283078	32191.1	46930.5	268338	38.15	88771.1	89804.4	16923.3	20771	85956.6	38.15	216414	208387	30377.2	39689	199075	38.15	170848	168777	39038.5	53545.1	154271
38.1	269770	276037	31663.2	47115	260585	38.1	88654.5	90992.2	16770.2	20793.4	86969	38.1	225978	220153	29990.2	39686.7	210456	38.1	180623	176169	38767.7	53806.8	161130
38.05	261358	265645	31153.3	47369.5	249428	38.05	87389.1	90895.1	16617	20827.8	86684.4	38.05	233303	230279	29582.5	39687.6	220174	38.05	189079	183605	38476.3	54077.9	168003
38	250928	252819	30660.4	47698.2	235781	38	85791.7	89530.6	16466.1	20877.7	85119.1	38	239830	238006	29158.7	39698.3	227467	38	195728	190976	38166.9	54363.5	174779
37.95	237885	238517	30188.7	48111.3	220594	37.95	83557.1	87044.3	16318.4	20945.1	82417.6	37.95	242802	242662	28720.5	39722.8	231660	37.95	202256	198150	37843.2	54670	181323
37.9	224803	223601	29744	48621.5	204724	37.9	80457.8	83676.1	16175	21032.8	78818.4	37.9	244412	243809	28275.2	39770.8	232313	37.9	208523	204970	37505.4	55000.7	187475
37.85	210137	208757	29326.3	49236.7	188846	37.85	77355	79707.5	16038	21144.4	74601.1	37.85	242567	241340	27825.6	39847.8	229318	37.85	214510	211263	37154.1	55359.6	193058
37.8	192884	194495	28939.2	49969.6	173464	37.8	73837.8	75411.4	15907.4	21281.6	70037.1	37.8	238269	235521	27378.9	39964	222936	37.8	218791	216850	36789.7	55751.3	197888
37.75	180272	181160	28588.2	50836.7	158912	37.75	70360.2	71021.3	15783.9	21447.4	65357.7	37.75	232608	226916	26940.2	40128	213728	37.75	222891	221555	36415.8	56183.6	201787
37.7	167483	168955	28263.4	51840.9	145378	37.7	66511.3	66717.4	15667.5	21644.4	60740.5	37.7	225593	216259	26512.4	40346.6	202425	37.7	225026	225221	36032.7	56661.9	204591
37.65	155076	157996	27965.3	52998.1	132963	37.65	63000	62628.4	15559.2	21876.1	56311.5	37.65	215186	204324	26098.2	40626.6	189795	37.65	227007	227724	35644.4	57195.8	206172
37.6	143101	148332	27693.1	54325.9	121700	37.6	59467.3	58837.2	15458.1	22145.4	52149.9	37.6	203238	191814	25704.9	40980.3	176539	37.6	225710	228987	35251.3	57792.2	206446
37.55	132518	139971	27446	55845.3	111572	37.55	56095	55394.2	15364.3	22456.2	48302.2	37.55	193212	179302	25335.6	41416.5	163221	37.55	224189	228993	34860	58464.9	205388
37.5	124303	132889	27221	57579.8	102530	37.5	52793.8	52324.1	15277.5	22813.2	44788.4	37.5	180895	167206	24986.4	41937.7	150255	37.5	223342	227781	34471	59222.5	203030
37.45	117291	127046	27013.1	59556.2	94503.4	37.45	49734.8	49636	15197.5	23221.9	41611.6	37.45	168545	155822	24662.1	42556.3	137928	37.45	221794	225444	34083	60072.9	199454
37.4	111627	122402	26819.8	61809.6	87411.7	37.4	46907.2	47327.6	15123.9	23688.8	38762.6	37.4	156466	145336	24362.8	43281.2	126418	37.4	216550	222126	33697.3	61027.6	194796
37.35	107356	118912	26638.2	64382.5	81167.8	37.35	44233.4	45390.5	15056.1	24221.9	36224.7	37.35	144111	135852	24088	44122.4	115818	37.35	211868	218009	33321.7	62105.6	189225
37.3	103815	116543	26465.4	67324.2	75684.3	37.3	42184.4	43813.6	14993.9	24830.7	33976.8	37.3	134141	127417	23838.3	45093	106163	37.3	208883	213288	32954.9	63318.3	182924
37.25	103657	115270	26299.8	70695.1	70875	37.25	40360.1	42583.8	14936	25525.9	31993.9	37.25	125119	120038	23608.9	46202.8	97444	37.25	203228	208156	32593.5	64676.4	176074
37.2	103450	115077	26134.1	74558.7	66652.3	37.2	39136.4	41689.6	14881.8	26321.1	30250.3	37.2	116615	113697	23397.7	47467.8	89626.7	37.2	197957	202813	32242.9	66200.7	168855
37.15	105545	115968	25968.6	78995.6	62941.1	37.15	38333.1	41121.4	14830.1	27231.5	28720	37.15	109297	108366	23203.8	48908.2	82661.7	37.15	193282	197434	31902.4	67906.9	161430
37.1	109243	117960	25798.2	84090.9	59667.6	37.1	37527	40873	14780	28275.6	27377.4	37.1	102880	104008	23024.7	50547.3	76485.5	37.1	189084	192174	31570.9	69812	153933
37.05	114575	121087	25619.5	89939	56767.1	37.05	37172.1	40943.3	14731.5	29475	26199.8	37.05	98141.4	100586	22858.6	52413.9	71030.2	37.05	183772	187167	31247.3	71934.5	146479
37	120871	125395	25429	96642.8	54181.3	37	37598.9	41334.8	14683.7	30853.7	25164.9	37	94765.1	98062.6	22702	54541	66223.7	37	179859	182527	30933.9	74297.5	139164
36.95	129627	130947	25224.7	104311	51860.6	36.95	38711.5	42053.9	14634.9	32437.3	24251.4	36.95	92782.6	96411.6	22552.1	56969.2	61994.6	36.95	176020	178346	30628	76920.4	132054
36.9	139343	137811	25001.1	113054	49758.7	36.9	40249.8	43111.6	14583.5	34254.4	23440.8	36.9	91601.3	95614.4	22406	59745.6	58274.8	36.9	173840	174700	30329.3	79825.7	125204
36.85	151175	146063	24756.3	122980	47838.7	36.85	42079.9	44523.9	14528.8	36336	22716.8	36.85	91589.9	95665.3	22262.1	62927.2	55000.2	36.85	171411	171646	30034.4	83034.3	118646
36.8	164819	155773	24485.6	134192	46066.7	36.8	44518	46309.8	14470.1	38714.3	22065.7	36.8	94222.1	96571.2	22117.9	66578.1	52111	36.8	168807	169235	29744	86571.1	112407
36.75	180114	167005	24185.1	146776	44414.1	36.75	47505.9	48490.3	14406.1	41421.5	21474.9	36.75	97168.9	98349.3	21967.9	70767.6	49549.6	36.75	169295	167505	29458.3	90461.7	106502
36.7	197230	179802	23851.2	160797	42856.7	36.7	51440.5	51087.2	14335.5	44489.1	20933.7	36.7	100472	101036	21811.5	75578.4	47268.8	36.7	169101	166483	29171	94725	100929
36.65	214264	194175	23480	176281	41373.5	36.65	55652.7	54120	14256.4	47944.5	20431.9	36.65	105752	104678	21647.8	81098.6	45227.5	36.65	169399	166195	28883.5	99386.1	95692.2
36.6	233303	210081	23071.5	193202	39950.2	36.6	60491.9	57606.3	14168.2	51812.2	19962.3	36.6	113066	109333	21472.9	87419.6	43385.8	36.6	171424	166657	28594.8	104468	90784.1
36.55	251257	227389	22621.3	211440	38570.6	36.55	65678.2	61554.6	14069.5	56106.3	19517.8	36.55	121831	115063	21282.4	94635.9	41709.2	36.55	173537	167880	28301.4	109989	86193.2
36.5	269313	245856	22131.7	230761	37227	36.5	70915.8	65962.6	13959.5	60829	19093.1	36.5	130966	121939	21073.2	102843	40168.7	36.5	177483	169872	28003	115967	81908.1
36.45	288219	265072	21602.5	250764	35910.6	36.45	75787.5	70808.9	13838.1	65963	18684	36.45	141779	130033	20844.6	112136	38741.7	36.45	181300	172632	27695.9	122417	77911.4
36.4	304471	284415	21031.6	270834	34612.4	36.4	80950.2	76045	13706	71462.9	18288.2	36.4	153505	139410	20593.1	122596	37406.5	36.4	185665	176155	27380.3	129346	74189.2
36.35	319622	303030	20424.7	290123	33331.8	36.35	86348.1	81580.8	13562.7	77241.4	17902.1	36.35	167074	150119	20316.6	134290	36145.8	36.35	189917	180430	27055.2	136760	70724.6
36.3	331982	319818	19784	307536	32065.8	36.3	91304.9	87271.3	13407.6	83155.9	17523	36.3	181594	162186	20011.3	147254	34942.9	36.3	194999	185435	26720.6	144654	67501.4
36.25	342070	333534	19115.5	321834	30815.8	36.25	96076.5	92907.7	13241.5	88999.4	17149.8	36.25	197449	175596	19675.2	161486	33785.1	36.25	201156	191138	26374.8	153012	64501.6
36.2	347618	342934	18424	331776	29582.5	36.2	100369	98208.5	13065	94492.2	16781.2	36.2	213839	190273	19305.4	176918	32660.4	36.2	207268	197492	26015.8	161801	61706.2
36.15	351731	347014	17719.1	336361	28372	36.15	103623	102830	12878.9	99292	16416.8	36.15	229718	206047	18900.7	193388	31560.3	36.15	215659	204429	25643.4	170973	59099.6
36.1	352575	345230	17003.9	335050	27184.3	36.1	105605	106400	12685.5	103028	16057.3	36.1	245578	222628	18462.2	210612	30479.3	36.1	221666	211862	25253	180454	56661.2
36.05	348027	337649	16285.4	327911	26023.5	36.05	107077	108572	12487.5	105354	15704.5	36.05	258791	239556	17989.8	228134	29411.8	36.05	230450	219681	24849.5	190150	54380.6
36	338951	324932	15575	315608	24898.7	36	107387	109097	12285.8	106025	15358.4	36	272178	256170	17488.8	245301	28358.6	36	236911	227739	24427.1	199929	52237.6
35.95	329872	308164	14882.6	299229	23817.3	35.95	107009	107888	12083.1	104950	15020.5	35.95	284366	271598	16959.1	261242	27315.1	35.95	242874	235863	23990.6	209631	50223.2
35.9	318103	288605	14208.1	280036	22777.3	35.9	105604	105034	11880.8	102223	14691.7	35.9	292992	284791	16402.8	274913	26280.3	35.9	250303	243840	23540.9	219055	48325.7
35.85	301385	267485	13557.5	259260	21782.8	35.85	102989	100786	11681.1	98094.2	14373.2	35.85	300011	294648	15827.5	285217	25258.3	35.85	256944	251419	23075	227964	46530.1
35.8	283459	245865	12941.1	237964	20842.7	35.8	99633	95494.4	11486.4	92913.7	14067.2	35.8	303615	300183	15236.3	291170	24249.7	35.8	261627	258328	22594.5	236096	44826.7
35.75	265407	224551	12361.9	216954	19958.1	35.75	95822.2	89532.4	11298.6	87056.5	13774.5	35.75	303538	300746	14636.5	292124	23259.1	35.75	266542	264281	22103.5	243175	43209.5
35.7	245056	204108	11820.1	196800	19128.1	35.7	91169.3	83244.1	11118.4	80866.7	13495.8	35.7	299368	296179	14035.5	287923	22291.8	35.7	269420	268989	21601.3	248922	41668.4
35.65	224639	184907	11320.6	177871	18356.4	35.65	86777.9	76911	10947.8	74626.5	13232.3	35.65	292675	286862	13442	278950	21354.4	35.65	272098	272194	21092.1	253086	40199.4
35.6	205333	167152	10863.9	160374	17642	35.6	82156.6	70739.9	10786.2	68543	12983	35.6	284158	273610	12861.1	266021	20450.5	35.6	273862	273683	20576.5	255464	38795.1
35.55	184341	150936	10447.5	144402	16981.8	35.55	77187.8	64873.1	10634	62759	12748.2	35.55	271312	257485	12296.8	250199	19582.1	35.55	272678	273318	20056.1	255924	37450.3
35.5	165456	136276	10075.1	129972	16378.5	35.5	72160.1	59397.6	10492.2	57361.7	12528.1	35.5	258214	239593	11758	232594	18757	35.5	270831	271053	19537.1	254425	36165
35.45	150972	123126	9742.43	117042	15826.6	35.45	67128.6	54359.5	10360.8	52397.6	12322.7	35.45	242981	220918	11245.3	214188	17974.3	35.45	268658	266929	19020.8	251015	34934.9
35.4	134154	111404	9440.02	105528	15316.2	35.4	62257.3	49775.6	10239.8	47883.8	12131.6	35.4	227219	202252	10763.3	195778	17237.4	35.4	265814	261076	18508	245828	33755.8
35.35	119545	101018	9172.98	95338.9	14851.5	35.35	57590.8	45642.4	10128.9	43817	11954.3	35.35	210497	184169	10313	177936	16546.3	35.35	259685	253696	17999.9	239071	32624.6
35.3	107793	91855.3	8936.65	86364.6	14427.3	35.3	53266	41943.6	10027.7	40181.3	11790.1	35.3	192746	167054	9896.59	161048	15902	35.3	253186	245046	17503.3	231005	31544.2
35.25	96756.8	83796.7	8724.98	78484.9	14036.8	35.25	48809.2	38653.5	9935.57	36951	11638.1	35.25	176296	151137	9516.23	145347	15305.9	35.25	246168	235401	17019.2	221908	30511.7
35.2	85722.6	76726	8536.48	71584.4	13678	35.2	44717.3	35742.5	9852.72	34096.9	11498.3	35.2	159283	136532	9169.31	130947	14754.6	35.2	237045	225039	16548.4	212062	29525.3
35.15	77910.1	70532.2	8371.2	65552.9	13350.4	35.15	41347.3	33177.1	9778.41	31585.6	11369.9	35.15	144872	123279	8857.04	117887	14248.4	35.15	227600	214226	16095.4	201735	28586.5
35.1	69396.5	65102.9	8222.31	60278.6	13046.7	35.1	37697.9	30922	9711.12	29382	11251.1	35.1	131249	111352	8574.12	106145	13781.4	35.1	217195	203195	15660.9	191162	27693.6
35.05	63898.1	60343.4	8091.32	55666.7	12768	35.05	34393	28944.9	9651.47	27454	11142.4	35.05	117657	100696	8318.93	95663.8	13351.3	35.05	208570	192147	15246.8	180548	26846.3
35	58718.6	56158.2	7971.82	51622.7	12507.3	35	31661	27212.9	9598.73	25768.7	11042.9	35	106988	91234	8091.49	86368	12957.5	35	197731	181240	14849.6	170050	26039.2
34.95	53359.3	52467.9	7863.16	48067.3	12263.8	34.95	29200.1	25694.7	9551.71	24295.2	10951.2	34.95	97147.6	82868.5	7885.77	78160.8	12593.5	34.95	189454	170604	14473.9	159803	25275
34.9	49134.5	49203.7	7765.75	44932	12037.4	34.9	26808.1	24362.3	9509.83	23005.4	10866.7	34.9	88043.8	75501.5	7700.1	70944.6	12257	34.9	178849	160332	14114.4	149899	24546.9
34.85	44886.9	46302.6	7677.16	42154.5	11825.3	34.85	24525.9	23190.6	9472.96	21874.4	10789.2	34.85	79870.9	69031.3	7532.97	64618.1	11946.2	34.85	162615	150495	13776	140413	23858.4
34.8	41676.9	43713.8	7597.49	39683.9	11627.4	34.8	22698.1	22157.5	9440.88	20880.2	10718.2	34.8	72708.9	63357.9	7382.49	59081.7	11658.6	34.8	151799	141139	13455.8	131390	23205.5
34.75	38896.8	41391.1	7524.52	37474.5	11441.2	34.75	21086.2	21242.6	9412.62	20002.6	10652.7	34.75	66645.7	58385.6	7246.6	54240.3	11391.9	34.75	142872	132289	13151.1	122856	22584
34.7	36442.6	39296.8	7457.34	35488.7	11265.4	34.7	19584.7	20429	9387.74	19224.5	10592.2	34.7	61244.4	54024.5	7123.05	50004.2	11143.4	34.7	133874	123957	12860.6	114826	21991.8
34.65	33855.2	37399.4	7395.28	33695.5	11099.2	34.65	18460.9	19702.1	9366.01	18531.8	10536.3	34.65	56992.9	50193.7	7010.46	46292.9	10911.3	34.65	125443	116151	12587	107307	21430.5
34.6	31707.3	35673.3	7338.62	32069.4	10942.6	34.6	17314	19049.2	9346.62	17911.6	10484.2	34.6	52836.4	46818.7	6906.49	43032.1	10693.1	34.6	117573	108864	12330	100294	20899.1
34.55	29338.8	34096.5	7286.44	30588.5	10794.4	34.55	16127.9	18460.3	9329.64	17354.1	10435.8	34.55	49227.4	43835.7	6810.95	40158.4	10488.2	34.55	110244	102078	12083.2	93770.5	20390.3
34.5	27284.1	32651.3	7239.22	29235.6	10654.9	34.5	15296	17927	9315.15	16850.9	10391.3	34.5	45595.4	41188.2	6722.72	37615.6	10295.3	34.5	103438	95776.3	11846.4	87719.5	19903.2
34.45	25421.8	31322.2	7196.3	27995.2	10523.3	34.45	14644.3	17441.6	9302.4	16394.4	10349.6	34.45	42672.1	38828.3	6641.86	35356.1	10114.1	34.45	97135	89939.9	11620.3	82122.5	19437.7
34.4	24370.8	30096.1	7157.27	26854.4	10399	34.4	14081.5	16997.8	9291.02	15978.4	10310.5	34.4	40117.8	36714.3	6566.91	33338.3	9942.96	34.4	91312.6	84548.7	11406.8	76960.4	18995
34.35	22417.5	28960.6	7120.42	25800.9	10280.1	34.35	13581.7	16590.5	9280.81	15597.8	10273.6	34.35	37422.4	34811.1	6497.12	31527.3	9780.9	34.35	85939.8	79573.9	11201.5	72204.9	18570.5
34.3	21531.7	27908.6	7087.66	24827.9	10168.4	34.3	13146.6	16215.6	9271.64	15248.5	10238.8	34.3	35043.3	33089.9	6432.79	29894.7	9628.01	34.3	80989	74989.8	11003.8	67830.9	18162.7
34.25	19804.5	26929.9	7056.73	23925.3	10061.3	34.25	12711.3	15869.4	9263.38	14926.9	10205.9	34.25	33001.2	31526.4	6373.27	28416.2	9483.44	34.25	76434.1	70772.4	10815	63814.8	17772.5
34.2	19380.1	26019.6	7029.44	23088.3	9960.72	34.2	12484.6	15549	9256.03	14630.2	10174.8	34.2	31020.2	30099.5	6317.89	27071	9346.32	34.2	72247.4	66895.7	10635.1	60131.3	17399.5
34.15	18095	25168.9	7002.99	22308.3	9863.59	34.15	12175.3	15251.4	9249.15	14355.5	10145	34.15	28920.1	28792.6	6266.5	25842.7	9216.38	34.15	68401.2	63334.4	10463.1	56755.3	17042.2
34.1	17248	24374.4	6979.24	21582	9771.67	34.1	11931.6	14974.6	9242.92	14100.7	10116.8	34.1	26712.8	27592	6219.38	24717.7	9093.69	34.1	64868.5	60063.4	10298.7	53662.2	16699.9
34.05	16254.8	23630.6	6957.26	20904	9683.91	34.05	11702.7	14716.5	9237.18	13863.9	10089.8	34.05	25232.3	26486.1	6176.75	23684.5	8978.35	34.05	61625.6	57060.7	10143.2	50830.4	16373.5
34	15798.9	22933.8	6937.35	20270.6	9600.52	34	11328.7	14475.6	9231.93	13643.5	10064.1	34	23941.1	25463.6	6137.11	22732	8868.71	34	58648	54303.7	9996.57	48237.7	16062.6
33.95	15107.5	22279.1	6918.37	19677.2	9520.24	33.95	11108	14250.7	9227.46	13438.2	10039.9	33.95	22024.3	24515.5	6100.07	21851.3	8764.25	33.95	55913.3	51771.6	9859.21	45863.5	15767.3
33.9	13746	21663.6	6900.84	19121	9443.49	33.9	10898.5	14040.1	9223.45	13246.7	10016.9	33.9	20649	23636	6066.95	21036.8	8666.15	33.9	53396.7	49441.4	9727.59	43685.3	15483.7
33.85	13561.8	21085.9	6886.18	18600.5	9371.59	33.85	10703.5	13842.6	9219.88	13067.6	9994.89	33.85	19456.1	22817.8	6036.62	20281.3	8573.18	33.85	51080.1	47296.3	9603.46	41686.4	15213.4
33.8	13386.7	20540.8	6871.89	18110.7	9301.97	33.8	10609.4	13657.2	9216.72	12900	9973.97	33.8	18205.8	22055	6008.7	19578.9	8484.86	33.8	48947.2	45321.5	9488.93	39852.4	14958
33.75	12586.9	20025.8	6857.94	17649.2	9234.52	33.75	10445.1	13482.9	9213.75	12742.8	9953.84	33.75	17146.9	21343	5983.33	18925.1	8401.2	33.75	46979.3	43499.3	9381.97	38165.8	14715.5
33.7	12175	19540.1	6845.67	17215.3	9170.48	33.7	10365.5	13318.7	9211.13	12595.2	9934.63	33.7	16184.8	20677.1	5960.11	18315.5	8321.71	33.7	45159	41813.9	9281	36611.1	14483.8
33.65	11814.7	19080.9	6834.26	16806.2	9108.97	33.65	10261.9	13163.9	9208.67	12456.5	9916.13	33.65	15305.3	20053.5	5938.84	17746.2	8246.1	33.65	43475.5	40255.1	9188.52	35178.4	14265.2
33.6	11978.3	18646.1	6823.59	16419.9	9049.8	33.6	10140.2	13017.8	9206.42	12325.9	9898.38	33.6	14147.7	19468.6	5919.35	17213.8	8174.14	33.6	41915.7	38810.8	9104.12	33855.6	14059.3
33.55	11188.2	18233.1	6812.56	16053.8	8991.79	33.55	9817.46	12879.8	9204.43	12202.9	9881.38	33.55	13348.2	18920	5902.24	16716	8106.3	33.55	40466.3	37468.8	9026.07	32631	13863.9
33.5	10859.8	17842.3	6803.19	15708.6	8936.91	33.5	9676.81	12749.8	9203.12	12087.4	9865.55	33.5	12900	18404.4	5886.75	16249.3	8041.77	33.5	39118.2	36220.6	8955	31495.9	13679.6
33.45	10754.3	17471.4	6794.5	15381.8	8884.12	33.45	9737.68	12626.9	9202.11	11978.5	9850.47	33.45	12288.6	17918.4	5872.16	15810.8	7979.75	33.45	37859.5	35055.1	8888.42	30439.8	13503.7
33.4	10484.7	17118.6	6786.02	15071.8	8832.89	33.4	9788.58	12510.1	9200.97	11875.4	9835.71	33.4	11853.7	17460.4	5858.81	15398.7	7920.52	33.4	36682.6	33965.4	8826.6	29455.7	13336.3
33.35	10333	16783.1	6778.1	14777.7	8783.5	33.35	9821.6	12399.1	9199.72	11777.6	9821.25	33.35	11277.3	17028	5846.35	15010.7	7863.64	33.35	35581.2	32945.6	8770.25	28538	13177.8
33.3	9881.24	16463.6	6770.49	14498.4	8735.67	33.3	9787.1	12293.6	9198.4	11684.8	9807.13	33.3	10734.2	16619.5	5835.05	14645.2	7809.35	33.3	34549.6	31990.3	8719.9	27681.5	13028.8
33.25	10046.4	16159.7	6763.83	14233.5	8689.99	33.25	9687.76	12193.2	9197.14	11596.9	9793.47	33.25	10293.8	16233.5	5824.86	14300.8	7757.52	33.25	33579.9	31092.5	8673.55	26879.1	12887
33.2	9758.21	15869.2	6756.8	13980.9	8645.08	33.2	9470.07	12097.8	9196.1	11513.5	9780.4	33.2	9997.39	15868	5815.56	13975.7	7707.87	33.2	32666.7	30247	8630.7	26125.9	12751.8
33.15	9570.94	15592.2	6750.37	13740.7	8601.88	33.15	9404.6	12007.4	9195.51	11434.7	9768.14	33.15	9720.91	15521.5	5806.86	13668.3	7660.08	33.15	31805.8	29449.8	8591.41	25418.2	12623.1
33.1	9346.99	15327.7	6744.34	13511.9	8560.13	33.1	9476.85	11921.2	9195.07	11359.9	9756.37	33.1	9261.62	15192.7	5798.72	13377.4	7614.03	33.1	23625.4	28698.7	8557.03	24753.6	12502.2
33.05	9229.46	15075.1	6738.76	13294	8519.86	33.05	9418.74	11838.9	9194.47	11288.6	9744.77	33.05	8921.47	14880.8	5791.52	13102.2	7570.08	33.05	22522.8	27989	8526.08	24127.7	12387.4
33	9337.78	14833.4	6733.43	13086	8480.82	33	9176.91	11760.4	9193.99	11220.8	9733.62	33	8665.27	14584.5	5785.01	12841.6	7527.91	33	21060.3	27316.6	8497.32	23536.4	12277.5
32.95	9112.47	14601.7	6727.85	12887	8442.47	32.95	9153.69	11685.9	9194.02	11156.6	9723.28	32.95	8600.9	14302.6	5779.01	12594.3	7487.32	32.95	20174.1	26679.5	8471.51	22978	12173
32.9	8877.06	14379.9	6722.75	12697.2	8405.51	32.9	9227.1	11614.7	9194.11	11095.5	9713.3	32.9	8473.67	14034	5773.14	12359.3	7447.87	32.9	18988.1	26074.4	8447.47	22449.2	12072.7
32.85	8819.79	14167.7	6718.13	12515.9	8369.92	32.85	9271.02	11546.4	9194.04	11037	9703.44	32.85	8107.05	13777.8	5767.53	12135.7	7409.65	32.85	17786	25499.8	8425.81	21948.5	11977.1
32.8	8465.14	13964	6713.63	12342.4	8335.28	32.8	9212.44	11481	9193.88	10981.1	9693.75	32.8	7975.64	13533.9	5762.66	11923.4	7373.12	32.8	16964.8	24953.8	8406.58	21474.3	11886.1
32.75	8237.53	13769.2	6709.88	12176.9	8302.22	32.75	9190.98	11418.4	9193.84	10927.7	9684.46	32.75	7954.03	13301	5758.06	11721.3	7337.76	32.75	15879.4	24434	8389	21024	11799
32.7	8536.4	13582.5	6706.61	12018.7	8270.41	32.7	9158.08	11358.4	9193.84	10876.8	9675.47	32.7	7807.24	13078.3	5753.49	11528.5	7303.31	32.7	15008.2	23939.3	8373.61	20596.8	11716
32.65	8029.34	13402.3	6702.69	11866.3	8238.72	32.65	9161.92	11300.9	9193.92	10828.1	9666.79	32.65	7532.61	12865.4	5749.22	11344.6	7269.98	32.65	14384.1	23467.8	8359.98	20191	11636.8
32.6	8010.82	13230	6699.85	11721.1	8208.83	32.6	9102.46	11245.8	9193.99	10781.4	9658.34	32.6	7589.8	12662.1	5745.51	11169.5	7238.03	32.6	13816.3	23017.9	8347.6	19804.7	11560.8
32.55	8169.01	13064.3	6697.05	11581.6	8179.69	32.55	9011.41	11193	9194.18	10736.9	9650.24	32.55	7413.68	12467.1	5741.67	11002	7206.73	32.55	12934.8	22588.1	8336.37	19436.8	11487.7
32.5	8269.35	12904.3	6693.89	11447.3	8150.88	32.5	8939.68	11142.4	9194.57	10694.4	9642.56	32.5	7260.59	12280.5	5738.19	10842.1	7176.53	32.5	12903	22177.9	8326.92	19086.7	11418.1
32.45	8024.84	12750	6690.52	11318	8122.52	32.45	8919.89	11093.9	9195.11	10653.8	9635.25	32.45	7342.78	12101.7	5735.02	10689.3	7147.36	32.45	12616.2	21784.7	8317.52	18751.9	11350.3
32.4	8036.29	12601.7	6687.66	11194.1	8095.3	32.4	8896.27	11047.4	9195.7	10614.9	9628.18	32.4	7293.47	11929.8	5731.68	10542.8	7118.72	32.4	11796.3	21408	8308.69	18432	11284.7
32.35	7846.97	12458.7	6684.78	11074.8	8068.66	32.35	9134.86	11002.7	9196.34	10577.6	9621.36	32.35	7168.12	11764.9	5728.43	10402.4	7090.85	32.35	11647.8	21048	8301.52	18127.2	11222.3
32.3	7855.07	12321.1	6682.29	10960.4	8043.02	32.3	9150.14	10959.1	9196.47	10541.4	9614.22	32.3	7061.46	11606.5	5725.44	10268.1	7063.87	32.3	11551.1	20702.6	8294.65	17835.5	11161.8
32.25	7625.77	12188.2	6679.78	10850.1	8017.94	32.25	8955.1	10917.1	9196.57	10506.5	9607.24	32.25	6971	11454.4	5722.66	10139.4	7037.74	32.25	11306.1	20370.8	8287.96	17555.9	11102.8
32.2	7752.04	12060.4	6677.75	10744.3	7993.89	32.2	8956.37	10877.1	9197.08	10473.3	9600.85	32.2	6912	11308.3	5720.06	10015.9	7012.39	32.2	11078.9	20052.2	8281.76	17288.2	11045.8
32.15	7781.89	11936.7	6675.45	10642	7970.11	32.15	9062.27	10838.5	9197.6	10441.4	9594.63	32.15	6765.68	11167.7	5717.58	9897.52	6987.75	32.15	10428	19746.2	8276.01	17031.7	10990.5
32.1	7379.73	11817	6673.08	10543.3	7946.77	32.1	9173.69	10801	9197.89	10410.5	9588.35	32.1	6744.08	11032.6	5715.4	9783.99	6963.97	32.1	10623.2	19453	8271.59	16786.7	10938
32.05	7476.17	11702.2	6671.57	10448.9	7924.8	32.05	9139.78	10764.6	9197.94	10380.6	9582	32.05	6589.62	10902.4	5713.26	9674.87	6940.77	32.05	10594.8	19170.4	8266.76	16550.9	10886.2
32	7566.88	11590.9	6669.85	10357.6	7903.11	32	9033.23	10729.6	9198.06	10351.8	9575.87	32	6561.88	10777.2	5711.44	9570.2	6918.42	32	10447.9	18898.1	8261.98	16324.3	10835.7

## Sheet: Fig2b
Binding energy	Intensity	Peak Sum	Background	Peak 1	Peak 2	Peak 3	Peak 4	Binding energy	Intensity	Peak Sum	Background	Peak 1	Peak 2	Peak 3	Peak 4	Binding energy	Intensity	Peak Sum	Background	Peak 1	Peak 2	Peak 3	Peak 4
eV	a.u.							eV	a.u.							eV	a.u.
Ru/C								Ru-WO3 NN								Ru-HxWO3 NN
492	33399.8							492	42578.6	42526.1	42037.6	42051.3	42362.5	42047.1	42178	492	92069.3	92277.1	91699.5	91736.8	91921.6	91719.3	91997.9
491.9	33314.9							491.9	42830.9	42542	42039.4	42053.2	42372.1	42049	42185.8	491.9	92457.9	92298.4	91701.6	91739.1	91929.4	91721.5	92013.1
491.8	33270.4							491.8	43195.7	42558.5	42041.2	42055.1	42382.1	42050.8	42194.1	491.8	91810.9	92320.6	91703.7	91741.5	91937.4	91723.8	92029
491.7	33101							491.7	42778.9	42575.6	42043	42057	42392.3	42052.7	42202.6	491.7	92282.9	92343.8	91705.7	91743.8	91945.6	91726	92045.6
491.6	33112.8	33413.9	33112.8	33132.3	33249.5	33119.5	33250.9	491.6	42754.6	42593.4	42044.8	42058.8	42402.8	42054.6	42211.5	491.6	92556.3	92367.9	91707.8	91746.1	91954.1	91728.2	92062.9
491.5	33242.5	33424.7	33112.8	33132.4	33253.1	33119.6	33258	491.5	43102.2	42611.8	42046.6	42060.7	42413.6	42056.4	42220.7	491.5	92419.1	92393	91709.9	91748.5	91962.8	91730.4	92081
491.4	33528.9	33435.6	33112.4	33132.1	33256.4	33119.2	33265	491.4	43310.4	42631	42048.4	42062.6	42424.8	42058.3	42230.4	491.4	93207.5	92419.2	91712	91750.8	91971.8	91732.7	92099.9
491.3	33871.8	33446.3	33110.9	33130.8	33258.9	33117.8	33271.6	491.3	43236.6	42650.9	42050.2	42064.5	42436.3	42060.2	42240.4	491.3	93357	92446.5	91714.1	91753.1	91981.1	91734.9	92119.6
491.2	33817.6	33456.5	33108.4	33128.4	33260.3	33115.3	33277.6	491.2	43173.2	42671.6	42052	42066.4	42448.2	42062.1	42250.8	491.2	92284.5	92474.9	91716.1	91755.5	91990.6	91737.2	92140
491.1	33609	33467.6	33106	33126.1	33262.1	33112.9	33284.3	491.1	43124	42693	42053.8	42068.3	42460.4	42063.9	42261.6	491.1	93178.6	92504.5	91718.2	91757.8	92000.5	91739.4	92161.4
491	33840.2	33480.2	33104.3	33124.6	33264.8	33111.3	33292.4	491	42890.1	42715.3	42055.6	42070.2	42473.1	42065.8	42272.9	491	91975.4	92535.2	91720.3	91760.2	92010.7	91741.6	92183.6
490.9	33899.6	33492.9	33101.8	33122.2	33266.8	33108.8	33300.3	490.9	43044.8	42738.4	42057.4	42072.1	42486.2	42067.7	42284.5	490.9	91975.7	92567.2	91722.4	91762.5	92021.3	91743.9	92206.6
490.8	33654	33506.2	33099.1	33119.7	33268.9	33106.2	33308.7	490.8	43379	42762.4	42059.2	42074	42499.7	42069.6	42296.6	490.8	92930.4	92600.4	91724.4	91764.9	92032.2	91746.1	92230.5
490.7	33623.7	33521.3	33097.2	33117.9	33271.9	33104.4	33318.6	490.7	43244.4	42787.3	42061	42075.9	42513.7	42071.5	42309.2	490.7	93043.4	92634.9	91726.5	91767.2	92043.5	91748.4	92255.3
490.6	33578.6	33537.4	33095.4	33116.3	33275.3	33102.6	33329.4	490.6	42931.7	42813.2	42062.8	42077.8	42528.1	42073.3	42322.2	490.6	91920	92670.7	91728.6	91769.6	92055.3	91750.6	92281
490.5	33743.2	33554.7	33093.8	33114.8	33279.1	33101.1	33341.1	490.5	42787.7	42839.9	42064.6	42079.7	42543.1	42075.2	42335.6	490.5	92264.3	92707.8	91730.7	91772	92067.5	91752.9	92307.5
490.4	33819.9	33572.5	33091.6	33112.7	33282.5	33098.9	33353	490.4	43349.9	42867.7	42066.4	42081.6	42558.6	42077.1	42349.4	490.4	92267.6	92746.2	91732.7	91774.3	92080.1	91755.1	92334.8
490.3	33681.6	33591	33089.1	33110.4	33285.9	33096.5	33365.4	490.3	43502.5	42896.4	42068.2	42083.6	42574.7	42079	42363.7	490.3	93305.1	92786	91734.8	91776.7	92093.3	91757.4	92363
490.2	33582.2	33611.2	33087.1	33108.5	33290.1	33094.6	33379.2	490.2	43110.7	42926.2	42070	42085.5	42591.3	42080.9	42378.4	490.2	92487.6	92827	91736.9	91779.1	92107.1	91759.6	92391.9
490.1	33544.7	33632.8	33085.4	33107	33294.9	33092.9	33394.1	490.1	43094.8	42956.9	42071.8	42087.4	42608.6	42082.8	42393.5	490.1	93275.5	92869.4	91739	91781.4	92121.4	91761.9	92421.6
490	33616.4	33655.7	33083.8	33105.6	33300.1	33091.4	33410.1	490	42883.2	42988.8	42073.6	42089.3	42626.5	42084.7	42409	490	92944.5	92913.1	91741	91783.8	92136.3	91764.2	92451.9
489.9	33936.8	33679.5	33082	33104	33305.4	33089.7	33426.6	489.9	43267.7	43021.6	42075.4	42091.2	42645.1	42086.5	42424.8	489.9	92774.6	92958	91743.1	91786.2	92152	91766.4	92482.7
489.8	34054.8	33703.5	33079.2	33101.2	33309.9	33086.9	33442.9	489.8	43022.7	43055.5	42077.2	42093.1	42664.5	42088.4	42441	489.8	92655.3	93004.1	91745.2	91788.6	92168.3	91768.7	92514.1
489.7	33858.6	33728.2	33075.8	33098.1	33314.5	33083.6	33459.6	489.7	43165.1	43090.5	42079	42095	42684.6	42090.3	42457.4	489.7	93084.4	93051.4	91747.3	91791	92185.5	91770.9	92545.8
489.6	33769.2	33754.8	33073.2	33095.6	33320.1	33081	33477.7	489.6	43366.7	43126.4	42080.8	42096.9	42705.5	42092.2	42474.1	489.6	92774	93099.8	91749.3	91793.4	92203.5	91773.2	92577.8
489.5	33635.8	33782.9	33070.8	33093.4	33326.4	33078.7	33496.8	489.5	43285.6	43163.4	42082.6	42098.8	42727.2	42094.1	42490.9	489.5	92458.8	93149.2	91751.4	91795.8	92222.4	91775.5	92609.8
489.4	33578.8	33812.6	33068.9	33091.6	33333.7	33076.9	33517.1	489.4	43003.6	43201.4	42084.4	42100.8	42749.8	42096	42507.8	489.4	93000.2	93199.5	91753.5	91798.2	92242.4	91777.8	92641.7
489.3	33806.8	33843.5	33067.2	33090.1	33341.6	33075.2	33538.1	489.3	43404.8	43240.3	42086.2	42102.7	42773.4	42097.9	42524.8	489.3	93704.5	93250.6	91755.6	91800.6	92263.4	91780.1	92673.4
489.2	34020	33874.7	33064.7	33087.7	33349.4	33072.8	33558.8	489.2	43540.9	43280.1	42087.9	42104.6	42798	42099.8	42541.6	489.2	92713.3	93302.4	91757.6	91803	92285.6	91782.3	92704.4
489.1	34099.3	33906	33061.4	33084.7	33357	33069.6	33579.1	489.1	43361.9	43320.8	42089.8	42106.5	42823.6	42101.7	42558.3	489.1	93132.8	93354.7	91759.7	91805.4	92309.2	91784.6	92734.7
489	33948.4	33937.9	33057.9	33081.3	33365	33066.2	33599.2	489	43232.4	43362.2	42091.6	42108.4	42850.3	42103.6	42574.6	489	93178.2	93407.4	91761.8	91807.8	92334.2	91786.9	92763.9
488.9	33893.6	33970.8	33054.9	33078.5	33374.2	33063.2	33619.7	488.9	43161.5	43404.4	42093.3	42110.4	42878.1	42105.5	42590.5	488.9	93034.5	93460.3	91763.9	91810.2	92360.7	91789.2	92791.8
488.8	34038.9	34004.4	33052.1	33075.8	33384.4	33060.4	33639.9	488.8	43518.2	43447.2	42095.2	42112.3	42907.2	42107.4	42605.8	488.8	93611	93513.3	91765.9	91812.6	92389	91791.5	92818.1
488.7	33864.6	34037.7	33048.7	33072.6	33395	33057.2	33659.1	488.7	43723.1	43490.6	42096.9	42114.2	42937.6	42109.3	42620.4	488.7	93892.7	93566.2	91768	91815.1	92419.1	91793.8	92842.4
488.6	33853.7	34071.5	33045.9	33070	33407	33054.5	33677.8	488.6	43609.2	43534.4	42098.8	42116.1	42969.3	42111.2	42634.1	488.6	93572.6	93619	91770.1	91817.5	92451.3	91796.1	92864.5
488.5	34119.6	34105.1	33043.2	33067.5	33420.2	33051.8	33695.3	488.5	43822.1	43578.7	42100.6	42118.1	43002.4	42113.1	42646.8	488.5	94027.7	93671.5	91772.2	91819.9	92485.7	91798.4	92884
488.4	34327.2	34137.3	33039.6	33064	33433.6	33048.2	33710.2	488.4	43759.9	43623.3	42102.3	42120	43037	42115	42658.3	488.4	93168.6	93723.7	91774.3	91822.4	92522.6	91800.7	92900.8
488.3	34355	34167.9	33035.2	33059.8	33447.6	33044	33722.2	488.3	43823.8	43668.1	42104.1	42121.9	43073.2	42116.9	42668.5	488.3	94086.3	93775.6	91776.3	91824.8	92562.2	91803	92914.6
488.2	34412.6	34197.5	33030.7	33055.5	33462.8	33039.6	33731.8	488.2	44058.2	43713.2	42105.9	42123.9	43111.1	42118.8	42677.2	488.2	93907.2	93827.2	91778.4	91827.2	92604.7	91805.3	92925.2
488.1	34537.1	34225.6	33026.1	33051	33479.3	33035	33738.4	488.1	44198.9	43758.4	42107.7	42125.8	43150.7	42120.7	42684.4	488.1	94325.7	93878.7	91780.5	91829.7	92650.5	91807.6	92932.4
488	34313.1	34252	33020.9	33046.1	33497.1	33029.9	33741.6	488	44472	43803.9	42109.5	42127.7	43192.1	42122.6	42690	488	94323.5	93930.2	91782.6	91832.1	92699.7	91809.9	92936.2
487.9	34348.2	34277.7	33016.6	33041.9	33517.5	33025.6	33742.3	487.9	44470.6	43849.5	42111.3	42129.7	43235.5	42124.6	42693.8	487.9	94082.7	93982.1	91784.6	91834.6	92752.6	91812.2	92936.6
487.8	34472.5	34302	33012	33037.6	33539.8	33021.2	33739.5	487.8	44323.9	43895.4	42113.1	42131.6	43280.8	42126.5	42695.9	487.8	94422.4	94034.6	91786.7	91837.1	92809.7	91814.6	92933.5
487.7	34491	34324.6	33007.1	33032.8	33563.9	33016.3	33732.8	487.7	44620	43941.7	42114.9	42133.6	43328.3	42128.4	42696.3	487.7	94296	94088.2	91788.8	91839.5	92871.1	91816.9	92927.1
487.6	34297	34346.3	33002.1	33028	33590.4	33011.4	33722.7	487.6	44728.7	43988.4	42116.7	42135.5	43377.9	42130.3	42694.9	487.6	93844.7	94143.4	91790.9	91842	92937.4	91819.2	92917.4
487.5	34234.6	34368	32997.7	33023.8	33620.1	33007.1	33710	487.5	44798.2	44035.8	42118.5	42137.4	43429.8	42132.2	42691.9	487.5	94515.1	94200.6	91792.9	91844.5	93008.7	91821.5	92904.8
487.4	34582.3	34389.9	32993.5	33019.8	33652.9	33002.9	33694.5	487.4	44788.3	44083.9	42120.3	42139.4	43484.1	42134.2	42687.3	487.4	93960.5	94260.6	91795	91846.9	93085.4	91823.9	92889.4
487.3	34730.7	34410.9	32988.1	33014.7	33687.7	32997.7	33675.1	487.3	44546.1	44132.9	42122.1	42141.3	43540.7	42136.1	42681.2	487.3	94497.2	94323.8	91797.1	91849.4	93168	91826.2	92871.4
487.2	34725.7	34432.4	32982.2	33009	33725.4	32991.8	33652.8	487.2	44561.4	44183.1	42123.9	42143.3	43599.9	42138	42673.7	487.2	94908.5	94391	91799.2	91851.9	93256.8	91828.6	92851.3
487.1	34379.7	34455.6	32976.3	33003.3	33766.8	32986	33628.3	487.1	44597.4	44234.7	42125.7	42145.2	43661.7	42139.9	42665	487.1	94736.1	94462.9	91801.2	91854.4	93352.1	91830.9	92829.2
487	34319.1	34482.2	32971.5	32998.7	33813.3	32981.3	33603.4	487	44706.5	44287.8	42127.5	42147.2	43726	42141.9	42655.2	487	95147.4	94539.9	91803.3	91856.9	93454.3	91833.2	92805.5
486.9	34519.2	34511.9	32966.9	32994.4	33864.2	32976.9	33577.3	486.9	44802.4	44342.6	42129.3	42149.2	43793.1	42143.8	42644.6	486.9	95301.4	94622.9	91805.4	91859.4	93563.8	91835.6	92780.4
486.8	34560.8	34544.4	32961.7	32989.3	33918.8	32971.7	33549.6	486.8	44534.7	44399.3	42131.1	42151.1	43862.7	42145.7	42633.1	486.8	96169.1	94712.4	91807.5	91861.9	93680.7	91837.9	92754.2
486.7	34806.3	34580.9	32956.3	32984.1	33978.2	32966.4	33521	486.7	44526	44458	42132.9	42153.1	43935.1	42147.7	42621	486.7	95518.2	94808.9	91809.6	91864.4	93805.5	91840.3	92727.3
486.6	35125.1	34621.3	32950	32978.1	34041.8	32960.2	33491.2	486.6	44683.8	44518.8	42134.7	42155	44010	42149.6	42608.4	486.6	95161.1	94912.9	91811.6	91866.9	93938.3	91842.7	92699.9
486.5	35197.6	34665.8	32942.6	32970.9	34109.6	32952.9	33460.3	486.5	44805.8	44581.8	42136.5	42157	44087.4	42151.5	42595.4	486.5	95661.7	95024.9	91813.7	91869.5	94079.4	91845	92672.1
486.4	35473	34715.8	32935	32963.5	34182.7	32945.4	33429.1	486.4	44926.1	44646.9	42138.3	42159	44167.3	42153.5	42582.2	486.4	95346.5	95145.1	91815.8	91872	94228.8	91847.4	92644.2
486.3	35615.9	34770.8	32926.4	32955.1	34260.6	32936.9	33397.3	486.3	45188.2	44714.2	42140.1	42160.9	44249.3	42155.4	42568.9	486.3	97216.5	95273.8	91817.9	91874.6	94386.6	91849.8	92616.4
486.2	35630.6	34831.8	32917.3	32946.3	34344	32927.8	33365.5	486.2	45263	44783.4	42141.9	42162.9	44333.4	42157.4	42555.6	486.2	96131.9	95410.9	91819.9	91877.1	94552.6	91852.2	92588.8
486.1	35762.2	34899.3	32908.1	32937.3	34433.4	32918.8	33334.1	486.1	45303.9	44854.4	42143.7	42164.9	44419.1	42159.3	42542.3	486.1	96233.8	95556.4	91822	91879.6	94726.6	91854.6	92561.6
486	35428.2	34973.2	32898.4	32927.9	34528.4	32909.2	33302.9	486	44868.8	44926.8	42145.5	42166.8	44506.1	42161.2	42529.2	486	96782.4	95709.9	91824.1	91882.2	94908.1	91856.9	92534.9
485.9	35325.7	35055	32889.8	32919.5	34630.7	32900.7	33273.5	485.9	44961.8	45000.3	42147.3	42168.8	44594	42163.2	42516.3	485.9	96416.7	95871	91826.2	91884.8	95096.6	91859.3	92508.8
485.8	35576.4	35143.9	32881.6	32911.5	34739.3	32892.6	33245.3	485.8	45102.6	45074.4	42149.1	42170.8	44682.2	42165.2	42503.6	485.8	96086.7	96038.7	91828.2	91887.3	95291.1	91861.7	92483.3
485.7	35411.9	35238.6	32872.4	32902.6	34852.7	32883.5	33217	485.7	45324	45148.5	42150.9	42172.8	44770.2	42167.1	42491.2	485.7	96661.4	96211.9	91830.3	91889.9	95490.3	91864.1	92458.5
485.6	35237.7	35339.9	32863.8	32894.3	34972.1	32875	33190	485.6	45649.3	45222	42152.7	42174.8	44857.1	42169.1	42479.2	485.6	97185.7	96389	91832.4	91892.5	95692.7	91866.5	92434.5
485.5	35472.7	35447.4	32855.8	32886.5	35096.7	32867.1	33164.5	485.5	45324.3	45294.1	42154.5	42176.7	44942.3	42171	42467.6	485.5	96475.2	96568.1	91834.5	91895.1	95896.2	91868.9	92411.3
485.4	35614.6	35558.8	32846.9	32877.9	35224.2	32858.3	33139	485.4	45453.9	45363.9	42156.3	42178.7	45024.8	42173	42456.3	485.4	96305.5	96746.7	91836.5	91897.6	96098.4	91871.4	92388.9
485.3	35559.4	35673.1	32837.5	32868.8	35354	32849.1	33113.9	485.3	45067.2	45430.6	42158.1	42180.7	45103.8	42174.9	42445.5	485.3	96641.2	96922	91838.6	91900.2	96296.4	91873.8	92367.4
485.2	35490	35789.7	32828.3	32859.8	35485.1	32840	33089.7	485.2	44858.4	45493.3	42159.9	42182.7	45178.3	42176.9	42435.1	485.2	96510.6	97090.5	91840.7	91902.8	96486.7	91876.2	92346.8
485.1	35550.8	35906.6	32819.3	32851.1	35615.7	32831.1	33066.6	485.1	44926.8	45550.8	42161.7	42184.7	45247.3	42178.9	42425.1	485.1	96924.9	97248.6	91842.8	91905.4	96665.7	91878.7	92327
485	35824.9	36021.2	32810	32842.1	35743.2	32821.9	33044	485	45022.9	45602.4	42163.5	42186.7	45309.8	42180.8	42415.6	485	96682.9	97392.2	91844.8	91908.1	96829.5	91881.1	92308.1
484.9	36007.8	36130.2	32799.8	32832.1	35864.4	32811.8	33021.3	484.9	45350.5	45646.9	42165.3	42188.7	45364.8	42182.8	42406.5	484.9	97565.3	97517.4	91846.9	91910.7	96973.8	91883.6	92290.1
484.8	35968.4	36230.8	32788.9	32821.5	35976.4	32801.1	32998.6	484.8	45659.3	45683.5	42167.1	42190.7	45411.5	42184.8	42397.8	484.8	97035.4	97619.9	91849	91913.3	97094.7	91886	92272.9
484.7	35920.6	36320.9	32778.2	32811	36077.2	32790.4	32976.7	484.7	44972.2	45711.5	42168.9	42192.7	45449.1	42186.8	42389.6	484.7	97108.5	97696.3	91851.1	91916	97188.6	91888.4	92256.6
484.6	36264.2	36397.1	32767.5	32800.7	36163.4	32779.9	32955.7	484.6	45178.8	45730.2	42170.7	42194.7	45477	42188.8	42381.8	484.6	97187.6	97743.6	91853.1	91918.6	97252.5	91890.9	92241.1
484.5	36601.4	36455.1	32755.7	32789.1	36230.8	32768.2	32934	484.5	45517.6	45739.1	42172.5	42196.7	45494.7	42190.8	42374.4	484.5	97571.8	97759.7	91855.2	91921.3	97284.4	91893.4	92226.3
484.4	36574.4	36492.1	32742.6	32776.4	36276.5	32755.3	32911.8	484.4	45500.3	45737.8	42174.3	42198.7	45501.8	42192.7	42367.5	484.4	97294.2	97743.4	91857.3	91923.9	97283.1	91895.8	92212.4
484.3	36444.6	36507.1	32729.6	32763.7	36299.7	32742.4	32890.3	484.3	45240.9	45726.4	42176.1	42200.8	45498.2	42194.7	42360.9	484.3	97150.9	97694.9	91859.4	91926.6	97248.9	91898.3	92199.2
484.2	36355.6	36499.2	32717	32751.4	36299.3	32730	32869.7	484.2	45492.7	45704.8	42177.9	42202.8	45484.2	42196.7	42354.8	484.2	97334	97615.4	91861.4	91929.3	97182.9	91900.8	92186.8
484.1	36479.3	36467.6	32704.7	32739.4	36274.7	32717.8	32849.9	484.1	45444.2	45673.3	42179.7	42204.8	45459.9	42198.7	42349	484.1	96606.3	97507.2	91863.5	91932	97087.5	91903.3	92175
484	36469.1	36412.1	32691.9	32726.9	36225.8	32705.1	32830.1	484	45362.6	45632.5	42181.5	42206.8	45425.9	42200.7	42343.6	484	97300.5	97373.4	91865.6	91934.7	96965.8	91905.8	92164
483.9	36288.8	36334.4	32679.1	32714.4	36154.2	32692.5	32810.7	483.9	45613.2	45582.9	42183.3	42208.8	45382.8	42202.7	42338.5	483.9	96877.4	97217.6	91867.7	91937.4	96821.4	91908.3	92153.6
483.8	36140.1	36237.4	32666.9	32702.5	36062.8	32680.4	32792.4	483.8	45417.4	45525.4	42185.1	42210.9	45331.3	42204.7	42333.8	483.8	97007.8	97043.9	91869.8	91940.1	96658.4	91910.8	92143.8
483.7	35930.9	36123.5	32655.1	32691	35954.2	32668.7	32774.9	483.7	45075.6	45460.8	42186.9	42212.9	45272.4	42206.7	42329.4	483.7	97786.3	96856.3	91871.8	91942.8	96481	91913.3	92134.7
483.6	35763.8	35995.9	32644	32680.2	35831.5	32657.8	32758.4	483.6	44783.3	45390	42188.7	42214.9	45207.1	42208.8	42325.3	483.6	96899.5	96658.8	91873.9	91945.5	96293	91915.9	92126.1
483.5	36007.7	35857.9	32633.4	32670	35698	32647.4	32742.8	483.5	44600.1	45314	42190.5	42217	45136.2	42210.8	42321.5	483.5	97322	96454.9	91876	91948.3	96098.1	91918.4	92118.1
483.4	36087.7	35710.9	32622	32658.9	35555.2	32636.1	32726.7	483.4	44784.2	45233.8	42192.3	42219	45060.8	42212.8	42318	483.4	97534.1	96247.9	91878.1	91951	95899.6	91920.9	92110.6
483.3	35686.8	35558.5	32610.3	32647.5	35406.7	32624.5	32710.6	483.3	44884.4	45150.3	42194.1	42221.1	44981.8	42214.8	42314.8	483.3	96558.6	96040.7	91880.1	91953.8	95700.2	91923.5	92103.6
483.2	35686.3	35404.8	32599.8	32637.4	35256.6	32614.2	32696.1	483.2	44954.5	45064.4	42195.9	42223.1	44900.2	42216.8	42311.9	483.2	95922.6	95835.6	91882.2	91956.5	95502.6	91926.1	92097.1
483.1	35814.6	35250.7	32589.4	32627.3	35105.8	32603.9	32681.8	483.1	44735	44977.1	42197.7	42225.2	44816.9	42218.9	42309.2	483.1	96114.5	95634.4	91884.3	91959.3	95308.3	91928.6	92091
483	35605.7	35097.5	32578.4	32616.7	34955.7	32593.2	32667.2	483	44950.3	44888.9	42199.5	42227.2	44732.6	42220.9	42306.7	483	95470.7	95438.6	91886.4	91962.1	95119.1	91931.2	92085.4
482.9	35193.6	34947.9	32568.2	32606.8	34809	32583	32653.5	482.9	44813.5	44800.8	42201.3	42229.3	44647.9	42222.9	42304.4	482.9	96382.3	95249.5	91888.4	91964.9	94936.1	91933.8	92080.1
482.8	34872.9	34803.8	32559.3	32598.3	34667.5	32574.3	32641.5	482.8	44582.5	44713.2	42203.1	42231.4	44563.7	42225	42302.4	482.8	95685.3	95067.9	91890.5	91967.7	94760.1	91936.4	92075.3
482.7	34687	34665.5	32551.4	32590.8	34531.8	32566.7	32630.6	482.7	44748.4	44626.6	42204.9	42233.4	44480.2	42227	42300.6	482.7	95581.2	94894.3	91892.6	91970.5	94591.9	91939	92070.8
482.6	34464.7	34533.4	32544.2	32584	34401.9	32559.6	32620.5	482.6	44767.7	44541.6	42206.7	42235.5	44398.1	42229.1	42298.9	482.6	95256.4	94729.2	91894.7	91973.3	94431.6	91941.6	92066.7
482.5	34059.9	34407.9	32537.7	32577.8	34278.5	32553.3	32611.3	482.5	44389.2	44458.4	42208.5	42237.6	44317.7	42231.1	42297.5	482.5	94529.9	94572.6	91896.7	91976.2	94279.7	91944.2	92062.8
482.4	34074.3	34289.9	32532.5	32573.1	34162.5	32548.3	32603.7	482.4	44021.6	44377.4	42210.3	42239.7	44239.2	42233.2	42296.2	482.4	94449	94424.7	91898.8	91979	94136.1	91946.8	92059.3
482.3	34467.6	34178.2	32527.3	32568.2	34052.6	32543.2	32596	482.3	44038.6	44298.8	42212.1	42241.8	44163	42235.2	42295.1	482.3	94263.2	94285.5	91900.9	91981.9	94000.8	91949.4	92056.1
482.2	34204.8	34071.3	32520.7	32562	33947.4	32536.8	32587.2	482.2	44041.4	44222.7	42213.9	42243.8	44089.1	42237.3	42294.1	482.2	94348.5	94154.8	91903	91984.8	93873.8	91952.1	92053.1
482.1	33796.2	33971.6	32515	32556.8	33849.2	32531.3	32579.3	482.1	44030.5	44149.4	42215.7	42245.9	44017.8	42239.4	42293.2	482.1	94306.7	94032.3	91905.1	91987.6	93754.7	91954.7	92050.4
482	33787	33879.3	32510.7	32552.8	33758.4	32527.2	32573	482	43863.8	44078.7	42217.5	42248	43949.1	42241.5	42292.5	482	94617.8	93917.9	91907.1	91990.5	93643.4	91957.4	92047.9
481.9	33600.6	33792.9	32506.4	32548.9	33673.3	32523	32566.7	481.9	43919.5	44010.8	42219.3	42250.1	43883	42243.6	42291.9	481.9	94084.3	93811.2	91909.2	91993.4	93539.6	91960.1	92045.7
481.8	33655.2	33712.8	32502.7	32545.6	33594.4	32519.5	32561.1	481.8	43961.2	43945.7	42221.1	42252.2	43819.6	42245.6	42291.5	481.8	93769.1	93711.9	91911.3	91996.4	93443	91962.8	92043.6
481.7	33655.3	33637.9	32498.7	32542.1	33520.7	32515.8	32555.5	481.7	44149.4	43883.4	42222.9	42254.4	43758.8	42247.7	42291.1	481.7	92593	93619.6	91913.4	91999.3	93353.1	91965.5	92041.7
481.6	33525.1	33568.2	32494.8	32538.7	33452	32512.1	32549.9	481.6	43603.3	43823.8	42224.7	42256.5	43700.7	42249.8	42290.9	481.6	94231.5	93534	91915.4	92002.2	93269.8	91968.2	92040.1
481.5	33602.4	33503.7	32491.3	32535.6	33388.5	32508.8	32544.8	481.5	43414.7	43766.9	42226.5	42258.6	43645.1	42251.9	42290.7	481.5	93335.6	93454.7	91917.5	92005.2	93192.6	91970.9	92038.6
481.4	33350.5	33443.6	32487.6	32532.3	33329.3	32505.3	32539.5	481.4	43982.2	43712.6	42228.3	42260.7	43592	42254.1	42290.7	481.4	92984.3	93381.3	91919.6	92008.2	93121.1	91973.6	92037.2
481.3	33172.8	33388.7	32484.6	32529.8	33275.2	32502.6	32535.1	481.3	44093.3	43660.8	42230.1	42262.8	43541.3	42256.2	42290.7	481.3	93112.2	93313.5	91921.7	92011.1	93054.9	91976.4	92036
481.2	33019.4	33338.4	32482.3	32527.9	33225.6	32500.5	32531.3	481.2	43924.9	43611.5	42231.9	42265	43493	42258.3	42290.8	481.2	93636.5	93250.9	91923.7	92014.1	92993.9	91979.1	92035
481.1	33076.8	33292.3	32480.5	32526.6	33180.1	32498.9	32528.2	481.1	43635.4	43564.5	42233.7	42267.1	43447	42260.4	42290.9	481.1	93565.3	93193.2	91925.8	92017.2	92937.4	91981.9	92034.1
481	33358.6	33249.5	32478.5	32525	33137.9	32497.1	32524.8	481	43442.1	43519.8	42235.5	42269.3	43403.2	42262.5	42291.2	481	92774	93139.9	91927.9	92020.2	92885.4	91984.7	92033.3
480.9	33007.2	33209	32475.5	32522.5	33097.9	32494.3	32520.6	480.9	43547.2	43477.2	42237.3	42271.4	43361.4	42264.7	42291.5	480.9	92641.9	93090.8	91930	92023.2	92837.3	91987.5	92032.6
480.8	32741.8	33172.6	32473.7	32521.2	33062	32492.8	32517.6	480.8	43686.4	43436.7	42239.1	42273.6	43321.7	42266.8	42291.9	480.8	91965.4	93045.6	91932	92026.3	92793	91990.3	92032.1
480.7	32925.3	33139.8	32472.8	32520.8	33029.6	32492.1	32515.6	480.7	43440.5	43398.3	42240.9	42275.8	43283.8	42269	42292.3	480.7	92868.2	93003.9	91934.1	92029.4	92752.1	91993.1	92031.6
480.6	32916	33108.9	32471.2	32519.8	32999	32490.8	32513	480.6	43199.9	43361.7	42242.7	42277.9	43247.8	42271.1	42292.8	480.6	92048.7	92965.5	91936.2	92032.4	92714.4	91996	92031.3
480.5	32787.9	33080.3	32469.7	32518.8	32970.7	32489.6	32510.4	480.5	43344.4	43326.9	42244.5	42280.1	43213.6	42273.3	42293.3	480.5	92970.9	92930.1	91938.3	92035.6	92679.5	91998.8	92031
480.4	32740.7	33054.2	32468.7	32518.2	32944.9	32488.8	32508.3	480.4	43298.7	43293.8	42246.3	42282.3	43180.9	42275.5	42293.9	480.4	92704.7	92897.4	91940.3	92038.7	92647.2	92001.7	92030.8
480.3	32669.2	33030.2	32467.7	32517.8	32921	32488.1	32506.4	480.3	42940.1	43262.4	42248.1	42284.5	43149.9	42277.7	42294.5	480.3	92002.6	92867.3	91942.4	92041.8	92617.4	92004.6	92030.8
480.2	32657.7	33008.1	32467	32517.7	32899.1	32487.7	32504.8	480.2	42755.5	43232.5	42249.9	42286.7	43120.4	42279.8	42295.2	480.2	92609.8	92839.5	91944.5	92045	92589.8	92007.5	92030.8
480.1	32710.5	32987.6	32466.4	32517.6	32878.8	32487.3	32503.2	480.1	43223.7	43204.1	42251.7	42288.8	43092.3	42282	42295.9	480.1	92182.6	92813.8	91946.6	92048.1	92564.2	92010.4	92030.8
480	32770.7	32968.5	32465.6	32517.3	32859.6	32486.8	32501.5	480	43351.6	43177.1	42253.5	42291.1	43065.5	42284.2	42296.7	480	92822.2	92790.1	91948.6	92051.3	92540.4	92013.3	92030.9
479.9	32915.2	32950.4	32464.5	32516.8	32841.5	32486	32499.6	479.9	43074.1	43151.5	42255.2	42293.3	43040	42286.5	42297.5	479.9	92604	92768.2	91950.7	92054.6	92518.4	92016.3	92031.2
479.8	33068.7	32933	32463	32515.9	32824.1	32484.8	32497.2	479.8	42822.8	43127.1	42257.1	42295.5	43015.8	42288.7	42298.3	479.8	92538.3	92747.9	91952.8	92057.8	92497.9	92019.2	92031.4
479.7	32890.8	32916.2	32461	32514.4	32807.2	32483	32494.4	479.7	42908.6	43103.9	42258.8	42297.7	42992.7	42290.9	42299.2	479.7	91916	92729.1	91954.9	92061	92478.7	92022.2	92031.8
479.6	32915.5	32901	32459.5	32513.6	32791.8	32481.9	32492.2	479.6	43278.4	43081.9	42260.7	42299.9	42970.7	42293.1	42300.1	479.6	92449	92711.7	91956.9	92064.3	92460.9	92025.2	92032.1
479.5	32984.2	32886.6	32458	32512.6	32777.3	32480.7	32489.9	479.5	43437.4	43060.9	42262.4	42302.2	42949.7	42295.4	42301	479.5	92140.5	92695.6	91959	92067.6	92444.2	92028.2	92032.6
479.4	32756.8	32872.7	32456.2	32511.5	32763.2	32479.2	32487.4	479.4	43185.8	43041	42264.2	42304.4	42929.7	42297.6	42302	479.4	92930.1	92680.6	91961.1	92070.9	92428.6	92031.3	92033.1
479.3	32523.6	32860.5	32455.2	32511	32750.7	32478.5	32485.7	479.3	43393.5	43022.1	42266.1	42306.7	42910.7	42299.9	42302.9	479.3	91633.7	92666.7	91963.2	92074.2	92414.1	92034.3	92033.6
479.2	32478.5	32849.7	32454.9	32511.5	32739.6	32478.6	32484.8	479.2	43143.1	43004.1	42267.8	42309	42892.6	42302.2	42304	479.2	92295.7	92653.9	91965.3	92077.6	92400.4	92037.4	92034.2
479.1	32567.8	32839.7	32454.8	32512	32729.3	32478.8	32484.1	479.1	42956.3	42987	42269.6	42311.2	42875.3	42304.5	42305	479.1	92399.6	92641.9	91967.3	92081	92387.6	92040.5	92034.9
479	32443.9	32830	32454.5	32512.3	32719.2	32478.8	32483	479	42981.6	42970.7	42271.4	42313.5	42858.8	42306.8	42306.1	479	92267.2	92630.8	91969.4	92084.4	92375.5	92043.6	92035.6
478.9	32703	32821.2	32454.5	32513	32710.1	32479.2	32482.5	478.9	42778.4	42955.3	42273.2	42315.8	42843	42309.1	42307.1	478.9	91810.3	92620.6	91971.5	92087.8	92364.2	92046.8	92036.3
478.8	32908.4	32812.2	32453.7	32512.8	32700.5	32478.7	32481	478.8	43030.8	42940.6	42275	42318.1	42828	42311.4	42308.2	478.8	92904.9	92611.1	91973.6	92091.2	92353.5	92050	92037.1
478.7	32858.3	32802.9	32452.1	32512	32690.8	32477.5	32478.9	478.7	43269.4	42926.6	42276.8	42320.4	42813.7	42313.7	42309.4	478.7	92137.3	92602.2	91975.6	92094.7	92343.4	92053.2	92037.9
478.6	32904.1	32794.2	32450.7	32511.3	32681.5	32476.5	32477	478.6	43355.5	42913.3	42278.6	42322.7	42800	42316	42310.5	478.6	92023.1	92594.1	91977.7	92098.2	92334	92056.4	92038.7
478.5	33008	32785.7	32449.2	32510.5	32672.5	32475.4	32474.9	478.5	43098.9	42900.7	42280.4	42325	42786.9	42318.4	42311.7	478.5	92454.7	92586.6	91979.8	92101.7	92325.1	92059.6	92039.6
478.4	33002.5	32777.3	32447.3	32509.3	32663.5	32473.9	32472.5	478.4	42970.1	42888.7	42282.2	42327.4	42774.5	42320.8	42312.8	478.4	92123.1	92579.7	91981.9	92105.2	92316.6	92062.9	92040.5
478.3	32873	32769.3	32445.4	32508.2	32654.9	32472.4	32470.1	478.3	43250.8	42877.3	42284	42329.7	42762.6	42323.1	42314.1	478.3	92288.9	92573.3	91983.9	92108.8	92308.7	92066.2	92041.4
478.2	32709.5	32762.1	32444	32507.5	32647	32471.4	32468.2	478.2	42972.5	42866.5	42285.8	42332.1	42751.2	42325.5	42315.3	478.2	92068.3	92567.4	91986	92112.4	92301.1	92069.5	92042.4
478.1	32617.1	32755.7	32443.1	32507.3	32639.9	32470.9	32466.8	478.1	42900.2	42856.3	42287.6	42334.4	42740.3	42327.9	42316.5	478.1	92458.7	92562.1	91988.1	92116.1	92294.1	92072.9	92043.4
478	32443.7	32750	32442.5	32507.5	32633.4	32470.7	32465.8	478	42979.1	42846.5	42289.4	42336.8	42729.9	42330.3	42317.8	478	91917.8	92557.2	91990.2	92119.7	92287.4	92076.2	92044.5
477.9	32318.3	32745.1	32442.5	32508.3	32627.8	32471.2	32465.3	477.9	43364.8	42837.3	42291.2	42339.2	42720	42332.8	42319	477.9	92266.3	92552.8	91992.2	92123.4	92281	92079.7	92045.5
477.8	32469.1	32741	32442.9	32509.6	32622.8	32472	32465.3	477.8	43464.4	42828.5	42293	42341.6	42710.6	42335.2	42320.3	477.8	92511.1	92548.9	91994.3	92127.1	92275	92083.1	92046.6
477.7	32597.2	32736.6	32442.8	32510.3	32617.6	32472.4	32464.8	477.7	43399.3	42820.2	42294.8	42344	42701.5	42337.7	42321.6	477.7	92021.3	92545.3	91996.4	92130.8	92269.4	92086.6	92047.8
477.6	32566.2	32732	32442.3	32510.6	32612.1	32472.3	32463.8	477.6	43107.7	42812.4	42296.6	42346.4	42692.8	42340.1	42322.9	477.6	92601	92542.2	91998.5	92134.6	92264	92090.1	92048.9
477.5	32506	32727.8	32441.9	32511	32606.9	32472.4	32463	477.5	42973	42804.9	42298.4	42348.8	42684.6	42342.6	42324.2	477.5	91155.3	92539.4	92000.6	92138.4	92259	92093.6	92050.1
477.4	32346.7	32724	32441.7	32511.7	32602.2	32472.7	32462.4	477.4	42941.9	42797.9	42300.2	42351.3	42676.6	42345.1	42325.6	477.4	91896.6	92537	92002.6	92142.3	92254.2	92097.2	92051.3
477.3	32318.8	32721	32442	32512.9	32598.1	32473.5	32462.3	477.3	42760.1	42791.2	42302	42353.7	42669.1	42347.6	42326.9	477.3	92377.1	92535	92004.7	92146.1	92249.7	92100.8	92052.5
477.2	32863.3	32718.2	32442.4	32514.2	32594.3	32474.5	32462.4	477.2	42923.4	42785	42303.8	42356.2	42661.8	42350.2	42328.2	477.2	93404.6	92533.3	92006.8	92150.1	92245.4	92104.4	92053.7
477.1	32758.2	32713.9	32441	32513.7	32588.9	32473.5	32460.6	477.1	43032	42779.1	42305.6	42358.7	42654.9	42352.7	42329.6	477.1	91929.7	92531.9	92008.9	92154	92241.4	92108.1	92055
477	32341	32710.1	32439.9	32513.6	32583.9	32473	32459.2	477	43007.5	42773.5	42307.4	42361.2	42648.3	42355.3	42331	477	91441.1	92530.9	92010.9	92158	92237.6	92111.9	92056.3
476.9	32528.1	32707.8	32440.2	32514.9	32580.5	32473.9	32459.2	476.9	42687.7	42768.2	42309.2	42363.7	42642	42357.9	42332.4	476.9	92293.7	92530.2	92013	92162	92234	92115.6	92057.6
476.8	32412.9	32705.2	32439.9	32515.6	32576.7	32474.2	32458.5	476.8	42842.3	42763.3	42311	42366.2	42635.9	42360.5	42333.8	476.8	90849.8	92529.8	92015.1	92166.1	92230.6	92119.4	92058.9
476.7	32139.5	32703.1	32440	32516.7	32573.3	32474.9	32458.3	476.7	43375.2	42758.7	42312.8	42368.7	42630.1	42363.1	42335.2	476.7	92555.2	92529.7	92017.2	92170.1	92227.5	92123.3	92060.2
476.6	32216.3	32702.1	32441	32518.7	32571	32476.5	32459	476.6	43152.5	42754.4	42314.6	42371.3	42624.6	42365.8	42336.6	476.6	92470.4	92529.8	92019.2	92174.3	92224.5	92127.2	92061.6
476.5	32244.4	32701	32441.8	32520.5	32568.5	32477.8	32459.5	476.5	42817.9	42750.4	42316.4	42373.8	42619.3	42368.5	42338.1	476.5	92097.3	92530.3	92021.3	92178.5	92221.7	92131.1	92063
476.4	32418.3	32699.9	32442.5	32522.2	32566.1	32479.2	32459.8	476.4	43258.9	42746.7	42318.2	42376.4	42614.2	42371.2	42339.5	476.4	92483.8	92531	92023.4	92182.7	92219	92135.1	92064.4
476.3	32727.3	32698.5	32442.5	32523.4	32563.2	32479.9	32459.6	476.3	43129.8	42743.2	42320	42379	42609.4	42373.9	42340.9	476.3	91876.6	92532	92025.5	92187	92216.5	92139.2	92065.8
476.2	32661.8	32696.1	32441.6	32523.5	32559.4	32479.6	32458.4	476.2	43258.9	42740	42321.8	42381.6	42604.8	42376.6	42342.4	476.2	91532.6	92533.3	92027.5	92191.3	92214.2	92143.3	92067.2
476.1	32282.9	32694.1	32440.8	32523.9	32555.9	32479.5	32457.4	476.1	43356.1	42737.1	42323.6	42384.2	42600.4	42379.4	42343.9	476.1	91289.7	92534.9	92029.6	92195.6	92212	92147.4	92068.6
476	32129.9	32693.5	32441.4	32525.6	32553.7	32480.8	32457.6	476	43057.4	42734.3	42325.4	42386.9	42596.2	42382.2	42345.3	476	92024.4	92536.7	92031.7	92200.1	92210	92151.6	92070.1
475.9	32473.3	32693.7	32442.4	32527.8	32552.2	32482.5	32458.4	475.9	43057.2	42731.9	42327.2	42389.6	42592.1	42385	42346.8	475.9	92663.6	92538.7	92033.8	92204.5	92208.1	92155.9	92071.6
475.8	32668.6	32692.7	32442.3	32528.9	32549.6	32483.2	32458.1	475.8	43022.8	42729.7	42329	42392.2	42588.3	42387.9	42348.3	475.8	92077.2	92541	92035.8	92209	92206.3	92160.2	92073
475.7	32551.6	32691.3	32441.6	32529.3	32546.4	32483.2	32457	475.7	43292.3	42727.7	42330.8	42394.9	42584.6	42390.7	42349.8	475.7	92353.4	92543.6	92037.9	92213.6	92204.7	92164.6	92074.5
475.6	32570	32690.3	32441.2	32530.2	32543.7	32483.6	32456.4	475.6	43312.1	42725.9	42332.6	42397.7	42581.1	42393.7	42351.3	475.6	92027	92546.4	92040	92218.2	92203.2	92169	92076.1
475.5	32541.7	32689.5	32440.8	32531	32541	32483.9	32455.7	475.5	42801.1	42724.3	42334.4	42400.4	42577.8	42396.6	42352.8	475.5	92136.1	92549.4	92042.1	92222.8	92201.7	92173.5	92077.6
475.4	32477.1	32688.8	32440.4	32532	32538.5	32484.4	32455.2	475.4	42726	42723	42336.2	42403.2	42574.6	42399.6	42354.3	475.4	92161.6	92552.7	92044.1	92227.6	92200.4	92178.1	92079.1
475.3	32653.3	32688.5	32440.3	32533.2	32536.2	32485.2	32454.8	475.3	43208.2	42721.8	42338	42405.9	42571.5	42402.6	42355.8	475.3	91572.1	92556.3	92046.2	92232.3	92199.2	92182.7	92080.7
475.2	32676.7	32687.8	32439.6	32533.8	32533.5	32485.3	32453.9	475.2	43227.3	42720.9	42339.8	42408.7	42568.6	42405.6	42357.4	475.2	92775.5	92560.1	92048.3	92237.2	92198.2	92187.4	92082.2
475.1	32570.1	32687.1	32438.8	32534.4	32530.7	32485.4	32452.8	475.1	43058.8	42720.2	42341.6	42411.6	42565.8	42408.7	42358.9	475.1	92017.9	92564.1	92050.4	92242.1	92197.1	92192.2	92083.8
475	32520.4	32686.8	32438.3	32535.4	32528.3	32485.9	32452.2	475	43173.7	42719.6	42343.4	42414.4	42563.2	42411.8	42360.4	475	92011.4	92568.4	92052.4	92247.1	92196.2	92197.1	92085.4
474.9	32496.7	32686.9	32438	32536.6	32526.2	32486.6	32451.7	474.9	43137.9	42719.3	42345.2	42417.3	42560.7	42414.9	42362	474.9	92461	92572.9	92054.5	92252.1	92195.4	92202	92087
474.8	32380.5	32687.1	32437.8	32537.8	32524.1	32487.3	32451.3	474.8	43174.1	42719.1	42347	42420.2	42558.3	42418.1	42363.6	474.8	92846.9	92577.7	92056.6	92257.2	92194.7	92207.1	92088.6
474.7	32276.3	32687.9	32438	32539.6	32522.6	32488.5	32451.3	474.7	43263.1	42719.2	42348.8	42423.1	42556.1	42421.3	42365.1	474.7	92240.3	92582.7	92058.7	92262.4	92194	92212.2	92090.2
474.6	32282.8	32689.1	32438.6	32541.7	32521.4	32490.1	32451.6	474.6	42813.5	42719.4	42350.6	42426	42553.9	42424.6	42366.7	474.6	92386.8	92588	92060.8	92267.6	92193.5	92217.4	92091.8
474.5	32425.4	32690.5	32439.1	32543.8	32520.3	32491.8	32452	474.5	42813.3	42719.8	42352.4	42429	42551.9	42427.9	42368.2	474.5	92420	92593.5	92062.8	92272.9	92193	92222.7	92093.4
474.4	32267	32691.5	32439.2	32545.4	32518.8	32492.9	32451.8	474.4	42966.9	42720.4	42354.2	42432	42549.9	42431.2	42369.8	474.4	91956.2	92599.3	92064.9	92278.3	92192.6	92228.1	92095.1
474.3	32209.4	32693.1	32439.7	32547.7	32517.8	32494.6	32452.2	474.3	43065.7	42721.2	42356	42435	42548.1	42434.6	42371.4	474.3	91841.3	92605.3	92067	92283.8	92192.2	92233.6	92096.7
474.2	32406.7	32695.1	32440.5	32550.2	32517	32496.6	32452.8	474.2	42932.3	42722.1	42357.8	42438.1	42546.4	42438.1	42373	474.2	92568.9	92611.7	92069.1	92289.3	92191.9	92239.2	92098.4
474.1	32292.8	32696.5	32440.6	32552	32515.7	32497.9	32452.8	474.1	43022.3	42723.3	42359.6	42441.2	42544.7	42441.6	42374.6	474.1	92152.5	92618.2	92071.1	92294.9	92191.7	92245	92100.1
474	32409.6	32698.4	32441.1	32554.3	32514.8	32499.7	32453.1	474	42882.6	42724.6	42361.4	42444.3	42543.2	42445.2	42376.1	474	92574.5	92625.1	92073.2	92300.7	92191.5	92250.8	92101.7
473.9	32683.3	32700.1	32441.2	32556.2	32513.5	32501.1	32453	473.9	42908.1	42726.1	42363.2	42447.4	42541.7	42448.8	42377.7	473.9	91885.6	92632.2	92075.3	92306.5	92191.4	92256.8	92103.4
473.8	32704.6	32701	32440.4	32557.3	32511.3	32501.6	32452.1	473.8	42983.1	42727.7	42365	42450.6	42540.3	42452.4	42379.3	473.8	92705.2	92639.6	92077.4	92312.4	92191.4	92262.8	92105.1
473.7	32655.9	32701.9	32439.5	32558.3	32509.1	32502.1	32451	473.7	42896.7	42729.6	42366.8	42453.8	42539	42456.2	42380.9	473.7	92701.5	92647.3	92079.4	92318.4	92191.4	92269.1	92106.8
473.6	32357.4	32703.1	32438.8	32559.5	32507.1	32502.8	32450.1	473.6	42894.3	42731.6	42368.6	42457.1	42537.8	42460	42382.5	473.6	93160.8	92655.3	92081.5	92324.4	92191.5	92275.4	92108.5
473.5	32298	32705.5	32439.1	32561.8	32506.1	32504.6	32450.2	473.5	42733.1	42733.9	42370.4	42460.4	42536.7	42463.8	42384.2	473.5	93351.8	92663.6	92083.6	92330.6	92191.6	92281.9	92110.2
473.4	32397.5	32708.2	32439.5	32564.3	32505.4	32506.6	32450.6	473.4	42871.6	42736.3	42372.2	42463.7	42535.6	42467.7	42385.8	473.4	91972	92672.2	92085.7	92336.9	92191.8	92288.5	92112
473.3	32558.6	32710.7	32439.7	32566.6	32504.4	32508.3	32450.5	473.3	43052.5	42738.9	42374	42467.1	42534.6	42471.7	42387.4	473.3	91912.6	92681.1	92087.8	92343.4	92192	92295.3	92113.7
473.2	32705.2	32712.8	32439.3	32568.3	32502.8	32509.5	32450	473.2	42762.2	42741.6	42375.8	42470.5	42533.7	42475.8	42389	473.2	92700	92690.4	92089.8	92349.9	92192.3	92302.2	92115.4
473.1	32294.2	32714.6	32438.4	32569.6	32500.8	32510.3	32449	473.1	42845.2	42744.6	42377.6	42473.9	42532.8	42479.9	42390.6	473.1	92460.8	92700	92091.9	92356.5	92192.6	92309.4	92117.2
473	32192.6	32717.9	32438.9	32572.4	32500.2	32512.6	32449.3	473	43047.6	42747.8	42379.4	42477.4	42532.1	42484.2	42392.3	473	92907.3	92709.9	92094	92363.3	92193	92316.6	92118.9
472.9	32509.1	32721.7	32439.7	32575.6	32500	32515.3	32450	472.9	43076.8	42751.1	42381.2	42480.9	42531.3	42488.5	42393.9	472.9	92147.1	92720.2	92096.1	92370.1	92193.4	92324.1	92120.7
472.8	32861.8	32724.6	32439.5	32577.7	32498.7	32516.9	32449.6	472.8	43238.6	42754.7	42383	42484.5	42530.7	42492.9	42395.5	472.8	91524.8	92730.8	92098.1	92377.1	92193.9	92331.8	92122.4
472.7	32881.9	32726.5	32438	32578.8	32496.3	32517.5	32448.1	472.7	43000.2	42758.4	42384.8	42488.1	42530.1	42497.4	42397.2	472.7	92708	92741.8	92100.2	92384.3	92194.3	92339.6	92124.2
472.6	32685.8	32728.4	32436.5	32579.8	32493.8	32518	32446.4	472.6	42892.1	42762.4	42386.6	42491.8	42529.5	42502	42398.8	472.6	91685.9	92753.3	92102.3	92391.6	92194.9	92347.7	92126
472.5	32558.8	32731.2	32435.7	32581.5	32492	32519.3	32445.5	472.5	42929.2	42766.6	42388.4	42495.5	42529	42506.7	42400.4	472.5	93053.8	92765.1	92104.4	92399	92195.4	92356	92127.8
472.4	32612.2	32734.6	32435.3	32583.8	32490.7	32521.1	32444.9	472.4	42887.7	42770.9	42390.2	42499.3	42528.6	42511.5	42402.1	472.4	93123.8	92777.3	92106.4	92406.5	92196	92364.5	92129.5
472.3	32543.9	32738	32434.7	32585.9	32489.1	32522.8	32444.2	472.3	42917.6	42775.5	42392	42503.1	42528.2	42516.4	42403.8	472.3	92573.8	92790	92108.5	92414.3	92196.7	92373.2	92131.3
472.2	32418.9	32741.8	32434.3	32588.3	32487.9	32524.8	32443.7	472.2	43053.3	42780.4	42393.8	42507	42527.9	42521.4	42405.4	472.2	92955.8	92803.1	92110.6	92422.1	92197.4	92382.2	92133.1
472.1	32532.6	32746.2	32434.4	32591.3	32487.1	32527.3	32443.7	472.1	43116.6	42785.4	42395.6	42511	42527.6	42526.5	42407.1	472.1	92327	92816.7	92112.7	92430.2	92198.1	92391.5	92134.9
472	32479.1	32750.5	32434	32593.9	32485.9	32529.6	32443.2	472	43142.1	42790.7	42397.4	42515	42527.3	42531.8	42408.7	472	92246.3	92830.7	92114.7	92438.4	92198.8	92401	92136.7
471.9	32369.1	32755.2	32433.9	32596.8	32484.9	32532.1	32442.9	471.9	43360.7	42796.3	42399.2	42519.1	42527.2	42537.2	42410.4	471.9	91702.7	92845.3	92116.8	92446.8	92199.6	92410.8	92138.5
471.8	32624.6	32760.4	32434.1	32600.2	32484.3	32535.2	32443	471.8	43303	42802.1	42401	42523.2	42527	42542.8	42412	471.8	92025.4	92860.4	92118.9	92455.4	92200.4	92420.9	92140.4
471.7	32859.9	32765	32433.5	32602.7	32482.9	32537.5	32442.3	471.7	43064.9	42808.1	42402.8	42527.4	42526.9	42548.4	42413.7	471.7	91637.7	92876	92121	92464.1	92201.2	92431.4	92142.2
471.6	32777.4	32769.1	32432	32604.6	32480.7	32539.1	32440.7	471.6	43391.7	42814.5	42404.6	42531.7	42526.8	42554.3	42415.4	471.6	92834	92892.1	92123	92473.1	92202.1	92442.1	92144
471.5	32823.6	32773.7	32430.8	32606.8	32478.8	32541.1	32439.5	471.5	43048.5	42821.1	42406.4	42536	42526.8	42560.3	42417	471.5	92692.5	92908.9	92125.1	92482.2	92202.9	92453.2	92145.8
471.4	32955.2	32778.4	32429.5	32609	32476.7	32543.2	32438	471.4	43003.4	42827.9	42408.2	42540.4	42526.8	42566.4	42418.7	471.4	92670.5	92926.3	92127.2	92491.6	92203.8	92464.7	92147.7
471.3	32816.8	32783	32427.7	32610.9	32474.2	32544.9	32436.1	471.3	43203.8	42835.1	42410	42545	42526.9	42572.8	42420.4	471.3	92158.4	92944.3	92129.3	92501.3	92204.8	92476.6	92149.5
471.2	32684.2	32788.3	32426.4	32613.3	32472.2	32547.3	32434.7	471.2	43404	42842.6	42411.8	42549.6	42527	42579.3	42422.1	471.2	92431.6	92962.9	92131.3	92511.1	92205.7	92488.8	92151.3
471.1	33032.8	32794.4	32425.5	32616.3	32470.6	32550.3	32433.8	471.1	42950.2	42850.5	42413.6	42554.2	42527.1	42586.1	42423.7	471.1	92605.3	92982.3	92133.4	92521.2	92206.7	92501.5	92153.2
471	32864.6	32799.7	32423.5	32618.2	32467.9	32552.4	32431.6	471	43175	42858.6	42415.4	42559	42527.3	42593	42425.4	471	93216.4	93002.4	92135.5	92531.5	92207.7	92514.6	92155
470.9	32489.4	32805.8	32422	32620.8	32465.7	32555.2	32430	470.9	43626	42867.1	42417.2	42563.8	42527.5	42600.2	42427.1	470.9	93211.3	93023.2	92137.6	92542.1	92208.8	92528.2	92156.9
470.8	32714.9	32813.6	32421.7	32624.8	32464.9	32559.5	32429.7	470.8	43650.6	42876	42419	42568.8	42527.7	42607.6	42428.8	470.8	91930.4	93044.9	92139.6	92553	92209.8	92542.2	92158.7
470.7	32554.7	32821.1	32420.8	32628.1	32463.2	32563.3	32428.6	470.7	43317.4	42885.2	42420.8	42573.8	42528	42615.2	42430.5	470.7	92625.6	93067.3	92141.7	92564.1	92210.9	92556.8	92160.6
470.6	32561.2	32829.5	32420.3	32632.2	32462.2	32567.9	32428.1	470.6	43399.1	42894.9	42422.6	42579	42528.3	42623.1	42432.2	470.6	93047.4	93090.6	92143.8	92575.6	92212	92572	92162.5
470.5	32619.6	32838.3	32419.8	32636.3	32461.1	32572.8	32427.5	470.5	42979.7	42904.9	42424.3	42584.3	42528.6	42631.2	42433.9	470.5	93335.2	93114.8	92145.9	92587.4	92213.1	92587.7	92164.3
470.4	32521.3	32847.4	32419.1	32640.5	32459.8	32577.8	32426.7	470.4	42817.9	42915.4	42426.2	42589.7	42529	42639.6	42435.6	470.4	92235.5	93140	92147.9	92599.5	92214.2	92603.9	92166.2
470.3	32575.6	32857.4	32418.8	32645.1	32458.9	32583.5	32426.3	470.3	43209.8	42926.3	42427.9	42595.2	42529.4	42648.4	42437.2	470.3	93043.4	93166.2	92150	92611.9	92215.4	92620.9	92168.1
470.2	32500.1	32867.8	32418.3	32649.6	32457.8	32589.4	32425.7	470.2	43528.3	42937.7	42429.8	42600.8	42529.8	42657.4	42438.9	470.2	92754.3	93193.3	92152.1	92624.7	92216.6	92638.4	92170
470.1	32571.4	32878.9	32418	32654.7	32457	32595.9	32425.3	470.1	43607.7	42949.6	42431.6	42606.6	42530.2	42666.8	42440.6	470.1	92385.6	93221.6	92154.2	92637.8	92217.8	92656.7	92171.8
470	32746.5	32890.5	32417.5	32659.6	32455.9	32602.7	32424.7	470	43098.7	42961.9	42433.3	42612.5	42530.7	42676.5	42442.3	470	92860.6	93251	92156.3	92651.4	92219	92675.7	92173.7
469.9	33044.1	32902.2	32416.3	32664.1	32454.3	32609.3	32423.5	469.9	43005	42974.9	42435.2	42618.5	42531.2	42686.6	42444	469.9	93044.3	93281.7	92158.3	92665.3	92220.2	92695.5	92175.6
469.8	33052.7	32913.5	32414.2	32667.9	32451.6	32615.4	32421.3	469.8	43202.9	42988.4	42436.9	42624.7	42531.7	42697	42445.7	469.8	93096.9	93313.5	92160.4	92679.7	92221.5	92716.1	92177.5
469.7	33003	32925.6	32412.1	32671.8	32449	32622	32419.1	469.7	42826.8	43002.4	42438.8	42631	42532.3	42707.9	42447.4	469.7	92693.3	93346.7	92162.5	92694.5	92222.7	92737.5	92179.4
469.6	32921.8	32938.7	32410.1	32676	32446.5	32629.4	32417	469.6	42792.9	43017.1	42440.5	42637.6	42532.9	42719.2	42449.2	469.6	92899.2	93381.2	92164.6	92709.8	92224	92759.8	92181.3
469.5	32707.9	32952.9	32408.3	32680.8	32444.2	32637.7	32415.2	469.5	43197.5	43032.5	42442.3	42644.2	42533.4	42730.9	42450.9	469.5	93046.7	93417.2	92166.6	92725.6	92225.3	92783.1	92183.2
469.4	32807.9	32968.8	32407.3	32686.5	32442.8	32647.4	32414.1	469.4	42907.1	43048.5	42444.1	42651.1	42534.1	42743.2	42452.6	469.4	93597.7	93454.7	92168.7	92741.8	92226.6	92807.4	92185.1
469.3	33096.9	32985.4	32406	32692.2	32440.9	32657.5	32412.7	469.3	42842.8	43065.2	42445.9	42658.1	42534.7	42755.9	42454.3	469.3	93082.4	93493.8	92170.8	92758.6	92227.9	92832.6	92187
469.2	33087.5	33002	32403.6	32697.1	32438.1	32667.4	32410.3	469.2	43166.5	43082.7	42447.7	42665.4	42535.4	42769.2	42456	469.2	93164	93534.6	92172.9	92776	92229.3	92859	92188.9
469.1	33035	33019.8	32401.3	32702.3	32435.4	32678.2	32407.9	469.1	43341.7	43100.9	42449.5	42672.8	42536.1	42782.9	42457.7	469.1	93319	93577	92174.9	92794	92230.6	92886.4	92190.8
469	33122.6	33039	32399.1	32707.9	32432.8	32690.1	32405.7	469	43078	43120	42451.3	42680.5	42536.8	42797.3	42459.4	469	93309.1	93621.3	92177	92812.6	92232	92915.1	92192.7
468.9	33086.2	33059.2	32396.7	32713.6	32429.9	32702.6	32403.1	468.9	42943.7	43140	42453.1	42688.4	42537.5	42812.3	42461.1	468.9	92644.1	93667.5	92179.1	92831.8	92233.4	92945	92194.6
468.8	33043	33080.8	32394.3	32719.7	32427.1	32716.3	32400.7	468.8	42817	43160.8	42454.9	42696.6	42538.2	42827.9	42462.8	468.8	93269.2	93715.6	92181.2	92851.7	92234.8	92976.1	92196.6
468.7	33021.3	33104	32392.2	32726.3	32424.5	32731.3	32398.5	468.7	43235.2	43182.6	42456.7	42704.9	42539	42844.2	42464.6	468.7	92344.5	93765.9	92183.2	92872.4	92236.2	93008.6	92198.5
468.6	33294.2	33128.9	32390	32733.2	32422	32747.4	32396.3	468.6	43033.2	43205.3	42458.5	42713.6	42539.8	42861.2	42466.3	468.6	92931.6	93818.2	92185.3	92893.8	92237.6	93042.4	92200.4
468.5	33272.4	33154.4	32387	32739.7	32418.5	32763.9	32393.1	468.5	42920.7	43229.1	42460.3	42722.6	42540.6	42878.9	42468	468.5	93455	93872.8	92187.4	92916	92239	93077.7	92202.3
468.4	32898.5	33181.6	32384	32746.6	32415.1	32781.7	32390.1	468.4	42949.7	43254	42462.1	42731.8	42541.4	42897.4	42469.7	468.4	92966.7	93929.7	92189.5	92939	92240.5	93114.4	92204.2
468.3	32782.8	33211.9	32382.2	32755.1	32413	32802.2	32388.3	468.3	42919.9	43279.9	42463.9	42741.4	42542.3	42916.7	42471.4	468.3	92692.2	93989	92191.6	92963	92241.9	93152.6	92206.2
468.2	32925.4	33244.5	32380.9	32764.5	32411.2	32824.4	32386.8	468.2	43166.9	43307.1	42465.7	42751.2	42543.1	42936.7	42473.2	468.2	93269.3	94050.7	92193.6	92987.9	92243.4	93192.3	92208.1
468.1	33102.2	33278.5	32379	32773.9	32409	32847.6	32385	468.1	43398.2	43335.4	42467.5	42761.5	42544	42957.6	42474.9	468.1	93629.8	94115	92195.7	93013.7	92244.9	93233.5	92210
468	33150.7	33313.9	32376.6	32783.2	32406.2	32871.8	32382.4	468	43328	43364.9	42469.3	42772.1	42544.9	42979.3	42476.6	468	93320	94181.9	92197.8	93040.7	92246.4	93276.2	92212
467.9	33175.5	33351.3	32373.9	32792.8	32403.2	32897.4	32379.8	467.9	42915.2	43395.8	42471.1	42783.1	42545.8	43001.9	42478.3	467.9	92664.7	94251.4	92199.9	93068.7	92247.9	93320.5	92213.9
467.8	32991.4	33390.8	32371.2	32802.9	32400.2	32924.5	32377	467.8	43039.9	43427.9	42472.9	42794.5	42546.7	43025.4	42480.1	467.8	94200.2	94323.7	92201.9	93097.9	92249.4	93366.3	92215.9
467.7	32992.4	33433.2	32369.1	32814.2	32397.7	32953.8	32374.8	467.7	43287.5	43461.3	42474.7	42806.4	42547.7	43049.7	42481.8	467.7	93513	94398.6	92204	93128.4	92250.9	93413.6	92217.8
467.6	33222.4	33478	32367	32826.2	32395.3	32984.9	32372.7	467.6	43220.2	43496.1	42476.5	42818.7	42548.6	43074.9	42483.5	467.6	92809.3	94476.2	92206.1	93160.2	92252.4	93462.2	92219.7
467.5	33263.7	33524.3	32364.1	32838	32392	33016.9	32369.7	467.5	43349.5	43532.3	42478.3	42831.5	42549.6	43100.9	42485.3	467.5	92732.9	94556.6	92208.2	93193.3	92253.9	93512.1	92221.7
467.4	33586.5	33572.9	32361	32850.5	32388.6	33050.4	32366.6	467.4	43678.2	43569.8	42480.1	42844.8	42550.6	43127.8	42487	467.4	93230.6	94639.6	92210.2	93228	92255.5	93563.3	92223.6
467.3	33620	33622.9	32356.9	32862.6	32384.2	33084.5	32362.4	467.3	43742.5	43608.7	42481.9	42858.8	42551.6	43155.4	42488.7	467.3	93652.2	94725.3	92212.3	93264.2	92257	93615.4	92225.6
467.2	33345.9	33675.3	32352.6	32875.5	32379.6	33120.1	32358	467.2	43841.7	43648.9	42483.7	42873.3	42552.6	43183.7	42490.5	467.2	93499.1	94813.4	92214.4	93302.1	92258.6	93668.3	92227.5
467.1	33448	33731.1	32349.3	32890.2	32375.9	33158.1	32354.6	467.1	43941.3	43690.3	42485.5	42888.4	42553.6	43212.7	42492.2	467.1	92783.9	94903.9	92216.5	93341.8	92260.2	93721.9	92229.5
467	33580.2	33789	32345.5	32905.6	32371.9	33197.3	32350.9	467	43693.8	43732.9	42487.3	42904.2	42554.6	43242.1	42493.9	467	93228.3	94996.7	92218.5	93383.3	92261.8	93775.8	92231.4
466.9	33501.9	33848.9	32341.3	32921.6	32367.4	33237.3	32346.6	466.9	43750.4	43776.7	42489.1	42920.8	42555.7	43272	42495.7	466.9	93581.5	95091.4	92220.6	93426.9	92263.4	93829.6	92233.4
466.8	33827.8	33911.2	32337.4	32939	32363.2	33278.7	32342.6	466.8	43865.5	43821.5	42490.9	42938.1	42556.7	43302.1	42497.4	466.8	93890.6	95188	92222.7	93472.6	92264.9	93883.1	92235.4
466.7	34110.5	33974.7	32332.4	32956.6	32357.8	33319.8	32337.5	466.7	43727.2	43867.2	42492.7	42956.2	42557.8	43332.2	42499.2	466.7	93294.3	95286	92224.8	93520.6	92266.6	93935.8	92237.3
466.6	33906.1	34039.1	32326.3	32974.6	32351.5	33360.6	32331.5	466.6	43379.6	43913.6	42494.5	42975.2	42558.9	43362.1	42500.9	466.6	93453	95385.2	92226.8	93571.1	92268.2	93987.3	92239.3
466.5	33994.8	34105.9	32321	32994.8	32345.9	33402.2	32326.1	466.5	43731.5	43960.5	42496.3	42995.2	42560	43391.7	42502.6	466.5	93091.2	95485.3	92228.9	93624.1	92269.8	94037	92241.2
466.4	34336.7	34173.9	32315.3	33016.3	32339.9	33443.3	32320.3	466.4	43929.7	44007.8	42498.1	43016.2	42561.1	43420.5	42504.4	466.4	93772.6	95586	92231	93679.9	92271.4	94084.5	92243.2
466.3	34425.4	34241.7	32308.5	33038.4	32332.8	33482.4	32313.5	466.3	43823	44055.2	42499.9	43038.2	42562.2	43448.5	42506.1	466.3	94363	95686.7	92233.1	93738.6	92273.1	94129.1	92245.2
466.2	34036.8	34309.8	32301.3	33062.1	32325.3	33520	32306.2	466.2	43810.1	44102.6	42501.7	43061.4	42563.3	43475.1	42507.8	466.2	95026.4	95787.3	92235.1	93800.5	92274.7	94170.4	92247.1
466.1	33911.4	34379.5	32295.4	33089.3	32319.2	33556.9	32300.3	466.1	43928.5	44149.5	42503.5	43085.8	42564.5	43500.2	42509.6	466.1	94164.6	95887.4	92237.2	93865.8	92276.4	94207.8	92249.1
466	33965.9	34449.2	32289.9	33119.2	32313.5	33591.5	32294.8	466	43486.9	44195.9	42505.3	43111.5	42565.6	43523.3	42511.3	466	94344	95986.7	92239.3	93934.7	92278	94240.8	92251.1
465.9	33922.1	34517.9	32284.2	33151.5	32307.5	33622.6	32289.1	465.9	43980	44241.5	42507.1	43138.6	42566.8	43544.3	42513.1	465.9	93296.2	96085.1	92241.4	94007.5	92279.7	94268.9	92253.1
465.8	34058.1	34585.4	32278.7	33186.6	32301.7	33649.7	32283.5	465.8	43995.5	44286	42508.9	43167.3	42567.9	43562.7	42514.8	465.8	94758.6	96182.2	92243.4	94084.5	92281.3	94291.7	92255
465.7	34454.6	34650.6	32272.7	33224.2	32295.5	33671.6	32277.4	465.7	43837.7	44329.3	42510.7	43197.5	42569.1	43578.3	42516.6	465.7	94695.8	96278.1	92245.5	94165.8	92283	94308.9	92257
465.6	34461.1	34712.3	32265.3	33263.8	32287.8	33686.6	32270	465.6	43855.8	44371.3	42512.5	43229.4	42570.3	43590.8	42518.3	465.6	95613.8	96372.9	92247.6	94252	92284.7	94320.1	92259
465.5	34372.2	34771.5	32257.8	33306.8	32280.1	33695.6	32262.5	465.5	44035	44411.9	42514.3	43263.2	42571.5	43600.1	42520.1	465.5	95044.5	96466.7	92249.7	94343.2	92286.4	94325.2	92260.9
465.4	34293.6	34828.4	32250.7	33353.9	32272.7	33698.5	32255.3	465.4	44085.9	44451.1	42516.1	43298.9	42572.7	43605.9	42521.8	465.4	94816.3	96559.9	92251.8	94439.9	92288.1	94324.2	92262.9
465.3	34325.4	34882.9	32243.7	33405.3	32265.6	33695	32248.3	465.3	44544.7	44488.9	42517.9	43336.7	42573.9	43608.3	42523.6	465.3	95948.5	96652.8	92253.8	94542.5	92289.8	94317.2	92264.9
465.2	34924.2	34935	32236.7	33461.1	32258.3	33684.5	32241.2	465.2	44379.3	44525.4	42519.7	43376.7	42575.2	43607.3	42525.3	465.2	94876.2	96746.1	92255.9	94651.3	92291.5	94304.2	92266.9
465.1	34836.4	34983.2	32227.6	33519.6	32249	33665.4	32232	465.1	44440.8	44560.8	42521.5	43419.1	42576.4	43602.8	42527.1	465.1	96424	96840.4	92258	94766.8	92293.2	94285.6	92268.9
465	34832	35030.4	32218.7	33583.4	32239.9	33640.1	32223.2	465	44484.7	44595.5	42523.3	43464	42577.7	43595	42528.8	465	94978.7	96936.7	92260.1	94889.5	92294.9	94261.6	92270.8
464.9	35169.1	35077	32209.9	33652.8	32230.8	33608.8	32214.3	464.9	44417.5	44629.7	42525.1	43511.5	42578.9	43584	42530.6	464.9	96092.4	97035.7	92262.1	95019.9	92296.6	94232.7	92272.8
464.8	35198.8	35122.8	32199.8	33726.7	32220.6	33570.8	32204.2	464.8	44846	44663.8	42526.9	43561.8	42580.2	43570.2	42532.3	464.8	95609.2	97138.6	92264.2	95158.5	92298.4	94199.5	92274.8
464.7	35121.9	35170	32189.7	33806.8	32210.2	33528	32194	464.7	44671.6	44698.3	42528.7	43615.1	42581.4	43553.7	42534.1	464.7	95964.4	97246.2	92266.3	95305.8	92300.1	94162.3	92276.8
464.6	35270.3	35219.8	32179.7	33893.6	32200.1	33481.3	32184	464.6	44452.5	44733.5	42530.5	43671.6	42582.7	43534.9	42535.8	464.6	96327	97359.9	92268.4	95462.5	92301.9	94121.8	92278.8
464.5	35834.6	35272.7	32169.3	33986.9	32189.4	33430.7	32173.5	464.5	44943.4	44770.1	42532.3	43731.3	42584	43514.1	42537.6	464.5	96329.6	97480.6	92270.4	95629	92303.6	94078.5	92280.8
464.4	35845.3	35328.3	32156.8	34085.5	32176.8	33375.5	32161.1	464.4	44728.2	44808.3	42534.1	43794.5	42585.3	43491.5	42539.3	464.4	95297.6	97609.5	92272.5	95806	92305.3	94033	92282.8
464.3	35782.9	35389.5	32144.3	34191.6	32164.1	33318.3	32148.5	464.3	44364.1	44848.8	42535.9	43861.2	42586.6	43467.6	42541.1	464.3	96747.1	97747.7	92274.6	95994	92307.1	93985.7	92284.8
464.2	35977.6	35457.5	32132	34305.9	32151.5	33260	32136.2	464.2	44791.1	44892	42537.7	43931.7	42587.9	43442.6	42542.8	464.2	97689.6	97896.2	92276.7	96193.5	92308.9	93937.1	92286.7
464.1	36115.3	35532.4	32119	34427.7	32138.3	33200.2	32123.1	464.1	44904.7	44938.3	42539.5	44006.1	42589.2	43416.9	42544.6	464.1	96901.9	98055.9	92278.8	96405	92310.6	93887.8	92288.7
464	36109	35615	32105.4	34557.6	32124.6	33139.7	32109.5	464	44734.4	44988	42541.3	44084.3	42590.5	43390.6	42546.4	464	95680.9	98227.8	92280.8	96629.1	92312.4	93838.1	92290.7
463.9	36260.8	35706.6	32091.9	34696.1	32110.8	33079.3	32095.9	463.9	44622.5	45041.4	42543.1	44166.6	42591.8	43364.1	42548.1	463.9	96765	98412.4	92282.9	96865.9	92314.2	93788.3	92292.7
463.8	36234.7	35806.9	32077.7	34842.9	32096.5	33019	32081.8	463.8	44957.4	45098.8	42544.9	44252.8	42593.2	43337.6	42549.9	463.8	97386.5	98610.2	92285	97115.6	92315.9	93738.9	92294.7
463.7	35879.1	35917.2	32063.7	34998.7	32082.2	32959.6	32067.6	463.7	44970.9	45160.3	42546.7	44342.9	42594.5	43311.3	42551.6	463.7	97988.7	98821.5	92287.1	97378.1	92317.7	93690.1	92296.7
463.6	35994.8	36038.6	32050.7	35164.5	32069.1	32902.5	32054.7	463.6	45324.7	45225.9	42548.5	44436.8	42595.9	43285.3	42553.4	463.6	98134.1	99046.3	92289.1	97653.4	92319.5	93642.1	92298.7
463.5	36949.4	36169.6	32037.3	35338.6	32055.6	32846.2	32041.3	463.5	45882.9	45295.5	42550.3	44534.3	42597.2	43259.7	42555.2	463.5	98101.5	99284.2	92291.2	97940.6	92321.3	93595.2	92300.7
463.4	37446.5	36307.2	32020.7	35517.9	32038.8	32788.1	32024.6	463.4	45654.5	45369	42552.1	44634.9	42598.6	43234.8	42556.9	463.4	98068.6	99534.3	92293.3	98238.9	92323.1	93549.4	92302.7
463.3	37107.9	36452.6	32002.3	35703.2	32020.2	32729.9	32006.2	463.3	45760.6	45445.8	42553.9	44738.3	42599.9	43210.5	42558.7	463.3	99865	99795.2	92295.4	98546.8	92324.9	93504.9	92304.7
463.2	37218.1	36607.8	31985	35897	32002.7	32674.3	31988.8	463.2	46171.6	45525.5	42555.7	44843.8	42601.3	43187	42560.4	463.2	98870.1	100065	92297.4	98862.1	92326.7	93461.8	92306.7
463.1	37460.9	36770.6	31967.3	36096.5	31984.8	32620	31971.1	463.1	46236.2	45607.3	42557.5	44950.6	42602.7	43164.2	42562.2	463.1	98311.7	100341	92299.5	99182.5	92328.5	93420.2	92308.7
463	37484.2	36939	31948.7	36300	31966	32566.5	31952.4	463	46185.9	45690.3	42559.3	45057.7	42604.1	43142.3	42563.9	463	99202.2	100621	92301.6	99504.4	92330.3	93380	92310.7
462.9	37575.5	37112.3	31929.9	36506.6	31947.1	32514.6	31933.6	462.9	45804.6	45773.2	42561.1	45163.9	42605.5	43121.3	42565.7	462.9	98517.2	100899	92303.7	99823.9	92332.1	93341.4	92312.7
462.8	37654.9	37288	31910.8	36714	31927.8	32464	31914.5	462.8	46066	45854.8	42562.9	45267.9	42606.9	43101.1	42567.5	462.8	99528.9	101172	92305.7	100136	92333.9	93304.4	92314.7
462.7	37665.3	37463.8	31891.3	36919.8	31908.2	32414.7	31895	462.7	46110.1	45933.4	42564.7	45368	42608.2	43081.8	42569.2	462.7	100219	101434	92307.8	100436	92335.7	93268.8	92316.7
462.6	37589.6	37636.9	31871.7	37121.3	31888.5	32367	31875.4	462.6	46183.9	46007.3	42566.5	45462.7	42609.7	43063.4	42571	462.6	99784.4	101678	92309.9	100717	92337.6	93234.8	92318.7
462.5	37719.5	37804.2	31852.3	37315.4	31868.9	32321	31856	462.5	45990.3	46074.8	42568.3	45550	42611.1	43045.8	42572.8	462.5	100279	101900	92312	100973	92339.4	93202.2	92320.8
462.4	37966.4	37961.3	31832.5	37497.8	31848.9	32276	31836	462.4	46275.2	46134.1	42570.1	45628.1	42612.5	43029.1	42574.5	462.4	100404	102092	92314.1	101198	92341.2	93171.1	92322.8
462.3	37905.4	38103.6	31811.7	37663.8	31828	32231.6	31815.2	462.3	46117.2	46183.1	42571.9	45695.4	42613.9	43013.2	42576.3	462.3	100725	102248	92316.1	101387	92343.1	93141.4	92324.8
462.2	38077.5	38228.1	31791	37810.7	31807.2	32188.8	31794.5	462.2	46233.8	46220.4	42573.7	45750	42615.3	42998	42578.1	462.2	100990	102362	92318.2	101532	92344.9	93113.1	92326.8
462.1	38131.4	38329.8	31769.7	37933.3	31785.7	32146.7	31773.2	462.1	46386.5	46244.5	42575.5	45790.6	42616.8	42983.7	42579.8	462.1	100365	102432	92320.3	101631	92346.7	93086.1	92328.8
462	38349.7	38405.1	31748.2	38028.3	31764	32105.5	31751.6	462	46264.2	46254.2	42577.3	45816.2	42618.2	42970	42581.6	462	101105	102452	92322.4	101679	92348.6	93060.4	92330.8
461.9	38653.6	38450.1	31725.8	38091.8	31741.5	32064.9	31729.2	461.9	46672.3	46248.9	42579.1	45826	42619.6	42957.1	42583.4	461.9	102725	102422	92324.4	101676	92350.4	93035.9	92332.8
461.8	38372.8	38461.9	31702.3	38120.9	31717.9	32024.3	31705.7	461.8	46268.9	46228.2	42580.9	45819.8	42621.1	42944.8	42585.1	461.8	101993	102342	92326.5	101622	92352.3	93012.6	92334.8
461.7	38256.8	38440.8	31679.7	38116	31695.1	31985.6	31683.1	461.7	45950.7	46192.5	42582.7	45797.8	42622.5	42933.2	42586.9	461.7	100583	102213	92328.6	101517	92354.1	92990.4	92336.8
461.6	38097.1	38385.6	31657.4	38076	31672.7	31948.3	31660.8	461.6	46382.8	46142.3	42584.5	45760.8	42624	42922.2	42588.7	461.6	101654	102039	92330.7	101367	92356	92969.3	92338.9
461.5	38060.7	38297	31635.6	38001.6	31650.8	31912.5	31638.9	461.5	46038.6	46078.7	42586.3	45709.8	42625.4	42911.8	42590.4	461.5	100608	101825	92332.7	101175	92357.8	92949.2	92340.9
461.4	38242.1	38176.1	31613.8	37893.9	31628.8	31877.6	31617.1	461.4	45902.4	46003	42588.1	45646.1	42626.9	42902	42592.2	461.4	100959	101576	92334.8	100948	92359.7	92930.1	92342.9
461.3	37842.5	38024.6	31591.3	37754.9	31606.2	31842.8	31594.6	461.3	45834.4	45917	42589.9	45571.6	42628.4	42892.7	42594	461.3	100542	101298	92336.9	100690	92361.6	92911.9	92344.9
461.2	37537.8	37847.9	31570.1	37589.8	31584.9	31810.2	31573.4	461.2	45767.3	45822.3	42591.7	45487.8	42629.8	42883.9	42595.7	461.2	100632	100997	92339	100409	92363.4	92894.6	92346.9
461.1	37407.8	37649.3	31549.9	37402.1	31564.6	31779.2	31553.2	461.1	45943.2	45720.8	42593.4	45396.8	42631.3	42875.5	42597.5	461.1	99798	100680	92341	100110	92365.3	92878.2	92348.9
461	37184.2	37432.4	31530.1	37195.3	31544.6	31749.4	31533.3	461	45663.3	45614.3	42595.2	45300.3	42632.8	42867.7	42599.3	461	98702.2	100352	92343.1	99800.3	92367.2	92862.6	92350.9
460.9	36602.3	37201.4	31510.9	36973.9	31525.3	31720.8	31514.1	460.9	45364.8	45504.3	42597.1	45199.9	42634.3	42860.3	42601	460.9	98955.3	100018	92345.2	99484.1	92369	92847.7	92353
460.8	35974.9	36961.8	31493.6	36743.2	31507.9	31694.8	31496.8	460.8	45687.8	45392.6	42598.8	45097.3	42635.8	42853.2	42602.8	460.8	99156.7	99684.1	92347.3	99166.4	92370.9	92833.6	92355
460.7	35931.6	36717.2	31478.5	36506.9	31492.6	31671.4	31481.6	460.7	44935.1	45280.3	42600.7	44993.8	42637.3	42846.6	42604.6	460.7	98738.8	99353	92349.3	98851	92372.8	92820.2	92357
460.6	36032.6	36468.9	31463.4	36266.6	31477.4	31648.5	31466.5	460.6	44577.3	45168.8	42602.4	44890.6	42638.8	42840.4	42606.3	460.6	97356.1	99027.9	92351.4	98541.1	92374.7	92807.4	92359
460.5	35749.2	36219.5	31447.9	36024.5	31461.8	31625.8	31451	460.5	44598.6	45058.9	42604.2	44788.7	42640.3	42834.5	42608.1	460.5	97909.1	98711.5	92353.5	98239.1	92376.6	92795.3	92361.1
460.4	35210.4	35972.6	31433.3	35784.6	31447.1	31604.4	31436.4	460.4	44596.7	44951.4	42606.1	44688.9	42641.8	42828.9	42609.9	460.4	97178	98405.6	92355.6	97947.1	92378.4	92783.7	92363.1
460.3	35249.2	35731.2	31420.5	35549.7	31434.2	31585.2	31423.6	460.3	44835.1	44846.9	42607.8	44591.8	42643.3	42823.7	42611.7	460.3	95840.3	98111.5	92357.6	97666.3	92380.3	92772.8	92365.1
460.2	35177.5	35494.8	31407.5	35319.5	31421.1	31566.2	31410.6	460.2	44988.8	44746	42609.6	44498	42644.8	42818.8	42613.4	460.2	96329.1	97830.3	92359.7	97397.8	92382.2	92762.3	92367.1
460.1	34864.9	35265.2	31394.7	35095.7	31408.2	31547.8	31397.8	460.1	44690.2	44649	42611.4	44407.7	42646.3	42814.1	42615.2	460.1	95731.4	97562.1	92361.8	97141.9	92384.1	92752.4	92369.1
460	34870.1	35044.1	31383	34880.1	31396.3	31530.6	31386	460	44413.4	44555.9	42613.2	44321.1	42647.8	42809.8	42617	460	96453.6	97307.4	92363.9	96898.9	92386	92743	92371.2
459.9	34622.7	34831.2	31371.2	34672.4	31384.4	31513.7	31374.1	459.9	44176.7	44467.1	42615	44238.5	42649.3	42805.6	42618.8	459.9	95863.9	97066.1	92365.9	96668.8	92387.9	92734	92373.2
459.8	33880.3	34627.8	31360.1	34473.9	31373.3	31497.9	31363.1	459.8	44293.1	44382.5	42616.8	44159.9	42650.9	42801.8	42620.5	459.8	95404.8	96837.9	92368	96451.4	92389.8	92725.5	92375.2
459.7	33634.9	34435.8	31351.6	34286.6	31364.6	31484.8	31354.5	459.7	44302.8	44302.1	42618.6	44085.2	42652.4	42798.1	42622.3	459.7	95629.7	96622.6	92370.1	96246.5	92391.7	92717.4	92377.2
459.6	33801.3	34253.7	31343.9	34109	31356.8	31472.8	31346.8	459.6	43839.9	44225.9	42620.4	44014.5	42653.9	42794.7	42624.1	459.6	95699.9	96419.6	92372.2	96053.5	92393.6	92709.7	92379.3
459.5	33503	34080.2	31335.5	33939.7	31348.4	31460.3	31338.4	459.5	43911.7	44153.7	42622.2	43947.6	42655.4	42791.5	42625.8	459.5	94818.4	96228.3	92374.2	95871.9	92395.5	92702.4	92381.3
459.4	33276.5	33916.8	31328.2	33780.3	31340.9	31449.1	31331.1	459.4	43763.2	44085.4	42624	43884.4	42657	42788.5	42627.6	459.4	95065.2	96048.4	92376.3	95701.2	92397.4	92695.4	92383.3
459.3	33269.7	33763	31321.6	33630.3	31334.2	31438.8	31324.4	459.3	44024.3	44020.9	42625.8	43824.8	42658.5	42785.7	42629.4	459.3	94946.5	95879.2	92378.4	95540.9	92399.3	92688.8	92385.4
459.2	33120.5	33617.9	31315	33488.9	31327.5	31428.7	31317.8	459.2	43747.5	43960.1	42627.6	43768.7	42660.1	42783.1	42631.2	459.2	94625.3	95720	92380.5	95390.3	92401.2	92682.5	92387.4
459.1	32631.1	33481.7	31308.9	33356.1	31321.3	31419.2	31311.7	459.1	43649.2	43902.7	42629.4	43715.9	42661.6	42780.6	42632.9	459.1	94224.7	95570.4	92382.6	95248.9	92403.1	92676.6	92389.4
459	32097.6	33355.2	31304.4	33233	31316.7	31411.5	31307.2	459	43678.1	43848.6	42631.2	43666.2	42663.2	42778.3	42634.7	459	94544.7	95429.7	92384.6	95116.1	92405.1	92670.9	92391.4
458.9	32151	33238.3	31301.7	33119.3	31313.9	31405.7	31304.5	458.9	43751.4	43797.7	42633	43619.4	42664.7	42776.2	42636.5	458.9	94716.9	95297.3	92386.7	94991.4	92407	92665.5	92393.5
458.8	32539.1	33128.7	31298.8	33012.7	31311	31399.9	31301.6	458.8	43576.9	43749.7	42634.8	43575.5	42666.3	42774.2	42638.3	458.8	93752.8	95172.8	92388.8	94874.4	92408.9	92660.4	92395.5
458.7	32505.2	33024.7	31294.6	32911.7	31306.7	31392.9	31297.3	458.7	43361.5	43704.5	42636.6	43534.2	42667.8	42772.3	42640	458.7	92873.1	95055.7	92390.9	94764.4	92410.8	92655.6	92397.5
458.6	32454.8	32927.6	31290.5	32817.4	31302.5	31386.1	31293.2	458.6	43331.9	43662	42638.4	43495.5	42669.4	42770.6	42641.8	458.6	93137.6	94945.5	92392.9	94661	92412.8	92651	92399.6
458.5	32356.3	32836.9	31286.6	32729.4	31298.4	31379.5	31289.3	458.5	43645.4	43621.9	42640.2	43459.1	42670.9	42769	42643.6	458.5	93386.5	94841.6	92395	94563.8	92414.7	92646.6	92401.6
458.4	32207.8	32752.5	31282.9	32647.6	31294.7	31373.4	31285.6	458.4	43486.7	43584.2	42642	43424.8	42672.5	42767.5	42645.4	458.4	93271.6	94743.8	92397.1	94472.4	92416.6	92642.5	92403.6
458.3	32490.5	32674.2	31279.8	32571.8	31291.5	31367.9	31282.5	458.3	43423.4	43548.7	42643.8	43392.7	42674.1	42766.2	42647.1	458.3	93397.2	94651.6	92399.2	94386.3	92418.5	92638.6	92405.7
458.2	32534.4	32600.1	31275.7	32500.1	31287.3	31361.5	31278.3	458.2	43530.8	43515.2	42645.6	43362.6	42675.6	42764.9	42648.9	458.2	93516	94564.6	92401.2	94305.3	92420.4	92634.9	92407.7
458.1	32254.1	32530.7	31271.4	32433	31282.9	31355	31274.1	458.1	43587.1	43483.7	42647.4	43334.2	42677.2	42763.8	42650.7	458.1	94063.8	94482.6	92403.3	94229	92422.4	92631.4	92409.7
458	32033.5	32466.8	31268.1	32371.3	31279.5	31349.6	31270.7	458	43271.3	43454	42649.2	43307.6	42678.8	42762.8	42652.5	458	93487.7	94405.1	92405.4	94157.1	92424.3	92628.1	92411.8
457.9	31827.6	32407.8	31265.5	32314.4	31276.8	31344.9	31268.1	457.9	42971.9	43426	42651	43282.6	42680.4	42761.9	42654.2	457.9	94032.2	94331.8	92407.5	94089.2	92426.2	92624.9	92413.8
457.8	31769.3	32353.4	31263.6	32262.1	31274.8	31341.1	31266.2	457.8	43256.5	43399.6	42652.8	43259	42681.9	42761	42656	457.8	94939	94262.6	92409.6	94025.2	92428.2	92622	92415.8
457.7	31813.8	32302.7	31261.9	32213.5	31273	31337.5	31264.5	457.7	43425.3	43374.7	42654.6	43236.9	42683.5	42760.3	42657.8	457.7	93354.2	94197.1	92411.6	93964.8	92430.1	92619.2	92417.9
457.6	31687.6	32255.3	31260	32167.9	31271.1	31333.8	31262.6	457.6	43416.1	43351.2	42656.4	43216.1	42685.1	42759.6	42659.6	457.6	93227.8	94135.1	92413.7	93907.7	92432.1	92616.5	92419.9
457.5	31538.5	32211.3	31258.6	32125.8	31269.6	31330.5	31261.1	457.5	43204	43329	42658.2	43196.5	42686.7	42759.1	42661.4	457.5	94222.6	94076.4	92415.8	93853.7	92434	92614.1	92421.9
457.4	31654	32170.6	31257.6	32086.9	31268.5	31327.9	31260.1	457.4	43293.2	43308	42660	43178.1	42688.3	42758.6	42663.1	457.4	93120.5	94020.7	92417.9	93802.6	92435.9	92611.7	92424
457.3	31645.1	32132.1	31256.3	32050.2	31267.1	31324.9	31258.8	457.3	43149.9	43288.2	42661.8	43160.7	42689.9	42758.1	42664.9	457.3	93375.9	93967.9	92419.9	93754.3	92437.9	92609.5	92426
457.2	31469.5	32096.1	31255	32015.8	31265.7	31322	31257.4	457.2	42905.7	43269.4	42663.6	43144.3	42691.5	42757.8	42666.7	457.2	93337.2	93917.8	92422	93708.5	92439.8	92607.5	92428
457.1	31519.3	32062.8	31254.2	31984.2	31264.9	31319.7	31256.7	457.1	42957.5	43251.7	42665.4	43128.9	42693.1	42757.5	42668.5	457.1	93060.5	93870.3	92424.1	93665.1	92441.8	92605.5	92430.1
457	31625.5	32031.3	31253.3	31954.3	31263.9	31317.3	31255.8	457	43246.2	43234.9	42667.2	43114.4	42694.7	42757.3	42670.2	457	93632.7	93825.1	92426.2	93624	92443.7	92603.7	92432.1
456.9	31584.3	32001.3	31252.1	31925.8	31262.6	31314.7	31254.5	456.9	43093.3	43219.1	42669	43100.7	42696.3	42757.1	42672	456.9	93217	93782.2	92428.2	93585	92445.7	92602.1	92434.1
456.8	31632.3	31973.2	31251	31899.2	31261.4	31312.1	31253.4	456.8	43131.6	43204	42670.8	43087.7	42697.9	42757	42673.8	456.8	92981.2	93741.3	92430.3	93547.9	92447.6	92600.5	92436.2
456.7	31963.2	31946.5	31249.7	31873.9	31260	31309.5	31252	456.7	43247.7	43189.8	42672.6	43075.5	42699.5	42757	42675.6	456.7	93902.2	93702.5	92432.4	93512.8	92449.6	92599	92438.2
456.6	32006.5	31920	31247.2	31848.8	31257.5	31305.8	31249.6	456.6	43410.4	43176.2	42674.4	43063.9	42701.1	42757	42677.4	456.6	93898.2	93665.5	92434.5	93479.4	92451.5	92597.7	92440.3
456.5	31709.2	31894.8	31244.7	31824.9	31254.9	31302	31247	456.5	43098.5	43163.4	42676.2	43053	42702.7	42757.1	42679.2	456.5	93757.9	93630.2	92436.5	93447.6	92453.5	92596.4	92442.3
456.4	31430.5	31871.7	31243.1	31803.1	31253.2	31299.2	31245.4	456.4	42864.6	43151.2	42678	43042.7	42704.3	42757.2	42680.9	456.4	93969.9	93596.7	92438.6	93417.4	92455.4	92595.3	92444.4
456.3	31208.3	31850.7	31242.5	31783.4	31252.5	31297.3	31244.8	456.3	43051.5	43139.6	42679.8	43033	42705.9	42757.4	42682.7	456.3	92973.2	93564.6	92440.7	93388.7	92457.4	92594.2	92446.4
456.2	31281	31831.5	31242.6	31765.5	31252.6	31296.3	31244.9	456.2	43271.2	43128.6	42681.6	43023.8	42707.6	42757.6	42684.5	456.2	93735.3	93534.1	92442.8	93361.4	92459.4	92593.2	92448.4
456.1	31581	31813	31242.4	31748.2	31252.4	31295.1	31244.8	456.1	42952.1	43118.2	42683.4	43015	42709.2	42757.9	42686.3	456.1	93852.2	93504.9	92444.8	93335.3	92461.3	92592.3	92450.5
456	31629.5	31794.4	31241.3	31730.7	31251.2	31292.9	31243.6	456	42732	43108.2	42685.2	43006.8	42710.8	42758.2	42688.1	456	93863.7	93477.1	92446.9	93310.5	92463.3	92591.6	92452.5
455.9	31165.9	31776.5	31240	31713.9	31249.8	31290.5	31242.3	455.9	42731.7	43098.8	42687	42999	42712.4	42758.6	42689.8	455.9	94628.7	93450.5	92449	93286.8	92465.2	92590.8	92454.6
455.8	31139.3	31760.9	31240.2	31699.4	31249.9	31289.7	31242.5	455.8	42614.4	43089.8	42688.8	42991.6	42714	42759	42691.6	455.8	93870.6	93425.1	92451.1	93264.3	92467.2	92590.2	92456.6
455.7	31188.1	31746.1	31240.6	31685.7	31250.2	31289.1	31242.8	455.7	42840.7	43081.2	42690.6	42984.5	42715.7	42759.4	42693.4	455.7	93141.9	93400.8	92453.1	93242.7	92469.2	92589.6	92458.6
455.6	31184.2	31731.8	31240.8	31672.4	31250.3	31288.3	31243	455.6	43057.1	43073.1	42692.4	42977.9	42717.3	42759.9	42695.2	455.6	93264.9	93377.5	92455.2	93222.2	92471.1	92589.1	92460.7
455.5	31461.2	31718.2	31240.9	31659.8	31250.5	31287.6	31243.2	455.5	43046	43065.3	42694.2	42971.6	42718.9	42760.4	42697	455.5	93721.1	93355.3	92457.3	93202.6	92473.1	92588.7	92462.7
455.4	31239.1	31704.2	31240.2	31646.8	31249.6	31285.9	31242.4	455.4	43158	43057.9	42696	42965.7	42720.5	42761	42698.8	455.4	93732.8	93334	92459.4	93183.9	92475.1	92588.4	92464.8
455.3	31132	31691.5	31240.2	31635.1	31249.6	31285.1	31242.4	455.3	43237.8	43050.9	42697.8	42960	42722.2	42761.6	42700.5	455.3	94190.5	93313.6	92461.4	93166	92477	92588.1	92466.8
455.2	31179.8	31679.8	31240.6	31624.2	31249.9	31284.6	31242.7	455.2	43313.2	43044.2	42699.6	42954.7	42723.8	42762.2	42702.3	455.2	94124.2	93294	92463.5	93148.9	92479	92587.9	92468.9
455.1	31006.1	31668.3	31240.8	31613.7	31250	31284	31242.9	455.1	43336.1	43037.8	42701.4	42949.6	42725.4	42762.8	42704.1	455.1	93251.5	93275.3	92465.6	93132.5	92481	92587.7	92470.9
455	30933.6	31657.9	31241.6	31604.2	31250.8	31284	31243.7	455	42976.4	43031.7	42703.2	42944.8	42727.1	42763.5	42705.9	455	92995.8	93257.4	92467.7	93116.9	92483	92587.6	92472.9

## Sheet: Fig2c
Energy	Normalized intensity
eV	a.u.
W foil		WO3 NN		Ru-WO3 NN		HxWO3 NN		Ru-HxWO3 NN
10159	0.00049104	10158.4	0.000699669	10158.4	0.000332805	10158.3	0.000965847	10159	0.00125
10161	0.00323	10160.4	0.00356	10160.4	0.00202	10160.3	0.00281	10161	0.00242
10163	0.00559	10162.3	0.00407	10162.4	0.0043	10162.3	0.00394	10163	0.00505
10165	0.00635	10164.3	0.00605	10164.4	0.00629	10164.3	0.00688	10165	0.00641
10167.1	0.009	10166.3	0.00924	10166.4	0.00898	10166.3	0.00946	10167.1	0.00928
10169.1	0.00886	10168.3	0.0112	10168.4	0.01186	10168.3	0.01131	10169.1	0.01256
10171.1	0.01067	10170.3	0.01516	10170.4	0.01459	10170.2	0.01498	10171.1	0.01652
10173	0.01193	10172.2	0.01852	10172.4	0.01897	10172.2	0.01946	10173	0.02127
10175	0.01585	10174.2	0.02419	10174.4	0.02323	10174.2	0.02357	10175	0.02599
10177	0.02041	10176.2	0.02967	10176.4	0.02966	10176.2	0.03098	10177	0.03199
10179	0.02918	10178.2	0.03709	10178.4	0.03695	10178.2	0.03777	10179	0.03938
10181.1	0.03897	10180.2	0.04381	10180.4	0.04569	10180.2	0.0451	10181.1	0.048
10183.1	0.0491	10182.2	0.05496	10182.4	0.05784	10182.2	0.05636	10183.1	0.05928
10185.1	0.06265	10184.2	0.06765	10184.4	0.06773	10184.2	0.06911	10185.1	0.07417
10187.1	0.07778	10186.2	0.08317	10186.4	0.08504	10186.1	0.08386	10187.1	0.09241
10189.1	0.09932	10188.1	0.10251	10188.4	0.10472	10188.1	0.10613	10189.1	0.11524
10190	0.11052	10189.1	0.11512	10189.4	0.11618	10189.1	0.11887	10190	0.13019
10190.3	0.11496	10189.4	0.11826	10189.7	0.1208	10189.4	0.12385	10190.3	0.13427
10190.6	0.11815	10189.7	0.12286	10190	0.12394	10189.7	0.12556	10190.6	0.14013
10190.9	0.1235	10190	0.12747	10190.3	0.12915	10190	0.13018	10190.9	0.14332
10191.2	0.12963	10190.3	0.13061	10190.6	0.13377	10190.3	0.13444	10191.2	0.14999
10191.5	0.13587	10190.6	0.1358	10190.9	0.13956	10190.6	0.13906	10191.5	0.15511
10191.8	0.14423	10190.9	0.13923	10191.2	0.14536	10190.9	0.14549	10191.8	0.16009
10192.1	0.15186	10191.2	0.14472	10191.5	0.1485	10191.2	0.14866	10192.1	0.16675
10192.4	0.15648	10191.5	0.15051	10191.8	0.15488	10191.5	0.15437	10192.4	0.17202
10192.7	0.16559	10191.8	0.15541	10192.1	0.16068	10191.8	0.16044	10192.7	0.1797
10193	0.17201	10192.1	0.16237	10192.4	0.16559	10192.1	0.16797	10193	0.18594
10193.3	0.17915	10192.4	0.16874	10192.7	0.17257	10192.4	0.17331	10193.3	0.19346
10193.6	0.18681	10192.7	0.17452	10193	0.17925	10192.7	0.18084	10193.6	0.20121
10193.9	0.19794	10193	0.18178	10193.3	0.18682	10193	0.18764	10193.9	0.21165
10194.2	0.2096	10193.3	0.18756	10193.6	0.19438	10193.2	0.19371	10194.2	0.21817
10194.5	0.22111	10193.6	0.19423	10193.9	0.20283	10193.5	0.20196	10194.5	0.22762
10194.8	0.2341	10193.9	0.20266	10194.2	0.21216	10193.8	0.20876	10194.8	0.23735
10195.1	0.24912	10194.1	0.21051	10194.5	0.22002	10194.1	0.21811	10195.1	0.24706
10195.4	0.26655	10194.5	0.21923	10194.8	0.22818	10194.4	0.22745	10195.4	0.25812
10195.7	0.28224	10194.7	0.22973	10195	0.2384	10194.7	0.23534	10195.7	0.26869
10196	0.29731	10195	0.24051	10195.4	0.24861	10195	0.24577	10196	0.27999
10196.3	0.31484	10195.3	0.24806	10195.6	0.25942	10195.3	0.25765	10196.3	0.29545
10196.6	0.33316	10195.6	0.26002	10195.9	0.272	10195.6	0.26809	10196.6	0.30832
10196.9	0.35414	10195.9	0.27198	10196.2	0.28221	10195.9	0.28033	10196.9	0.32523
10197.1	0.37344	10196.2	0.28365	10196.5	0.29715	10196.2	0.29258	10197.1	0.34043
10197.5	0.40116	10196.5	0.29708	10196.8	0.31061	10196.5	0.30773	10197.5	0.35766
10197.8	0.4296	10197.1	0.32482	10197.1	0.32583	10196.8	0.32107	10197.8	0.37598
10198	0.4614	10197.4	0.3409	10197.4	0.3443	10197.1	0.33876	10198	0.39352
10198.3	0.4979	10197.7	0.35962	10197.7	0.35924	10197.4	0.35283	10198.3	0.41463
10198.6	0.53633	10198	0.37659	10198	0.37829	10197.7	0.36834	10198.6	0.43803
10199	0.57841	10198.3	0.3959	10198.4	0.39941	10198	0.38858	10199	0.46225
10199.2	0.62447	10198.6	0.41816	10198.6	0.42083	10198.3	0.40846	10199.2	0.48709
10199.5	0.67397	10198.9	0.44012	10199	0.44284	10198.6	0.43124	10199.5	0.51397
10199.9	0.73177	10199.2	0.46561	10199.2	0.46602	10198.9	0.45511	10199.9	0.54559
10200.2	0.79408	10199.5	0.49051	10199.5	0.4954	10199.2	0.4808	10200.2	0.57929
10200.5	0.86443	10199.8	0.51983	10199.9	0.52301	10199.5	0.5083	10200.5	0.61554
10200.8	0.93673	10200.1	0.54885	10200.1	0.55474	10199.8	0.53544	10200.8	0.65178
10201.1	1.0203	10200.4	0.58111	10200.5	0.58795	10200.1	0.56803	10201.1	0.69363
10201.4	1.1037	10200.7	0.6169	10200.8	0.62499	10200.4	0.60134	10201.4	0.73589
10201.6	1.18955	10201	0.65445	10201.1	0.66586	10200.7	0.63647	10201.6	0.78689
10202	1.27618	10201.3	0.69553	10201.4	0.70791	10201	0.67705	10202	0.83744
10202.2	1.35965	10201.6	0.74396	10201.7	0.75674	10201.3	0.71909	10202.2	0.89714
10202.5	1.43715	10201.9	0.7924	10202	0.80674	10201.6	0.76366	10202.5	0.95798
10202.9	1.50459	10202.2	0.84583	10202.3	0.86147	10201.9	0.81623	10202.9	1.02454
10203.2	1.55923	10202.5	0.90398	10202.6	0.92032	10202.2	0.86989	10203.2	1.09665
10203.5	1.60893	10202.8	0.96447	10202.9	0.98329	10202.5	0.92718	10203.5	1.17599
10203.8	1.64492	10203.1	1.02909	10203.2	1.05364	10202.8	0.98919	10203.8	1.2536
10204.1	1.67202	10203.4	1.10253	10203.5	1.12723	10203.1	1.05956	10204.1	1.3429
10204.4	1.68785	10203.7	1.1742	10203.8	1.20819	10203.4	1.13029	10204.4	1.42958
10204.7	1.70671	10204	1.25529	10204.1	1.28738	10203.7	1.20683	10204.7	1.51732
10205	1.71399	10204.1	1.26352	10204.4	1.37423	10204	1.28555	10205	1.61274
10205	1.7127	10204.3	1.34049	10204.4	1.38601	10204	1.29571	10205	1.61976
10205.3	1.71967	10204.6	1.42747	10204.7	1.46669	10204.3	1.37265	10205.3	1.69809
10205.6	1.72314	10204.9	1.50798	10205	1.5515	10204.6	1.45357	10205.6	1.77777
10205.9	1.71597	10205.2	1.58908	10205.3	1.63572	10204.9	1.53958	10205.9	1.84806
10206.2	1.71994	10205.5	1.66694	10205.6	1.71139	10205.2	1.61833	10206.2	1.90844
10206.5	1.69416	10205.8	1.73863	10205.9	1.78322	10205.5	1.69308	10206.5	1.95163
10206.8	1.6786	10206.1	1.79973	10206.2	1.83973	10205.8	1.76311	10206.8	1.97704
10207.1	1.66287	10206.4	1.84906	10206.5	1.88652	10206.1	1.82006	10207.1	1.99514
10207.4	1.64198	10206.7	1.8878	10206.8	1.92357	10206.4	1.86575	10207.4	2.00324
10207.7	1.61585	10207	1.91242	10207.1	1.94618	10206.7	1.89582	10207.7	1.99705
10208	1.58272	10207.3	1.92881	10207.4	1.95259	10207	1.91535	10208	1.99336
10208.3	1.55639	10207.6	1.93284	10207.7	1.95781	10207.3	1.92254	10208.3	1.98231
10208.6	1.53443	10207.9	1.93304	10208	1.95772	10207.6	1.92318	10208.6	1.9773
10208.9	1.49503	10208.2	1.92855	10208.3	1.95116	10207.9	1.91875	10208.9	1.97125
10209.2	1.47344	10208.5	1.92669	10208.6	1.94606	10208.2	1.9114	10209.2	1.96957
10209.5	1.44842	10208.8	1.91896	10208.9	1.94215	10208.5	1.9037	10209.5	1.9684
10209.8	1.42076	10209.1	1.91593	10209.2	1.93794	10208.8	1.89926	10209.8	1.96559
10210.1	1.40935	10209.4	1.9129	10209.5	1.93491	10209.1	1.89664	10210.1	1.96837
10210.4	1.38522	10209.7	1.90899	10209.8	1.93158	10209.4	1.89474	10210.4	1.96233
10210.7	1.3605	10210	1.9042	10210.1	1.92501	10209.7	1.89721	10210.7	1.95389
10211	1.34735	10210.3	1.90088	10210.4	1.91285	10210	1.88841	10211	1.94013
10211.2	1.33577	10210.6	1.8849	10210.7	1.89832	10210.2	1.88906	10211.2	1.91463
10211.5	1.31953	10210.9	1.86805	10211	1.87937	10210.5	1.8828	10211.5	1.87982
10211.9	1.30791	10211.2	1.84502	10211.3	1.85099	10210.9	1.87037	10211.9	1.84309
10212.1	1.29268	10211.5	1.81346	10211.6	1.81731	10211.1	1.85286	10212.1	1.79917
10212.4	1.28479	10211.8	1.77866	10211.9	1.77625	10211.4	1.8259	10212.4	1.74954
10212.7	1.28116	10212.1	1.7368	10212.2	1.73166	10211.7	1.79204	10212.7	1.69895
10213	1.27161	10212.4	1.6923	10212.5	1.68855	10212	1.75418	10213	1.6453
10213.3	1.26435	10212.7	1.64397	10212.8	1.63777	10212.3	1.7087	10213.3	1.59938
10213.9	1.25959	10213	1.59946	10213.1	1.58993	10212.6	1.66539	10213.9	1.55091
10214.2	1.24559	10213.3	1.55084	10213.4	1.53827	10212.9	1.61772	10214.2	1.45555
10214.5	1.24475	10213.6	1.50399	10213.7	1.48955	10213.2	1.57006	10214.5	1.41391
10214.8	1.23915	10213.9	1.4636	10214	1.44525	10213.5	1.52276	10214.8	1.37137
10215.1	1.23138	10214.2	1.41792	10214.3	1.40508	10213.8	1.47909	10215.1	1.33504
10215.4	1.22541	10214.5	1.37694	10214.6	1.36315	10214.1	1.43506	10215.4	1.29535
10215.7	1.21831	10214.8	1.34038	10214.9	1.32445	10214.4	1.3972	10215.7	1.26412
10216	1.21312	10215.1	1.30264	10215.2	1.29106	10214.7	1.35644	10216	1.23113
10216.3	1.20919	10215.4	1.26814	10215.5	1.25738	10215	1.32294	10216.3	1.20061
10216.6	1.20356	10215.6	1.23335	10215.8	1.22458	10215.3	1.29054	10216.6	1.17084
10216.9	1.19992	10215.9	1.20443	10216.1	1.19325	10215.6	1.25195	10216.9	1.14608
10217.2	1.19085	10216.2	1.17728	10216.4	1.16369	10215.9	1.22136	10217.2	1.12225
10217.5	1.18656	10216.5	1.1519	10216.6	1.14151	10216.2	1.19477	10217.5	1.10122
10217.8	1.17884	10216.8	1.12769	10217	1.11814	10216.5	1.16563	10217.8	1.083
10218.1	1.16986	10217.1	1.10613	10217.2	1.0989	10216.8	1.13831	10218.1	1.06943
10218.4	1.16291	10217.4	1.08869	10217.5	1.08113	10217.1	1.11534	10218.4	1.05489
10218.7	1.1548	10217.7	1.07154	10217.8	1.06454	10217.4	1.09383	10218.7	1.04224
10219	1.14989	10218	1.05822	10218.1	1.05237	10217.6	1.07705	10219	1.03733
10219.3	1.14144	10218.3	1.04813	10218.4	1.0405	10217.9	1.05917	10219.3	1.03046
10219.6	1.13371	10218.6	1.03598	10218.7	1.0304	10218.2	1.04819	10219.6	1.02089
10219.9	1.12974	10218.9	1.02707	10219	1.02442	10218.5	1.03649	10219.9	1.01694
10220.2	1.12483	10219.2	1.02228	10219.3	1.01785	10218.8	1.02661	10220.2	1.01265
10220.5	1.11923	10219.5	1.01484	10219.6	1.00952	10219.1	1.02253	10220.5	1.01091
10220.8	1.11271	10219.8	1.00946	10219.9	1.00826	10219.4	1.01301	10220.8	1.00564
10221.1	1.10964	10220.1	1.00614	10220.2	1.00493	10219.7	1.00893	10221.1	1.00401
10221.4	1.10553	10220.4	1.00223	10220.5	1.00367	10220	1.00268	10221.4	1.0004
10221.6	1.10253	10220.7	1.00037	10220.8	0.99887	10220.3	1.00115	10221.6	0.99723
10222	1.09873	10221	0.99764	10221.1	0.99643	10220.6	0.99562	10222	0.99586
10222.2	1.09443	10221.3	0.99726	10221.5	0.99487	10220.9	0.99409	10222.2	0.99027
10222.5	1.09039	10221.6	0.99511	10221.8	0.99214	10221.2	0.99365	10222.5	0.98983
10222.9	1.08755	10221.9	0.99003	10222	0.9897	10221.5	0.98993	10222.9	0.98713
10223.1	1.08407	10222.2	0.98847	10222.4	0.98873	10221.8	0.98949	10223.1	0.98537
10223.5	1.08099	10222.5	0.98661	10222.6	0.98658	10222.1	0.98614	10223.5	0.98296
10223.8	1.07798	10222.8	0.98359	10223	0.98296	10222.4	0.9828	10223.8	0.9782
10224	1.07248	10223.1	0.9832	10223.3	0.97993	10222.7	0.9809	10224	0.97611
10224.4	1.06938	10223.4	0.97959	10223.6	0.97837	10223	0.97864	10224.4	0.97242
10224.6	1.06637	10223.7	0.97538	10223.9	0.97593	10223.3	0.97493	10224.6	0.9707
10225	1.06231	10224	0.97235	10224.2	0.97143	10223.6	0.97195	10225	0.96795
10225.3	1.05684	10224.3	0.97021	10224.5	0.97076	10223.9	0.97041	10225.3	0.9658
10225.6	1.0492	10224.6	0.97218	10224.8	0.96626	10224.2	0.9667	10225.6	0.9673
10225.9	1.04494	10224.9	0.96621	10225.1	0.9644	10224.5	0.96226	10225.9	0.96528
10226.2	1.04034	10225.2	0.96524	10225.4	0.96137	10224.8	0.96509	10226.2	0.96139
10226.5	1.03844	10225.5	0.9628	10225.7	0.9607	10225.1	0.95993	10226.5	0.96251
10226.8	1.03512	10225.8	0.96007	10226	0.96209	10225.4	0.95876	10226.8	0.96146
10227.1	1.0338	10226.1	0.95998	10226.3	0.95965	10225.7	0.95941	10227.1	0.95945
10227.4	1.0345	10226.4	0.9596	10226.6	0.95957	10226	0.9546	10227.4	0.95741
10227.7	1.02941	10226.7	0.95569	10226.9	0.95624	10226.3	0.95525	10227.7	0.95449
10228.3	1.02757	10227	0.9559	10227.2	0.9541	10226.6	0.95118	10228.3	0.95238
10228.5	1.02629	10227.3	0.95787	10227.5	0.95431	10226.9	0.95292	10228.5	0.95
10228.9	1.02508	10227.6	0.95219	10227.8	0.95423	10227.2	0.94921	10228.9	0.9498
10229.1	1.02374	10227.9	0.95122	10228.1	0.95149	10227.5	0.95167	10229.1	0.95042
10229.5	1.02197	10228.2	0.95143	10228.4	0.95111	10227.8	0.9476	10229.5	0.94701
10229.8	1.02302	10228.5	0.9534	10228.7	0.95103	10228.1	0.9457	10229.8	0.94797
10230	1.02289	10228.8	0.94949	10229	0.94682	10228.4	0.94853	10230	0.94435
10230.4	1.02431	10229.1	0.94853	10229.3	0.94674	10228.7	0.94337	10230.4	0.94022
10230.6	1.02325	10229.4	0.94667	10229.6	0.94548	10229	0.94438	10230.6	0.941
10231	1.02583	10229.7	0.94482	10229.9	0.94481	10229.3	0.94067	10231	0.93664
10231.2	1.02575	10230	0.9415	10230.2	0.93972	10229.6	0.94095	10231.2	0.93314
10231.5	1.02674	10230.3	0.94024	10230.8	0.9372	10229.9	0.9376	10231.5	0.93236
10231.8	1.023	10230.6	0.93662	10231.1	0.93564	10230.2	0.93644	10231.8	0.93003
10232.1	1.02203	10230.9	0.93654	10231.4	0.93113	10230.5	0.93817	10232.1	0.93292
10232.4	1.01896	10231.2	0.93351	10231.7	0.93105	10230.8	0.93192	10232.4	0.92994
10232.7	1.01692	10231.5	0.93548	10232	0.92979	10231.1	0.93257	10232.7	0.92849
10233	1.01708	10231.8	0.93245	10232.3	0.92558	10231.4	0.93031	10233	0.92532
10233.3	1.01591	10232.1	0.92825	10232.6	0.92403	10231.7	0.92769	10233.3	0.92484
10233.6	1.01584	10232.4	0.92552	10232.9	0.92277	10232	0.92653	10233.6	0.92488
10233.9	1.01497	10232.7	0.92337	10233.2	0.91974	10232.3	0.925	10233.9	0.92258
10234.2	1.0111	10233	0.92123	10233.5	0.92054	10232.6	0.92528	10234.2	0.92276
10234.5	1.00927	10233.3	0.92114	10233.8	0.91633	10232.9	0.92339	10234.5	0.92206
10235.1	1.00785	10233.6	0.91959	10234.1	0.91537	10233.2	0.92513	10235.1	0.92256
10236.2	1.00448	10234.2	0.91471	10234.7	0.91432	10233.5	0.92105	10236.2	0.92692
10237.3	1.00242	10235.3	0.91469	10235.8	0.91196	10234.1	0.92126	10237.3	0.92761
10238.4	1.00146	10236.4	0.91497	10236.9	0.91343	10235.2	0.92207	10238.4	0.92818
10239.5	1.00226	10237.5	0.91818	10238	0.91785	10236.2	0.92142	10239.5	0.92986
10240.7	1.00335	10238.7	0.92049	10239.2	0.92136	10237.3	0.92441	10240.7	0.92976
10241.9	1.00047	10239.9	0.92574	10240.4	0.92605	10238.5	0.92628	10241.9	0.92918
10243.1	0.99405	10241.1	0.92863	10241.6	0.92867	10239.7	0.92524	10243.1	0.9316
10244.4	0.98971	10242.3	0.93182	10242.8	0.93159	10240.9	0.92784	10244.4	0.93117
10245.7	0.97782	10243.6	0.93468	10244.1	0.93624	10242.1	0.92753	10245.7	0.93466
10246.9	0.96727	10244.9	0.93608	10245.4	0.93766	10243.4	0.9261	10246.9	0.94006
10248.3	0.96331	10246.1	0.93926	10246.6	0.94176	10244.7	0.92758	10248.3	0.94765
10249.6	0.96178	10247.5	0.94563	10248	0.94757	10245.9	0.93308	10249.6	0.95757
10250.9	0.96535	10248.8	0.95114	10249.3	0.95134	10247.3	0.93817	10250.9	0.967
10252.3	0.97235	10250.1	0.95606	10250.6	0.95836	10248.6	0.9451	10252.3	0.97781
10253.7	0.98451	10251.5	0.96361	10252	0.9683	10249.9	0.95384	10253.7	0.9917
10255.1	0.99723	10254.3	0.98164	10253.4	0.97647	10251.4	0.96656	10255.1	1.00087
10256.5	1.00521	10255.7	0.99478	10254.8	0.9873	10252.8	0.97782	10256.5	1.01414
10258	1.01133	10257.2	1.00965	10256.2	1.00137	10254.1	0.99272	10258	1.02544
10259.5	1.01481	10258.7	1.01776	10257.7	1.01305	10255.5	1.00399	10259.5	1.04082
10261	1.01411	10260.2	1.0291	10259.2	1.02503	10257	1.01559	10261	1.04896
10262.4	1.01317	10261.7	1.03692	10260.7	1.0323	10258.5	1.02792	10262.4	1.05589
10263.9	1.00724	10263.2	1.03944	10262.2	1.03986	10260	1.03772	10263.9	1.05651
10265.4	1.00182	10264.7	1.04431	10263.7	1.04211	10261.5	1.04424	10265.4	1.06103
10267	0.99927	10266.3	1.04151	10265.2	1.04466	10263	1.0493	10267	1.05395
10268.6	0.99581	10268	1.03399	10266.9	1.04365	10264.5	1.05473	10268.6	1.0473
10270.3	0.99495	10269.6	1.02853	10268.5	1.03408	10266.1	1.05033	10270.3	1.038
10271.9	0.9956	10271.2	1.02161	10270.1	1.02805	10267.8	1.04229	10271.9	1.02827
10273.6	0.997	10272.9	1.01495	10271.7	1.02055	10269.4	1.03825	10273.6	1.02223
10275.3	0.99879	10274.7	1.00977	10273.4	1.01627	10271	1.02621	10275.3	1.01626
10277	1.00153	10276.4	1.00194	10275.1	1.00727	10272.7	1.02106	10277	1.00797
10278.7	1.00657	10278.1	0.99941	10276.9	1.00417	10274.4	1.01518	10278.7	1.0045
10280.4	1.00954	10279.8	0.99687	10278.6	0.99812	10276.1	1.00857	10280.4	0.99777

## Sheet: Fig2d
Energy	Normalized intensity
eV	a.u.
RuO2 foil		Ru foil		Ru-WO3 NN		Ru-HxWO3 NN
22074.2	0.00285	22053.1	-0.00275	22052.2	-0.000544323	22052.9	0.00232
22079.2	0.00436	22058.1	-0.00122	22057.2	-0.00144	22057.9	0.00465
22084.2	0.00623	22063.1	0.00284	22062.2	-0.000841168	22062.9	-0.00103
22089.1	0.00897	22068.1	0.00121	22067.2	0.00332	22067.9	0.00536
22094.1	0.0128	22073.1	0.00329	22072.2	0.00643	22072.8	0.013
22099.1	0.01859	22078	0.00596	22077.2	0.00708	22077.8	0.01875
22104.1	0.02774	22083	0.00866	22082.1	0.00958	22082.8	0.01516
22104.4	0.02861	22083.3	0.00964	22082.5	0.00623	22083.1	0.02597
22104.7	0.02935	22083.6	0.00675	22082.8	0.00732	22083.4	0.02358
22105	0.03013	22083.9	0.00921	22083	0.00397	22083.7	0.02761
22105.3	0.03091	22084.2	0.00886	22083.3	0.00829	22084	0.02328
22105.6	0.03178	22084.5	0.00781	22083.6	0.00993	22084.2	0.02021
22105.8	0.03271	22084.8	0.00862	22083.9	0.00854	22084.5	0.02557
22106.1	0.03353	22085.1	0.01007	22084.2	0.0079	22084.8	0.01775
22106.4	0.03447	22085.4	0.00915	22084.5	0.0117	22085.1	0.00861
22106.7	0.03548	22085.7	0.01041	22084.8	0.01047	22085.4	0.01308
22107	0.03651	22086	0.01559	22085.1	0.00837	22085.7	0.0053
22107.3	0.03762	22086.3	0.01117	22085.4	0.00998	22086	0.00406
22107.6	0.03874	22086.6	0.01448	22085.7	0.00752	22086.3	0.00231
22107.9	0.03991	22086.9	0.01482	22086	0.00596	22086.6	-0.00113
22108.2	0.04123	22087.2	0.0112	22086.3	0.00337	22086.9	0.00959
22108.5	0.04252	22087.5	0.00852	22086.5	0.00182	22087.2	0.0095
22108.8	0.0439	22087.8	0.00736	22086.9	0.0043	22087.5	0.0105
22109.1	0.0455	22088.1	0.00704	22087.2	0.00441	22087.8	0.00981
22109.4	0.04698	22088.3	0.00846	22087.4	0.00324	22088	0.01798
22109.7	0.04861	22088.7	0.00783	22087.8	0.00189	22088.3	0.01022
22110	0.05057	22088.9	0.01071	22088	0.00635	22088.6	0.00676
22110.3	0.05237	22089.2	0.01127	22088.3	0.00735	22088.9	0.0096
22110.5	0.05435	22089.5	0.00908	22088.6	0.00545	22089.2	0.0185
22110.8	0.05661	22089.8	0.01176	22088.9	0.00603	22089.5	0.00303
22111.1	0.05891	22090.1	0.01488	22089.2	0.00684	22089.8	0.00447
22111.4	0.06137	22090.4	0.01348	22089.5	0.00745	22090.1	0.01388
22111.7	0.06418	22090.7	0.00986	22089.8	0.00641	22090.4	0.01164
22112	0.06714	22091	0.01288	22090.1	0.00954	22090.7	0.00641
22112.3	0.07018	22091.3	0.01291	22090.4	0.00762	22091	0.0045
22112.6	0.07365	22091.6	0.01312	22090.7	0.00629	22091.3	0.0028
22112.9	0.07725	22091.9	0.01331	22091	0.01006	22091.6	0.00768
22113.2	0.08111	22092.2	0.01513	22091.3	0.0101	22091.9	0.00659
22113.5	0.08536	22092.5	0.01128	22091.6	0.00974	22092.2	-0.000490283
22113.8	0.08972	22092.8	0.01569	22091.9	0.01096	22092.5	0.00476
22114.1	0.09435	22093.1	0.01326	22092.2	0.01414	22092.8	0.00356
22114.4	0.09925	22093.4	0.01572	22092.5	0.00995	22093.1	0.00338
22114.7	0.10424	22093.7	0.01671	22092.8	0.00915	22093.3	-0.00268
22115	0.10945	22094	0.01819	22093.1	0.00791	22093.6	-0.00373
22115.3	0.1149	22094.3	0.01444	22093.4	0.00739	22093.9	8.7614e-05
22115.6	0.12034	22094.6	0.01473	22093.7	0.01126	22094.2	-0.00458
22115.9	0.12549	22094.9	0.0147	22094	0.0119	22094.5	0.00509
22116.2	0.13127	22095.2	0.01774	22094.2	0.00998	22094.8	-0.0057
22116.5	0.1367	22095.5	0.01861	22094.5	0.01012	22095.1	8.666e-05
22116.8	0.14216	22095.8	0.01476	22094.8	0.01274	22095.4	-0.000950781
22117	0.14766	22096	0.01461	22095.1	0.01551	22095.7	0.0046
22117.4	0.15302	22096.3	0.02061	22095.4	0.01636	22096	0.00911
22117.6	0.15806	22096.6	0.01585	22095.7	0.01626	22096.3	0.01329
22118	0.16323	22096.9	0.0235	22096	0.01678	22096.6	0.01105
22118.2	0.16852	22097.2	0.02072	22096.3	0.01993	22096.9	0.01213
22118.5	0.17333	22097.5	0.02018	22096.6	0.01718	22097.2	0.00876
22118.8	0.17847	22097.8	0.01881	22096.9	0.01826	22097.5	0.01104
22119.4	0.18845	22097.9	0.01904	22097	0.02017	22097.5	0.00156
22119.7	0.19461	22098.1	0.02028	22097.2	0.01694	22097.8	0.00325
22120	0.20091	22098.4	0.02216	22097.5	0.02159	22098.1	-0.00226
22120.3	0.20711	22098.7	0.02012	22097.8	0.02161	22098.4	-0.00747
22120.6	0.21419	22099	0.02117	22098.1	0.023	22098.7	0.00211
22120.9	0.22222	22099.3	0.01875	22098.4	0.02343	22099	0.00115
22121.2	0.23013	22099.6	0.02658	22098.7	0.02274	22099.2	-0.01023
22121.5	0.2395	22099.9	0.02096	22099	0.02099	22099.5	0.00348
22121.8	0.25001	22100.2	0.02405	22099.3	0.01955	22099.8	0.000879296
22122.1	0.26056	22100.4	0.02328	22099.6	0.02218	22100.1	0.01026
22122.4	0.27254	22100.7	0.02433	22099.9	0.02368	22100.4	-0.00677
22122.7	0.28584	22101	0.02576	22100.2	0.02593	22100.7	-0.00116
22123	0.29961	22101.3	0.02576	22100.5	0.02588	22101	0.00679
22123.3	0.31482	22101.6	0.0298	22100.8	0.02754	22101.3	0.01238
22123.6	0.33134	22101.9	0.02997	22101	0.03279	22101.6	0.00458
22123.9	0.3479	22102.2	0.0286	22101.3	0.03158	22101.9	0.00393
22124.2	0.36645	22102.5	0.03029	22101.6	0.03269	22102.2	0.01642
22124.5	0.3853	22102.8	0.03205	22101.9	0.03412	22102.5	0.01656
22124.8	0.40415	22103.1	0.03191	22102.2	0.03752	22102.8	0.01136
22125.1	0.4244	22103.4	0.03007	22102.5	0.03459	22103.1	0.01726
22125.4	0.44457	22103.7	0.0334	22102.8	0.03334	22103.4	0.01444
22125.7	0.464	22104	0.03185	22103.1	0.03897	22103.6	0.01583
22126	0.48562	22104.3	0.03078	22103.4	0.03975	22104	0.01104
22126.3	0.50636	22104.6	0.03419	22103.7	0.03584	22104.2	0.00795
22126.6	0.52694	22104.9	0.03713	22104	0.03514	22104.5	0.00738
22126.9	0.54849	22105.2	0.03734	22104.3	0.03783	22104.8	0.00152
22127.2	0.56989	22105.5	0.04001	22104.6	0.04124	22105.1	0.0056
22127.5	0.59098	22105.8	0.04066	22104.9	0.04347	22105.4	-0.00352
22127.8	0.61392	22106.1	0.04118	22105.2	0.0413	22105.7	0.00872
22128.1	0.63643	22106.4	0.04263	22105.5	0.04103	22106	0.01027
22128.4	0.65809	22106.6	0.04213	22105.8	0.04321	22106.3	0.00649
22128.7	0.68222	22107	0.04683	22106.1	0.04578	22106.6	0.02496
22129	0.70559	22107.2	0.04729	22106.3	0.0525	22106.9	0.0165
22129.2	0.72931	22107.5	0.05046	22106.6	0.05286	22107.2	0.015
22129.5	0.75383	22107.8	0.05038	22106.9	0.05666	22107.5	0.0185
22129.8	0.77794	22108.1	0.05426	22107.2	0.05965	22107.8	0.02545
22130.1	0.80267	22108.4	0.05468	22107.5	0.05985	22108.1	0.03205
22130.5	0.82794	22108.7	0.05944	22107.8	0.06097	22108.4	0.02154
22130.7	0.85278	22109	0.06146	22108.1	0.06538	22108.7	0.03196
22131	0.87815	22109.3	0.06016	22108.4	0.06511	22109	0.02994
22131.3	0.90288	22109.6	0.06511	22108.7	0.06711	22109.3	0.04374
22131.6	0.92672	22109.9	0.06567	22109	0.07076	22109.6	0.03867
22131.9	0.95156	22110.2	0.06949	22109.3	0.0731	22109.8	0.03254
22132.2	0.97466	22110.5	0.07234	22109.6	0.07526	22110.2	0.0339
22132.5	0.99633	22110.8	0.07484	22109.9	0.07675	22110.5	0.03618
22132.8	1.01826	22111.1	0.07727	22110.2	0.08041	22110.7	0.03434
22133.1	1.03819	22111.4	0.08181	22110.5	0.08347	22111	0.02201
22133.4	1.05604	22111.7	0.08979	22110.8	0.08734	22111.3	0.02782
22133.7	1.07396	22112	0.09397	22111.1	0.08358	22111.6	0.03619
22134	1.09006	22112.3	0.09741	22111.4	0.09056	22111.9	0.03159
22134.3	1.10408	22112.6	0.10255	22112	0.09885	22112.2	0.03745
22134.6	1.11802	22112.9	0.11079	22112.2	0.10009	22112.5	0.04261
22134.9	1.12953	22113.2	0.11388	22112.5	0.10756	22112.8	0.04885
22135.2	1.13982	22113.5	0.12301	22112.8	0.1116	22113.1	0.0516
22135.5	1.14933	22113.7	0.13058	22113.1	0.11804	22113.4	0.06219
22135.8	1.15723	22114	0.13429	22113.4	0.12142	22113.7	0.06152
22136	1.16392	22114.3	0.14915	22113.7	0.12691	22114	0.08171
22136.4	1.17014	22114.6	0.16098	22114	0.13869	22114.3	0.08537
22136.7	1.17466	22114.9	0.17009	22114.3	0.1467	22114.6	0.10118
22136.9	1.17827	22115.2	0.18605	22114.6	0.15449	22114.9	0.11054
22137.2	1.18092	22115.5	0.1997	22114.9	0.16533	22115.2	0.12757
22137.5	1.18287	22116.1	0.22208	22115.2	0.17055	22115.5	0.13107
22137.8	1.18389	22116.4	0.23885	22115.5	0.1791	22115.8	0.14306
22138.1	1.18418	22116.7	0.2525	22115.8	0.18902	22116	0.1583
22138.4	1.18388	22117	0.26996	22116.1	0.20188	22116.3	0.16159
22138.7	1.18298	22117.3	0.27686	22116.4	0.20624	22116.6	0.1636
22139	1.18129	22117.6	0.29958	22116.7	0.21567	22116.9	0.1656
22139.3	1.17985	22117.9	0.31599	22117	0.22051	22117.2	0.17661
22139.6	1.17762	22118.2	0.32989	22117.2	0.22968	22117.5	0.18734
22139.9	1.17534	22118.5	0.34018	22117.5	0.23693	22117.8	0.18587
22140.2	1.1728	22118.8	0.36077	22117.9	0.24416	22118.1	0.19707
22140.5	1.17059	22119.1	0.37292	22118.1	0.24625	22118.4	0.20237
22140.8	1.16828	22119.4	0.38453	22118.4	0.25472	22118.7	0.21579
22141.1	1.16629	22119.7	0.39859	22118.7	0.26413	22119	0.21538
22141.3	1.16439	22120	0.40786	22119	0.26965	22119.3	0.22641
22141.6	1.16255	22120.3	0.42217	22119.3	0.2747	22119.6	0.23577
22142	1.16032	22120.5	0.44139	22119.6	0.28692	22119.9	0.24637
22142.2	1.1599	22120.8	0.45184	22119.9	0.29542	22120.2	0.25078
22142.5	1.15925	22121.1	0.46312	22120.2	0.30317	22120.5	0.2604
22142.8	1.15877	22121.4	0.47056	22120.5	0.31338	22120.8	0.27441
22143.1	1.15851	22121.7	0.48185	22120.8	0.32122	22121	0.28296
22143.4	1.15884	22122	0.48974	22121.1	0.33554	22121.3	0.28913
22143.7	1.15862	22122.3	0.50111	22121.4	0.34418	22121.6	0.30903
22144	1.15928	22122.6	0.5053	22121.7	0.35685	22121.9	0.32508
22144.3	1.16009	22122.9	0.51682	22122	0.37247	22122.2	0.34088
22144.6	1.16126	22123.2	0.52988	22122.3	0.38105	22122.5	0.35
22144.9	1.16218	22123.5	0.53791	22122.5	0.39318	22122.8	0.36177
22145.2	1.16331	22123.8	0.54293	22122.8	0.4096	22123.1	0.37259
22145.5	1.1654	22124.1	0.54939	22123.1	0.42704	22123.4	0.38593
22145.8	1.16711	22124.4	0.56565	22123.4	0.43832	22123.7	0.40762
22146.1	1.16907	22124.7	0.57341	22123.7	0.454	22124	0.41851
22146.4	1.1711	22125	0.58762	22124	0.47121	22124.3	0.43754
22146.7	1.17306	22125.2	0.60508	22124.3	0.49184	22124.6	0.44795
22147	1.17489	22125.5	0.62169	22124.6	0.50723	22124.8	0.46665
22147.3	1.17669	22125.8	0.63196	22124.9	0.52342	22125.2	0.4916
22147.5	1.17824	22126.1	0.64175	22125.2	0.54215	22125.4	0.51156
22147.8	1.17945	22126.4	0.66186	22125.5	0.5633	22125.7	0.53431
22148.2	1.18005	22126.7	0.67546	22125.8	0.58685	22126	0.56078
22148.6	1.18024	22127	0.69982	22126.1	0.60148	22126.3	0.59052
22149.8	1.17308	22127.5	0.7347	22126.6	0.63878	22126.6	0.61936
22150.9	1.15504	22128.6	0.79824	22127.7	0.71746	22127.1	0.65596
22152	1.12642	22129.7	0.86496	22128.8	0.79826	22128.2	0.74345
22153.2	1.08665	22130.8	0.91375	22129.8	0.86931	22129.3	0.8365
22154.4	1.04298	22131.9	0.95836	22131	0.93708	22130.4	0.92413
22155.5	1.00169	22133.1	0.99376	22132.2	1.00492	22131.5	0.99236
22156.7	0.9657	22134.3	1.00717	22133.4	1.05423	22132.7	1.0655
22158	0.93613	22135.5	1.01085	22134.5	1.08295	22133.9	1.12609
22159.3	0.91681	22136.8	1.00158	22135.8	1.10822	22135.1	1.16363
22159.4	0.91591	22138	0.97038	22137.1	1.12263	22136.4	1.18313
22161.9	0.90107	22140.6	0.95104	22138.4	1.12388	22137.7	1.20763
22163.2	0.90019	22141.9	0.91905	22139.7	1.12327	22138.9	1.21506
22164.5	0.89955	22143.2	0.91839	22141	1.1144	22140.2	1.2149
22165.9	0.89734	22144.5	0.91805	22142.2	1.111	22141.5	1.19514
22167.3	0.89349	22145.9	0.93631	22143.6	1.10061	22142.8	1.18922
22168.7	0.8897	22147.3	0.9322	22145	1.0953	22144.2	1.18146
22170.1	0.88738	22148.7	0.94086	22146.4	1.08501	22145.5	1.16852
22171.6	0.88785	22150.2	0.95971	22147.8	1.0767	22146.9	1.16357
22173.1	0.89167	22151.7	0.98246	22149.2	1.06302	22148.3	1.15594
22174.5	0.89786	22153.1	1.00808	22150.7	1.04539	22149.8	1.1434
22176.1	0.90632	22154.7	1.04267	22152.1	1.02501	22151.3	1.11803
22177.5	0.913	22156.1	1.07451	22153.7	1.00363	22152.7	1.09513
22179.1	0.91785	22157.6	1.09722	22155.2	0.98011	22154.2	1.06324
22180.7	0.92061	22159.2	1.11738	22156.7	0.96843	22155.7	1.04566
22182.3	0.92276	22160.8	1.1024	22158.3	0.95878	22157.2	1.02165
22183.9	0.92675	22162.4	1.09051	22159.8	0.94584	22158.8	1.00927
22185.5	0.93441	22164	1.06025	22161.4	0.94317	22160.4	1.00009
22187.2	0.94571	22165.7	1.00924	22163	0.93743	22162	0.99754
22188.9	0.95916	22167.4	0.99005	22164.7	0.93418	22163.6	0.98004
22190.6	0.97232	22169	0.95458	22166.4	0.93077	22165.3	0.97916
22192.3	0.98428	22170.7	0.95036	22168.1	0.93031	22167	0.98498
22194	0.99583	22172.5	0.93844	22169.8	0.93356	22168.7	0.97854
22195.7	1.00775	22174.1	0.94368	22171.5	0.93776	22170.3	0.96817
22197.5	1.02123	22175.9	0.94223	22173.2	0.93656	22172	0.96665
22199.3	1.03717	22177.7	0.95569	22174.9	0.9379	22173.7	0.97267
22201.1	1.05072	22179.5	0.96181	22176.7	0.9432	22175.5	0.9641
22203	1.06131	22181.3	0.96654	22178.5	0.94975	22177.2	0.96331
22204.8	1.06757	22183.2	0.96891	22180.3	0.95302	22179	0.97333
22206.7	1.06926	22185.1	0.96422	22182.2	0.95848	22180.8	0.97948
22208.6	1.06769	22187	0.96296	22184	0.96368	22182.7	0.98647
22210.5	1.06387	22188.8	0.96808	22186	0.97342	22184.6	1.00077
22212.4	1.05872	22190.8	0.97558	22187.8	0.98687	22186.5	1.00761
22214.3	1.05275	22192.6	0.9987	22189.7	0.9982	22188.4	1.02711
22216.3	1.04573	22194.6	1.00445	22191.6	1.00589	22190.3	1.03359
22218.3	1.03912	22196.6	1.02513	22193.6	1.01536	22192.2	1.03992
22220.3	1.03279	22198.6	1.04012	22195.6	1.02093	22194.2	1.05404
22222.3	1.02621	22200.5	1.04656	22197.5	1.02917	22196.1	1.06827
22224.4	1.01961	22202.6	1.05904	22199.5	1.03634	22198.1	1.07268
22226.5	1.01363	22204.7	1.03711	22201.6	1.03429	22200.1	1.07441

## Sheet: Fig2e
R	|FT k2 χ(k)|
Å	a.u.
W foil		WO3 NN		Ru-WO3 NN		HxWO3 NN		Ru-HxWO3 NN
0	0.02082	0	0.04909	0	0.04866	0	0.0481	0	0.04866
0.03068	0.02057	0.03068	0.04837	0.03068	0.0479	0.03068	0.04744	0.03068	0.04789
0.06136	0.01986	0.06136	0.0463	0.06136	0.04571	0.06136	0.04551	0.06136	0.04565
0.09204	0.01888	0.09204	0.04317	0.09204	0.04239	0.09204	0.04255	0.09204	0.04212
0.12272	0.01788	0.12272	0.03953	0.12272	0.0385	0.12272	0.03896	0.12272	0.03772
0.1534	0.0172	0.1534	0.03618	0.1534	0.0349	0.1534	0.03541	0.1534	0.03313
0.18408	0.0171	0.18408	0.03418	0.18408	0.03275	0.18408	0.03287	0.18408	0.02951
0.21476	0.01768	0.21476	0.03444	0.21476	0.03302	0.21476	0.03237	0.21476	0.02834
0.24544	0.01878	0.24544	0.0371	0.24544	0.03583	0.24544	0.03438	0.24544	0.03052
0.27612	0.02011	0.27612	0.0414	0.27612	0.04034	0.27612	0.03842	0.27612	0.0354
0.3068	0.02135	0.3068	0.04625	0.3068	0.04533	0.3068	0.04341	0.3068	0.04154
0.33748	0.02224	0.33748	0.05061	0.33748	0.04976	0.33748	0.04828	0.33748	0.04758
0.36816	0.02266	0.36816	0.05371	0.36816	0.05285	0.36816	0.05211	0.36816	0.05249
0.39884	0.02256	0.39884	0.05501	0.39884	0.05408	0.39884	0.05427	0.39884	0.05555
0.42951	0.02204	0.42951	0.05426	0.42951	0.0532	0.42951	0.05434	0.42951	0.05626
0.46019	0.02128	0.46019	0.05151	0.46019	0.05028	0.46019	0.0522	0.46019	0.05436
0.49087	0.02059	0.49087	0.04723	0.49087	0.0458	0.49087	0.04808	0.49087	0.04995
0.52155	0.0203	0.52155	0.04251	0.52155	0.0409	0.52155	0.04278	0.52155	0.04358
0.55223	0.02064	0.55223	0.03918	0.55223	0.0375	0.55223	0.03788	0.55223	0.03658
0.58291	0.02164	0.58291	0.03938	0.58291	0.03781	0.58291	0.03585	0.58291	0.0317
0.61359	0.02314	0.61359	0.04389	0.61359	0.04257	0.61359	0.03861	0.61359	0.0325
0.64427	0.02486	0.64427	0.05128	0.64427	0.05018	0.64427	0.04548	0.64427	0.0395
0.67495	0.02651	0.67495	0.05929	0.67495	0.05829	0.67495	0.05398	0.67495	0.04955
0.70563	0.02791	0.70563	0.06585	0.70563	0.06487	0.70563	0.0617	0.70563	0.05951
0.73631	0.02901	0.73631	0.06932	0.73631	0.06833	0.73631	0.06679	0.73631	0.06723
0.76699	0.02985	0.76699	0.06848	0.76699	0.06754	0.76699	0.06795	0.76699	0.07129
0.79767	0.0306	0.79767	0.06268	0.79767	0.06206	0.79767	0.06461	0.79767	0.07099
0.82835	0.03144	0.82835	0.05252	0.82835	0.05292	0.82835	0.0577	0.82835	0.06696
0.85903	0.03252	0.85903	0.04241	0.85903	0.04545	0.85903	0.05196	0.85903	0.06269
0.88971	0.03385	0.88971	0.0458	0.88971	0.05223	0.88971	0.0583	0.88971	0.06649
0.92039	0.03526	0.92039	0.07132	0.92039	0.07905	0.92039	0.08376	0.92039	0.08688
0.95107	0.03641	0.95107	0.11155	0.95107	0.1197	0.95107	0.12451	0.95107	0.1239
0.98175	0.03689	0.98175	0.16084	0.98175	0.16934	0.98175	0.17589	0.98175	0.1735
1.01243	0.03624	1.01243	0.21633	1.01243	0.22518	1.01243	0.23499	1.01243	0.23233
1.04311	0.03412	1.04311	0.27582	1.04311	0.28502	1.04311	0.29948	1.04311	0.29773
1.07379	0.0303	1.07379	0.33719	1.07379	0.34669	1.07379	0.36709	1.07379	0.36721
1.10447	0.025	1.10447	0.3982	1.10447	0.40791	1.10447	0.43546	1.10447	0.43824
1.13515	0.01943	1.13515	0.45655	1.13515	0.46637	1.13515	0.50214	1.13515	0.50816
1.16583	0.01772	1.16583	0.50998	1.16583	0.51975	1.16583	0.56465	1.16583	0.57425
1.19651	0.02443	1.19651	0.55627	1.19651	0.56583	1.19651	0.62054	1.19651	0.63384
1.22718	0.03726	1.22718	0.59342	1.22718	0.60258	1.22718	0.66755	1.22718	0.68438
1.25786	0.05305	1.25786	0.6197	1.25786	0.62825	1.25786	0.70367	1.25786	0.72359
1.28854	0.07016	1.28854	0.63377	1.28854	0.64148	1.28854	0.72725	1.28854	0.74953
1.31922	0.08751	1.31922	0.63472	1.31922	0.64136	1.31922	0.7371	1.31922	0.76073
1.3499	0.10411	1.3499	0.62212	1.3499	0.62746	1.3499	0.73251	1.3499	0.75625
1.38058	0.11902	1.38058	0.59611	1.38058	0.59991	1.38058	0.71337	1.38058	0.73576
1.41126	0.13136	1.41126	0.55733	1.41126	0.55938	1.41126	0.68011	1.41126	0.69957
1.44194	0.14029	1.44194	0.507	1.44194	0.50708	1.44194	0.63376	1.44194	0.64864
1.47262	0.1451	1.47262	0.44679	1.47262	0.4447	1.47262	0.57588	1.47262	0.58455
1.5033	0.14526	1.5033	0.37887	1.5033	0.37439	1.5033	0.50857	1.5033	0.50948
1.53398	0.14043	1.53398	0.30586	1.53398	0.29867	1.53398	0.43433	1.53398	0.42613
1.56466	0.13056	1.56466	0.23091	1.56466	0.22049	1.56466	0.35613	1.56466	0.33777
1.59534	0.11594	1.59534	0.15835	1.59534	0.14348	1.59534	0.2774	1.59534	0.24829
1.62602	0.09737	1.62602	0.09678	1.62602	0.07468	1.62602	0.20241	1.62602	0.16322
1.6567	0.07659	1.6567	0.0717	1.6567	0.04883	1.6567	0.13782	1.6567	0.09499
1.68738	0.0577	1.68738	0.10014	1.68738	0.09194	1.68738	0.09722	1.68738	0.08093
1.71806	0.05004	1.71806	0.14422	1.71806	0.14271	1.71806	0.09753	1.71806	0.12366
1.74874	0.06174	1.74874	0.18421	1.74874	0.18557	1.74874	0.12514	1.74874	0.17428
1.77942	0.08579	1.77942	0.21482	1.77942	0.21744	1.77942	0.15594	1.77942	0.21639
1.8101	0.1136	1.8101	0.2343	1.8101	0.23726	1.8101	0.18	1.8101	0.24567
1.84078	0.14092	1.84078	0.24218	1.84078	0.24488	1.84078	0.19423	1.84078	0.26072
1.87146	0.16542	1.87146	0.23877	1.87146	0.24079	1.87146	0.19805	1.87146	0.26142
1.90214	0.18555	1.90214	0.22499	1.90214	0.22602	1.90214	0.19218	1.90214	0.24853
1.93282	0.20022	1.93282	0.20225	1.93282	0.20208	1.93282	0.17825	1.93282	0.2235
1.9635	0.20875	1.9635	0.17237	1.9635	0.17089	1.9635	0.15875	1.9635	0.1884
1.99418	0.21094	1.99418	0.13758	1.99418	0.13478	1.99418	0.13717	1.99418	0.14582
2.02485	0.20714	2.02485	0.10065	2.02485	0.09665	2.02485	0.1182	2.02485	0.09899
2.05553	0.19844	2.05553	0.06585	2.05553	0.06131	2.05553	0.10727	2.05553	0.05326
2.08621	0.18692	2.08621	0.04358	2.08621	0.04175	2.08621	0.1077	2.08621	0.03199
2.11689	0.17597	2.11689	0.05044	2.11689	0.05449	2.11689	0.11754	2.11689	0.06243
2.14757	0.17034	2.14757	0.07425	2.14757	0.08136	2.14757	0.13137	2.14757	0.10048
2.17825	0.17495	2.17825	0.09896	2.17825	0.10782	2.17825	0.14438	2.17825	0.13321
2.20893	0.19243	2.20893	0.11986	2.20893	0.13008	2.20893	0.1536	2.20893	0.15787
2.23961	0.2217	2.23961	0.13572	2.23961	0.14714	2.23961	0.15768	2.23961	0.17354
2.27029	0.25945	2.27029	0.14661	2.27029	0.15909	2.27029	0.15663	2.27029	0.18041
2.30097	0.30218	2.30097	0.15339	2.30097	0.16672	2.30097	0.15171	2.30097	0.17983
2.33165	0.34696	2.33165	0.15756	2.33165	0.17126	2.33165	0.14556	2.33165	0.17446
2.36233	0.3916	2.36233	0.16096	2.36233	0.17425	2.36233	0.14206	2.36233	0.16848
2.39301	0.43446	2.39301	0.16549	2.39301	0.17723	2.39301	0.14537	2.39301	0.16714
2.42369	0.47437	2.42369	0.17254	2.42369	0.18141	2.42369	0.15789	2.42369	0.17505
2.45437	0.51051	2.45437	0.18261	2.45437	0.18741	2.45437	0.17887	2.45437	0.19356
2.48505	0.54236	2.48505	0.19522	2.48505	0.19517	2.48505	0.20539	2.48505	0.22029
2.51573	0.56964	2.51573	0.2092	2.51573	0.2041	2.51573	0.23405	2.51573	0.25112
2.54641	0.59223	2.54641	0.22311	2.54641	0.21338	2.54641	0.26191	2.54641	0.28193
2.57709	0.6101	2.57709	0.23557	2.57709	0.22222	2.57709	0.28667	2.57709	0.30938
2.60777	0.62327	2.60777	0.24549	2.60777	0.23008	2.60777	0.30669	2.60777	0.33098
2.63845	0.63175	2.63845	0.25213	2.63845	0.2367	2.63845	0.32087	2.63845	0.34505
2.66913	0.6355	2.66913	0.25511	2.66913	0.2421	2.66913	0.32866	2.66913	0.35066
2.69981	0.63445	2.69981	0.25445	2.69981	0.24647	2.69981	0.33	2.69981	0.34762
2.73049	0.62845	2.73049	0.25043	2.73049	0.25004	2.73049	0.32526	2.73049	0.33648
2.76117	0.61736	2.76117	0.24361	2.76117	0.25292	2.76117	0.31521	2.76117	0.31847
2.79185	0.60104	2.79185	0.23471	2.79185	0.255	2.79185	0.30095	2.79185	0.29555
2.82252	0.57947	2.82252	0.22456	2.82252	0.25589	2.82252	0.28384	2.82252	0.27039
2.8532	0.5527	2.8532	0.21398	2.8532	0.25499	2.8532	0.26539	2.8532	0.24625
2.88388	0.52096	2.88388	0.20376	2.88388	0.25158	2.88388	0.24718	2.88388	0.22673
2.91456	0.48467	2.91456	0.19454	2.91456	0.24493	2.91456	0.23067	2.91456	0.21488
2.94524	0.44444	2.94524	0.18684	2.94524	0.23453	2.94524	0.21709	2.94524	0.212
2.97592	0.40108	2.97592	0.18102	2.97592	0.22017	2.97592	0.20718	2.97592	0.21686
3.0066	0.35555	3.0066	0.17734	3.0066	0.20214	3.0066	0.2012	3.0066	0.22637
3.03728	0.30896	3.03728	0.17592	3.03728	0.18141	3.03728	0.19887	3.03728	0.237
3.06796	0.26249	3.06796	0.1768	3.06796	0.15992	3.06796	0.19961	3.06796	0.24591
3.09864	0.21738	3.09864	0.17984	3.09864	0.14091	3.09864	0.20276	3.09864	0.2512
3.12932	0.17486	3.12932	0.18473	3.12932	0.12897	3.12932	0.20771	3.12932	0.25201
3.16	0.13612	3.16	0.19094	3.16	0.1284	3.16	0.21393	3.16	0.2483
3.19068	0.10232	3.19068	0.19776	3.19068	0.13986	3.19068	0.221	3.19068	0.24081
3.22136	0.07457	3.22136	0.20434	3.22136	0.15971	3.22136	0.22845	3.22136	0.23084
3.25204	0.05397	3.25204	0.2098	3.25204	0.18306	3.25204	0.23576	3.25204	0.22013
3.28272	0.04117	3.28272	0.21328	3.28272	0.20589	3.28272	0.24233	3.28272	0.21058
3.3134	0.03508	3.3134	0.21402	3.3134	0.22538	3.3134	0.24749	3.3134	0.20379
3.34408	0.03229	3.34408	0.21142	3.34408	0.23958	3.34408	0.25054	3.34408	0.20067
3.37476	0.0294	3.37476	0.20509	3.37476	0.24726	3.37476	0.25086	3.37476	0.20105
3.40544	0.02464	3.40544	0.19488	3.40544	0.24772	3.40544	0.24794	3.40544	0.20377
3.43612	0.01759	3.43612	0.18086	3.43612	0.24077	3.43612	0.24142	3.43612	0.20715
3.4668	0.00851	3.4668	0.16336	3.4668	0.22664	3.4668	0.23116	3.4668	0.20941
3.49748	0.00208	3.49748	0.14293	3.49748	0.20594	3.49748	0.21722	3.49748	0.20909
3.52816	0.01345	3.52816	0.12032	3.52816	0.17964	3.52816	0.19986	3.52816	0.20514
3.55884	0.02508	3.55884	0.09649	3.55884	0.14896	3.55884	0.17957	3.55884	0.19703
3.58952	0.03648	3.58952	0.07263	3.58952	0.11533	3.58952	0.157	3.58952	0.18465
3.62019	0.04742	3.62019	0.05041	3.62019	0.08037	3.62019	0.13292	3.62019	0.1683
3.65087	0.05789	3.65087	0.03295	3.65087	0.04592	3.65087	0.10823	3.65087	0.14865
3.68155	0.06811	3.68155	0.02677	3.68155	0.0162	3.68155	0.08391	3.68155	0.12668
3.71223	0.07844	3.71223	0.03345	3.71223	0.02324	3.71223	0.0611	3.71223	0.10373
3.74291	0.08931	3.74291	0.04384	3.74291	0.04775	3.74291	0.04133	3.74291	0.0816
3.77359	0.101	3.77359	0.05264	3.77359	0.06844	3.77359	0.02754	3.77359	0.06293
3.80427	0.11362	3.80427	0.05819	3.80427	0.08357	3.80427	0.02443	3.80427	0.05159
3.83495	0.12695	3.83495	0.06003	3.83495	0.09259	3.83495	0.03023	3.83495	0.0506
3.86563	0.14058	3.86563	0.05823	3.86563	0.09539	3.86563	0.03779	3.86563	0.05754
3.89631	0.15391	3.89631	0.05321	3.89631	0.09221	3.89631	0.04385	3.89631	0.06707
3.92699	0.16625	3.92699	0.04572	3.92699	0.08357	3.92699	0.0476	3.92699	0.07561
3.95767	0.17695	3.95767	0.03699	3.95767	0.07028	3.95767	0.04907	3.95767	0.08143
3.98835	0.18542	3.98835	0.02918	3.98835	0.05331	3.98835	0.04867	3.98835	0.08377
4.01903	0.19125	4.01903	0.02585	4.01903	0.03387	4.01903	0.04702	4.01903	0.08244
4.04971	0.19422	4.04971	0.02945	4.04971	0.01362	4.04971	0.04486	4.04971	0.07754
4.08039	0.19436	4.08039	0.03759	4.08039	0.01053	4.08039	0.0429	4.08039	0.06938
4.11107	0.19197	4.11107	0.04687	4.11107	0.02966	4.11107	0.04166	4.11107	0.05845
4.14175	0.18766	4.14175	0.05538	4.14175	0.04772	4.14175	0.04129	4.14175	0.04533
4.17243	0.18231	4.17243	0.06218	4.17243	0.06303	4.17243	0.04156	4.17243	0.03071
4.20311	0.17704	4.20311	0.06679	4.20311	0.07483	4.20311	0.04198	4.20311	0.01552
4.23379	0.17304	4.23379	0.06903	4.23379	0.08264	4.23379	0.04203	4.23379	0.00586
4.26447	0.17137	4.26447	0.06898	4.26447	0.08624	4.26447	0.04131	4.26447	0.01817
4.29515	0.17272	4.29515	0.06693	4.29515	0.08565	4.29515	0.03961	4.29515	0.03259
4.32583	0.17716	4.32583	0.06331	4.32583	0.08112	4.32583	0.03694	4.32583	0.04589
4.35651	0.18418	4.35651	0.05876	4.35651	0.07313	4.35651	0.03355	4.35651	0.05749
4.38719	0.19285	4.38719	0.05397	4.38719	0.06236	4.38719	0.02995	4.38719	0.06704
4.41786	0.20215	4.41786	0.04969	4.41786	0.04971	4.41786	0.02695	4.41786	0.07429
4.44854	0.21111	4.44854	0.04652	4.44854	0.03642	4.44854	0.02553	4.44854	0.07915
4.47922	0.21898	4.47922	0.04472	4.47922	0.02476	4.47922	0.02635	4.47922	0.08158
4.5099	0.22529	4.5099	0.04411	4.5099	0.01967	4.5099	0.02921	4.5099	0.08167
4.54058	0.22978	4.54058	0.04417	4.54058	0.02467	4.54058	0.03325	4.54058	0.07959
4.57126	0.23246	4.57126	0.04425	4.57126	0.03405	4.57126	0.03757	4.57126	0.07558
4.60194	0.23352	4.60194	0.04382	4.60194	0.04329	4.60194	0.04154	4.60194	0.06995
4.63262	0.23329	4.63262	0.04257	4.63262	0.05082	4.63262	0.04472	4.63262	0.06308
4.6633	0.23216	4.6633	0.04037	4.6633	0.05601	4.6633	0.04691	4.6633	0.05536
4.69398	0.23053	4.69398	0.03731	4.69398	0.05869	4.69398	0.04805	4.69398	0.04721
4.72466	0.22875	4.72466	0.03364	4.72466	0.0589	4.72466	0.04823	4.72466	0.03906
4.75534	0.22702	4.75534	0.02972	4.75534	0.05687	4.75534	0.04768	4.75534	0.0313
4.78602	0.22543	4.78602	0.02597	4.78602	0.05299	4.78602	0.04679	4.78602	0.02431
4.8167	0.2239	4.8167	0.02279	4.8167	0.04773	4.8167	0.04601	4.8167	0.01842
4.84738	0.22227	4.84738	0.02043	4.84738	0.04164	4.84738	0.04588	4.84738	0.01389
4.87806	0.22029	4.87806	0.01885	4.87806	0.0353	4.87806	0.04684	4.87806	0.01102
4.90874	0.21774	4.90874	0.01775	4.90874	0.02929	4.90874	0.04912	4.90874	0.01009
4.93942	0.21443	4.93942	0.01676	4.93942	0.02415	4.93942	0.0527	4.93942	0.01118
4.9701	0.21027	4.9701	0.0158	4.9701	0.0203	4.9701	0.05729	4.9701	0.01409
5.00078	0.20526	5.00078	0.01523	5.00078	0.01799	5.00078	0.06255	5.00078	0.01855
5.03146	0.19951	5.03146	0.01597	5.03146	0.0172	5.03146	0.06808	5.03146	0.02436
5.06214	0.19323	5.06214	0.01886	5.06214	0.0178	5.06214	0.07358	5.06214	0.0313
5.09282	0.18668	5.09282	0.02392	5.09282	0.01979	5.09282	0.07877	5.09282	0.03912
5.1235	0.18017	5.1235	0.03056	5.1235	0.0232	5.1235	0.08346	5.1235	0.04754
5.15418	0.17396	5.15418	0.0381	5.15418	0.028	5.15418	0.08752	5.15418	0.05626
5.18486	0.16828	5.18486	0.04594	5.18486	0.03399	5.18486	0.09088	5.18486	0.06499
5.21553	0.16323	5.21553	0.05356	5.21553	0.04082	5.21553	0.0935	5.21553	0.07342
5.24621	0.15883	5.24621	0.06051	5.24621	0.04807	5.24621	0.09538	5.24621	0.08129
5.27689	0.15496	5.27689	0.06639	5.27689	0.05529	5.27689	0.09656	5.27689	0.08833
5.30757	0.15142	5.30757	0.07091	5.30757	0.06207	5.30757	0.09707	5.30757	0.09433
5.33825	0.14794	5.33825	0.07381	5.33825	0.06802	5.33825	0.09698	5.33825	0.09908
5.36893	0.14427	5.36893	0.07497	5.36893	0.07283	5.36893	0.09635	5.36893	0.10244
5.39961	0.14018	5.39961	0.07434	5.39961	0.07628	5.39961	0.09523	5.39961	0.10428
5.43029	0.13549	5.43029	0.07195	5.43029	0.0782	5.43029	0.09366	5.43029	0.10451
5.46097	0.13008	5.46097	0.06793	5.46097	0.07856	5.46097	0.09165	5.46097	0.10308
5.49165	0.12394	5.49165	0.06251	5.49165	0.07742	5.49165	0.0892	5.49165	0.10002
5.52233	0.1171	5.52233	0.05593	5.52233	0.07491	5.52233	0.08627	5.52233	0.09536
5.55301	0.10968	5.55301	0.04852	5.55301	0.07127	5.55301	0.08283	5.55301	0.08922
5.58369	0.10188	5.58369	0.04062	5.58369	0.0668	5.58369	0.07881	5.58369	0.08179
5.61437	0.0939	5.61437	0.03259	5.61437	0.06186	5.61437	0.07415	5.61437	0.07332
5.64505	0.08604	5.64505	0.02476	5.64505	0.05682	5.64505	0.06879	5.64505	0.06413
5.67573	0.07858	5.67573	0.01749	5.67573	0.05205	5.67573	0.0627	5.67573	0.05462
5.70641	0.07187	5.70641	0.01108	5.70641	0.04784	5.70641	0.05587	5.70641	0.04531
5.73709	0.06619	5.73709	0.00595	5.73709	0.04437	5.73709	0.04832	5.73709	0.0368
5.76777	0.06182	5.76777	0.0033	5.76777	0.04164	5.76777	0.04012	5.76777	0.02984
5.79845	0.05894	5.79845	0.00435	5.79845	0.03949	5.79845	0.03136	5.79845	0.02517
5.82913	0.05764	5.82913	0.00604	5.82913	0.03765	5.82913	0.02219	5.82913	0.02314
5.85981	0.0579	5.85981	0.00714	5.85981	0.03582	5.85981	0.0128	5.85981	0.02323
5.89049	0.05962	5.89049	0.00777	5.89049	0.03371	5.89049	0.00377	5.89049	0.02446
5.92117	0.06268	5.92117	0.00844	5.92117	0.03115	5.92117	0.00668	5.92117	0.02617
5.95185	0.06698	5.95185	0.00973	5.95185	0.02803	5.95185	0.01553	5.95185	0.02844
5.98253	0.0724	5.98253	0.01197	5.98253	0.02433	5.98253	0.02401	5.98253	0.03188
6.0132	0.0788	6.0132	0.01505	6.0132	0.0201	6.0132	0.03182	6.0132	0.03729
6.04388	0.08602	6.04388	0.01866	6.04388	0.01547	6.04388	0.03879	6.04388	0.04511
6.07456	0.09384	6.07456	0.02246	6.07456	0.01065	6.07456	0.04483	6.07456	0.05526
6.10524	0.10196	6.10524	0.02618	6.10524	0.00619	6.10524	0.04989	6.10524	0.06731
6.13592	0.11009	6.13592	0.02956	6.13592	0.00464	6.13592	0.054	6.13592	0.08061
6.1666	0.11786	6.1666	0.03241	6.1666	0.00804	6.1666	0.05722	6.1666	0.09448
6.19728	0.12492	6.19728	0.03456	6.19728	0.01283	6.19728	0.05971	6.19728	0.1082
6.22796	0.13094	6.22796	0.03591	6.22796	0.01774	6.22796	0.06162	6.22796	0.1211
6.25864	0.13562	6.25864	0.03636	6.25864	0.02248	6.25864	0.06317	6.25864	0.13254
6.28932	0.13874	6.28932	0.03588	6.28932	0.02695	6.28932	0.06455	6.28932	0.14196
6.32	0.14013	6.32	0.03447	6.32	0.03109	6.32	0.06591	6.32	0.1489
6.35068	0.13971	6.35068	0.03216	6.35068	0.03486	6.35068	0.06735	6.35068	0.15302
6.38136	0.1375	6.38136	0.02904	6.38136	0.03825	6.38136	0.06888	6.38136	0.1541
6.41204	0.13363	6.41204	0.02521	6.41204	0.04125	6.41204	0.07044	6.41204	0.15211
6.44272	0.12829	6.44272	0.02086	6.44272	0.04382	6.44272	0.07193	6.44272	0.14715
6.4734	0.12177	6.4734	0.01621	6.4734	0.04595	6.4734	0.0732	6.4734	0.13951
6.50408	0.11442	6.50408	0.01165	6.50408	0.0476	6.50408	0.07411	6.50408	0.12964
6.53476	0.10662	6.53476	0.00802	6.53476	0.04873	6.53476	0.07453	6.53476	0.11818
6.56544	0.09876	6.56544	0.00718	6.56544	0.04931	6.56544	0.0744	6.56544	0.10597
6.59612	0.09115	6.59612	0.00959	6.59612	0.04928	6.59612	0.0737	6.59612	0.09403
6.6268	0.08405	6.6268	0.01316	6.6268	0.0486	6.6268	0.07245	6.6268	0.08362
6.65748	0.07758	6.65748	0.01669	6.65748	0.04724	6.65748	0.07073	6.65748	0.07603
6.68816	0.07174	6.68816	0.01971	6.68816	0.0452	6.68816	0.06867	6.68816	0.07224
6.71884	0.0664	6.71884	0.02204	6.71884	0.0425	6.71884	0.06638	6.71884	0.0724
6.74952	0.06146	6.74952	0.02357	6.74952	0.0392	6.74952	0.06401	6.74952	0.07563
6.7802	0.05688	6.7802	0.02428	6.7802	0.03543	6.7802	0.06167	6.7802	0.08058
6.81087	0.05284	6.81087	0.0242	6.81087	0.0314	6.81087	0.05944	6.81087	0.086
6.84155	0.04984	6.84155	0.02339	6.84155	0.02742	6.84155	0.05735	6.84155	0.09101
6.87223	0.0487	6.87223	0.02197	6.87223	0.02398	6.87223	0.05543	6.87223	0.0951
6.90291	0.05025	6.90291	0.02005	6.90291	0.0217	6.90291	0.05366	6.90291	0.09809
6.93359	0.05493	6.93359	0.01778	6.93359	0.02112	6.93359	0.05207	6.93359	0.09998
6.96427	0.06246	6.96427	0.01529	6.96427	0.02231	6.96427	0.0507	6.96427	0.10092
6.99495	0.07215	6.99495	0.01269	6.99495	0.02474	6.99495	0.04965	6.99495	0.10113
7.02563	0.08316	7.02563	0.01004	7.02563	0.02769	7.02563	0.04906	7.02563	0.10084
7.05631	0.09475	7.05631	0.00736	7.05631	0.03055	7.05631	0.04907	7.05631	0.10022
7.08699	0.10629	7.08699	0.00469	7.08699	0.03289	7.08699	0.04978	7.08699	0.09934
7.11767	0.11726	7.11767	0.00237	7.11767	0.03442	7.11767	0.0512	7.11767	0.09818
7.14835	0.12726	7.14835	0.00301	7.14835	0.03496	7.14835	0.05326	7.14835	0.09662
7.17903	0.13595	7.17903	0.00624	7.17903	0.03445	7.17903	0.05576	7.17903	0.09449
7.20971	0.14313	7.20971	0.01019	7.20971	0.0329	7.20971	0.05844	7.20971	0.09159
7.24039	0.14865	7.24039	0.01459	7.24039	0.03046	7.24039	0.06103	7.24039	0.08776
7.27107	0.15246	7.27107	0.01931	7.27107	0.02741	7.27107	0.06329	7.27107	0.08287
7.30175	0.15457	7.30175	0.02421	7.30175	0.02425	7.30175	0.06502	7.30175	0.07689
7.33243	0.15508	7.33243	0.02913	7.33243	0.02181	7.33243	0.06607	7.33243	0.06987
7.36311	0.15411	7.36311	0.03389	7.36311	0.02115	7.36311	0.06637	7.36311	0.06192
7.39379	0.15184	7.39379	0.0383	7.39379	0.02297	7.39379	0.06593	7.39379	0.05327
7.42447	0.14848	7.42447	0.04217	7.42447	0.02701	7.42447	0.06484	7.42447	0.04421
7.45515	0.14424	7.45515	0.04535	7.45515	0.0324	7.45515	0.06322	7.45515	0.03512
7.48583	0.13934	7.48583	0.0477	7.48583	0.03839	7.48583	0.06128	7.48583	0.02655
7.51651	0.13402	7.51651	0.04912	7.51651	0.04442	7.51651	0.05923	7.51651	0.01946
7.54719	0.12848	7.54719	0.04956	7.54719	0.05015	7.54719	0.05727	7.54719	0.0156
7.57787	0.12295	7.57787	0.04902	7.57787	0.05532	7.57787	0.05558	7.57787	0.01652
7.60854	0.11764	7.60854	0.04755	7.60854	0.05977	7.60854	0.05424	7.60854	0.02078
7.63922	0.11278	7.63922	0.04522	7.63922	0.06341	7.63922	0.05322	7.63922	0.02613
7.6699	0.10856	7.6699	0.04215	7.6699	0.0662	7.6699	0.05242	7.6699	0.03151
7.70058	0.10516	7.70058	0.03849	7.70058	0.06815	7.70058	0.05167	7.70058	0.03657
7.73126	0.1027	7.73126	0.03441	7.73126	0.06928	7.73126	0.05078	7.73126	0.04123
7.76194	0.10128	7.76194	0.03005	7.76194	0.06967	7.76194	0.04956	7.76194	0.04553
7.79262	0.10087	7.79262	0.02558	7.79262	0.06937	7.79262	0.0479	7.79262	0.04954
7.8233	0.10139	7.8233	0.02112	7.8233	0.06846	7.8233	0.04573	7.8233	0.05328
7.85398	0.10269	7.85398	0.0168	7.85398	0.067	7.85398	0.04305	7.85398	0.05676
7.88466	0.10457	7.88466	0.01269	7.88466	0.06504	7.88466	0.03997	7.88466	0.05992
7.91534	0.10681	7.91534	0.00893	7.91534	0.0626	7.91534	0.03663	7.91534	0.06263
7.94602	0.10921	7.94602	0.00586	7.94602	0.05971	7.94602	0.03327	7.94602	0.06476
7.9767	0.11158	7.9767	0.00466	7.9767	0.05638	7.9767	0.03016	7.9767	0.06615
8.00738	0.11378	8.00738	0.0063	8.00738	0.05263	8.00738	0.02759	8.00738	0.06664
8.03806	0.1157	8.03806	0.00931	8.03806	0.04848	8.03806	0.02579	8.03806	0.06612
8.06874	0.11726	8.06874	0.0127	8.06874	0.04401	8.06874	0.02483	8.06874	0.0645
8.09942	0.11842	8.09942	0.01614	8.09942	0.03931	8.09942	0.02457	8.09942	0.06174
8.1301	0.11913	8.1301	0.01949	8.1301	0.03459	8.1301	0.02472	8.1301	0.05788
8.16078	0.11941	8.16078	0.02261	8.16078	0.03016	8.16078	0.02494	8.16078	0.05297
8.19146	0.11925	8.19146	0.0254	8.19146	0.0265	8.19146	0.0249	8.19146	0.04714
8.22214	0.11868	8.22214	0.02777	8.22214	0.02428	8.22214	0.02437	8.22214	0.04055
8.25282	0.11772	8.25282	0.02962	8.25282	0.02411	8.25282	0.02323	8.25282	0.03341
8.2835	0.11644	8.2835	0.03089	8.2835	0.0261	8.2835	0.02141	8.2835	0.02592
8.31418	0.11493	8.31418	0.03156	8.31418	0.02977	8.31418	0.01895	8.31418	0.01833
8.34486	0.11329	8.34486	0.0316	8.34486	0.03445	8.34486	0.01598	8.34486	0.01088
8.37554	0.11167	8.37554	0.03104	8.37554	0.03962	8.37554	0.01279	8.37554	0.00378
8.40621	0.11024	8.40621	0.02991	8.40621	0.04487	8.40621	0.01003	8.40621	0.00275
8.43689	0.10918	8.43689	0.02827	8.43689	0.04997	8.43689	0.00894	8.43689	0.00852
8.46757	0.10866	8.46757	0.02617	8.46757	0.05473	8.46757	0.01055	8.46757	0.01341
8.49825	0.10886	8.49825	0.02365	8.49825	0.05902	8.49825	0.01405	8.49825	0.0173
8.52893	0.10984	8.52893	0.02077	8.52893	0.06272	8.52893	0.01828	8.52893	0.02014
8.55961	0.11164	8.55961	0.01755	8.55961	0.06576	8.55961	0.0226	8.55961	0.02191
8.59029	0.11419	8.59029	0.01402	8.59029	0.06805	8.59029	0.02668	8.59029	0.02267
8.62097	0.11736	8.62097	0.01017	8.62097	0.06955	8.62097	0.03027	8.62097	0.02247
8.65165	0.12096	8.65165	0.00605	8.65165	0.07019	8.65165	0.03323	8.65165	0.02147
8.68233	0.1248	8.68233	0.00202	8.68233	0.06994	8.68233	0.03542	8.68233	0.01982
8.71301	0.12864	8.71301	0.00374	8.71301	0.06878	8.71301	0.03676	8.71301	0.01774
8.74369	0.1323	8.74369	0.00857	8.74369	0.0667	8.74369	0.03721	8.74369	0.01548
8.77437	0.1356	8.77437	0.01368	8.77437	0.06374	8.77437	0.03672	8.77437	0.01335
8.80505	0.1384	8.80505	0.01886	8.80505	0.05995	8.80505	0.03531	8.80505	0.01169
8.83573	0.14063	8.83573	0.02397	8.83573	0.05542	8.83573	0.033	8.83573	0.01073
8.86641	0.1422	8.86641	0.02888	8.86641	0.05026	8.86641	0.02984	8.86641	0.01052
8.89709	0.1431	8.89709	0.03344	8.89709	0.04463	8.89709	0.0259	8.89709	0.01077
8.92777	0.1433	8.92777	0.03752	8.92777	0.03873	8.92777	0.02126	8.92777	0.01109
8.95845	0.14285	8.95845	0.04102	8.95845	0.03277	8.95845	0.01601	8.95845	0.01115
8.98913	0.14176	8.98913	0.04386	8.98913	0.02703	8.98913	0.01026	8.98913	0.0107
9.01981	0.14009	9.01981	0.04601	9.01981	0.02185	9.01981	0.00411	9.01981	0.00964
9.05049	0.1379	9.05049	0.04749	9.05049	0.01765	9.05049	0.00238	9.05049	0.00789
9.08117	0.13524	9.08117	0.04836	9.08117	0.01493	9.08117	0.00904	9.08117	0.00548
9.11185	0.1322	9.11185	0.04876	9.11185	0.01398	9.11185	0.01582	9.11185	0.00257
9.14253	0.12884	9.14253	0.04883	9.14253	0.01454	9.14253	0.02261	9.14253	0.00201
9.17321	0.12526	9.17321	0.04877	9.17321	0.01594	9.17321	0.02934	9.17321	0.0058
9.20388	0.12153	9.20388	0.04872	9.20388	0.01765	9.20388	0.03589	9.20388	0.01021
9.23456	0.11775	9.23456	0.04883	9.23456	0.01941	9.23456	0.04216	9.23456	0.01484
9.26524	0.11404	9.26524	0.04913	9.26524	0.02122	9.26524	0.04806	9.26524	0.0195
9.29592	0.11048	9.29592	0.04958	9.29592	0.02318	9.29592	0.05346	9.29592	0.02402
9.3266	0.10717	9.3266	0.05006	9.3266	0.02543	9.3266	0.05825	9.3266	0.02824
9.35728	0.10421	9.35728	0.05039	9.35728	0.02805	9.35728	0.06232	9.35728	0.03199
9.38796	0.10167	9.38796	0.05039	9.38796	0.03105	9.38796	0.06554	9.38796	0.03514
9.41864	0.09959	9.41864	0.04987	9.41864	0.03434	9.41864	0.06782	9.41864	0.03756
9.44932	0.09801	9.44932	0.04867	9.44932	0.03775	9.44932	0.06906	9.44932	0.03914
9.48	0.09691	9.48	0.0467	9.48	0.04109	9.48	0.06919	9.48	0.03982
9.51068	0.09626	9.51068	0.04392	9.51068	0.04415	9.51068	0.06816	9.51068	0.03954
9.54136	0.096	9.54136	0.04036	9.54136	0.04674	9.54136	0.06598	9.54136	0.03829
9.57204	0.09606	9.57204	0.03607	9.57204	0.0487	9.57204	0.06266	9.57204	0.03609
9.60272	0.09636	9.60272	0.03119	9.60272	0.0499	9.60272	0.05825	9.60272	0.033
9.6334	0.09684	9.6334	0.02589	9.6334	0.05025	9.6334	0.05287	9.6334	0.02912
9.66408	0.09741	9.66408	0.02034	9.66408	0.04972	9.66408	0.04664	9.66408	0.02461
9.69476	0.09804	9.69476	0.01476	9.69476	0.0483	9.69476	0.03972	9.69476	0.01974
9.72544	0.09868	9.72544	0.00938	9.72544	0.04605	9.72544	0.03232	9.72544	0.01499
9.75612	0.09933	9.75612	0.00441	9.75612	0.04306	9.75612	0.02465	9.75612	0.01149
9.7868	0.09997	9.7868	0.00116	9.7868	0.03945	9.7868	0.01697	9.7868	0.01117
9.81748	0.10061	9.81748	0.0042	9.81748	0.03539	9.81748	0.00963	9.81748	0.01444
9.84816	0.10127	9.84816	0.00716	9.84816	0.03107	9.84816	0.00406	9.84816	0.01946
9.87884	0.10197	9.87884	0.00933	9.87884	0.02671	9.87884	0.00648	9.87884	0.02496
9.90952	0.10271	9.90952	0.01069	9.90952	0.02259	9.90952	0.01197	9.90952	0.03036
9.9402	0.10351	9.9402	0.01131	9.9402	0.01906	9.9402	0.01702	9.9402	0.03535
9.97088	0.10436	9.97088	0.01137	9.97088	0.01654	9.97088	0.02123	9.97088	0.03975

## Sheet: Fig2f
R	|FT k2 χ(k)|
Å
RuO2 foil		Ru foil		Ru-WO3 NN		Ru-HxWO3 NN
0	0.09472	0	0.04605	0	0.0659	0	0.01852
0.03068	0.09955	0.03068	0.04481	0.03068	0.06476	0.03068	0.03152
0.06136	0.11184	0.06136	0.04119	0.06136	0.06144	0.06136	0.0535
0.09204	0.12714	0.09204	0.03551	0.09204	0.05635	0.09204	0.07562
0.12272	0.14151	0.12272	0.02844	0.12272	0.05024	0.12272	0.09592
0.1534	0.15215	0.1534	0.02133	0.1534	0.04431	0.1534	0.11343
0.18408	0.1573	0.18408	0.01726	0.18408	0.04025	0.18408	0.12745
0.21476	0.15602	0.21476	0.01984	0.21476	0.03979	0.21476	0.13742
0.24544	0.14818	0.24544	0.02716	0.24544	0.04337	0.24544	0.14293
0.27612	0.13453	0.27612	0.03554	0.27612	0.04975	0.27612	0.14371
0.3068	0.11713	0.3068	0.04302	0.3068	0.05712	0.3068	0.13962
0.33748	0.1001	0.33748	0.04852	0.33748	0.064	0.33748	0.1307
0.36816	0.09036	0.36816	0.05136	0.36816	0.06936	0.36816	0.11719
0.39884	0.09483	0.39884	0.05112	0.39884	0.07251	0.39884	0.09953
0.42951	0.11291	0.42951	0.04762	0.42951	0.07301	0.42951	0.07852
0.46019	0.13764	0.46019	0.04102	0.46019	0.0707	0.46019	0.05577
0.49087	0.16242	0.49087	0.03182	0.49087	0.06567	0.49087	0.03589
0.52155	0.1827	0.52155	0.02144	0.52155	0.05838	0.52155	0.03346
0.55223	0.19537	0.55223	0.01461	0.55223	0.0498	0.55223	0.05312
0.58291	0.19841	0.58291	0.01996	0.58291	0.04186	0.58291	0.07975
0.61359	0.19088	0.61359	0.03203	0.61359	0.03791	0.61359	0.10685
0.64427	0.17322	0.64427	0.04447	0.64427	0.04106	0.64427	0.13195
0.67495	0.14802	0.67495	0.05497	0.67495	0.05053	0.67495	0.15346
0.70563	0.12213	0.70563	0.0622	0.70563	0.06303	0.70563	0.17005
0.73631	0.1102	0.73631	0.06524	0.73631	0.07586	0.73631	0.18055
0.76699	0.12762	0.76699	0.06348	0.76699	0.08719	0.76699	0.18396
0.79767	0.1696	0.79767	0.05665	0.79767	0.09574	0.79767	0.17942
0.82835	0.22155	0.82835	0.04491	0.82835	0.10055	0.82835	0.16628
0.85903	0.27312	0.85903	0.02899	0.85903	0.10094	0.85903	0.14415
0.88971	0.31738	0.88971	0.01182	0.88971	0.0966	0.88971	0.11297
0.92039	0.34915	0.92039	0.01788	0.92039	0.08783	0.92039	0.07356
0.95107	0.36446	0.95107	0.03994	0.95107	0.0762	0.95107	0.03286
0.98175	0.36075	0.98175	0.06238	0.98175	0.06624	0.98175	0.05017
1.01243	0.33756	1.01243	0.08254	1.01243	0.06715	1.01243	0.11246
1.04311	0.2982	1.04311	0.09852	1.04311	0.08619	1.04311	0.18518
1.07379	0.25435	1.07379	0.10868	1.07379	0.1204	1.07379	0.26434
1.10447	0.23494	1.10447	0.11169	1.10447	0.16433	1.10447	0.34801
1.13515	0.27759	1.13515	0.1066	1.13515	0.21455	1.13515	0.43444
1.16583	0.38358	1.16583	0.09298	1.16583	0.26888	1.16583	0.52182
1.19651	0.52872	1.19651	0.07092	1.19651	0.32557	1.19651	0.60831
1.22718	0.69481	1.22718	0.04113	1.22718	0.38307	1.22718	0.69202
1.25786	0.87019	1.25786	0.0053	1.25786	0.43987	1.25786	0.7711
1.28854	1.04596	1.28854	0.03633	1.28854	0.49455	1.28854	0.84376
1.31922	1.21445	1.31922	0.07976	1.31922	0.54573	1.31922	0.90834
1.3499	1.36882	1.3499	0.1231	1.3499	0.59214	1.3499	0.96333
1.38058	1.50306	1.38058	0.16362	1.38058	0.63266	1.38058	1.00746
1.41126	1.61209	1.41126	0.19857	1.41126	0.6663	1.41126	1.03971
1.44194	1.69194	1.44194	0.22542	1.44194	0.69229	1.44194	1.05934
1.47262	1.73985	1.47262	0.24205	1.47262	0.71007	1.47262	1.06594
1.5033	1.75438	1.5033	0.24694	1.5033	0.7193	1.5033	1.05944
1.53398	1.7354	1.53398	0.23946	1.53398	0.7199	1.53398	1.04013
1.56466	1.68405	1.56466	0.22017	1.56466	0.71201	1.56466	1.00863
1.59534	1.60267	1.59534	0.19151	1.59534	0.69605	1.59534	0.96593
1.62602	1.49463	1.62602	0.1594	1.62602	0.67263	1.62602	0.91334
1.6567	1.36414	1.6567	0.13659	1.6567	0.64258	1.6567	0.8525
1.68738	1.21603	1.68738	0.14174	1.68738	0.60691	1.68738	0.78533
1.71806	1.05558	1.71806	0.17952	1.71806	0.56679	1.71806	0.714
1.74874	0.88828	1.74874	0.23621	1.74874	0.52346	1.74874	0.64091
1.77942	0.71971	1.77942	0.29916	1.77942	0.47828	1.77942	0.56867
1.8101	0.55552	1.8101	0.36095	1.8101	0.43257	1.8101	0.49997
1.84078	0.40186	1.84078	0.41729	1.84078	0.38766	1.84078	0.43753
1.87146	0.26698	1.87146	0.46602	1.87146	0.34477	1.87146	0.38384
1.90214	0.16825	1.90214	0.50695	1.90214	0.30496	1.90214	0.34065
1.93282	0.14274	1.93282	0.54199	1.93282	0.26907	1.93282	0.3084
1.9635	0.18584	1.9635	0.57517	1.9635	0.23764	1.9635	0.28571
1.99418	0.2422	1.99418	0.61217	1.99418	0.21083	1.99418	0.26949
2.02485	0.28752	2.02485	0.6591	2.02485	0.19998	2.02485	0.25875
2.05553	0.31517	2.05553	0.72075	2.05553	0.22166	2.05553	0.28997
2.08621	0.3235	2.08621	0.79898	2.08621	0.24969	2.08621	0.35751
2.11689	0.31282	2.11689	0.89223	2.11689	0.28398	2.11689	0.45448
2.14757	0.2845	2.14757	0.99619	2.14757	0.34014	2.14757	0.54589
2.17825	0.24086	2.17825	1.1049	2.17825	0.40294	2.17825	0.62947
2.20893	0.18533	2.20893	1.21176	2.20893	0.46725	2.20893	0.70325
2.23961	0.12412	2.23961	1.31028	2.23961	0.52853	2.23961	0.76565
2.27029	0.07677	2.27029	1.39451	2.27029	0.58297	2.27029	0.81548
2.30097	0.09487	2.30097	1.4594	2.30097	0.62752	2.30097	0.85191
2.33165	0.16104	2.33165	1.501	2.33165	0.65989	2.33165	0.87457
2.36233	0.23628	2.36233	1.5166	2.36233	0.6785	2.36233	0.88347
2.39301	0.30989	2.39301	1.50483	2.39301	0.68249	2.39301	0.87905
2.42369	0.37777	2.42369	1.46566	2.42369	0.6716	2.42369	0.86211
2.45437	0.43778	2.45437	1.40034	2.45437	0.64622	2.45437	0.83383
2.48505	0.489	2.48505	1.31134	2.48505	0.60726	2.48505	0.7957
2.51573	0.53156	2.51573	1.20209	2.51573	0.5561	2.51573	0.74949
2.54641	0.5666	2.54641	1.07685	2.54641	0.49452	2.54641	0.69722
2.57709	0.59608	2.57709	0.94042	2.57709	0.42463	2.57709	0.6411
2.60777	0.62258	2.60777	0.79786	2.60777	0.3488	2.60777	0.58349
2.63845	0.64883	2.63845	0.65424	2.63845	0.26957	2.63845	0.52682
2.66913	0.67721	2.66913	0.51438	2.66913	0.18971	2.66913	0.47354
2.69981	0.70936	2.69981	0.38264	2.69981	0.1322	2.69981	0.4259
2.73049	0.74585	2.73049	0.26276	2.73049	0.1051	2.73049	0.38581
2.76117	0.78622	2.76117	0.15801	2.76117	0.07959	2.76117	0.35452
2.79185	0.82929	2.79185	0.07281	2.79185	0.05773	2.79185	0.33236
2.82252	0.87353	2.82252	0.0361	2.82252	0.05073	2.82252	0.31865
2.8532	0.91742	2.8532	0.07411	2.8532	0.04895	2.8532	0.31186
2.88388	0.95974	2.88388	0.11082	2.88388	0.05122	2.88388	0.30994
2.91456	0.99969	2.91456	0.13459	2.91456	0.05556	2.91456	0.31082
2.94524	1.03684	2.94524	0.14577	2.94524	0.06033	2.94524	0.31268
2.97592	1.07106	2.97592	0.14597	2.97592	0.06453	2.97592	0.31416
3.0066	1.10234	3.0066	0.13708	3.0066	0.06764	3.0066	0.31433
3.03728	1.13061	3.03728	0.12103	3.03728	0.06942	3.03728	0.31271
3.06796	1.15556	3.06796	0.09995	3.06796	0.0698	3.06796	0.30914
3.09864	1.17658	3.09864	0.07714	3.09864	0.06879	3.09864	0.30367
3.12932	1.19279	3.12932	0.06021	3.12932	0.06648	3.12932	0.29654
3.16	1.20306	3.16	0.06367	3.16	0.06297	3.16	0.28804
3.19068	1.20615	3.19068	0.0903	3.19068	0.0584	3.19068	0.27849
3.22136	1.20091	3.22136	0.12883	3.22136	0.05293	3.22136	0.26815
3.25204	1.18636	3.25204	0.17214	3.25204	0.04674	3.25204	0.25724
3.28272	1.16182	3.28272	0.21657	3.28272	0.04006	3.28272	0.24589
3.3134	1.12697	3.3134	0.25947	3.3134	0.03315	3.3134	0.23415
3.34408	1.08185	3.34408	0.29853	3.34408	0.02635	3.34408	0.22203
3.37476	1.02686	3.37476	0.33159	3.37476	0.02018	3.37476	0.20951
3.40544	0.96268	3.40544	0.35674	3.40544	0.01554	3.40544	0.19659
3.43612	0.89025	3.43612	0.37245	3.43612	0.01367	3.43612	0.1833
3.4668	0.81069	3.4668	0.37766	3.4668	0.01491	3.4668	0.16976
3.49748	0.72529	3.49748	0.37186	3.49748	0.01784	3.49748	0.15618
3.52816	0.63557	3.52816	0.35521	3.52816	0.02101	3.52816	0.14288
3.55884	0.54335	3.55884	0.32852	3.55884	0.02365	3.55884	0.15029
3.58952	0.45102	3.58952	0.2933	3.58952	0.02543	3.58952	0.15892
3.62019	0.36212	3.62019	0.25178	3.62019	0.02624	3.62019	0.15933
3.65087	0.28258	3.65087	0.20709	3.65087	0.02613	3.65087	0.15468
3.68155	0.22314	3.68155	0.16368	3.68155	0.02531	3.68155	0.15158
3.71223	0.19938	3.71223	0.12843	3.71223	0.02422	3.71223	0.15035
3.74291	0.21706	3.74291	0.11099	3.74291	0.02349	3.74291	0.1509
3.77359	0.26072	3.77359	0.11661	3.77359	0.02388	3.77359	0.15293
3.80427	0.31219	3.80427	0.13756	3.80427	0.0259	3.80427	0.15604
3.83495	0.36086	3.83495	0.16288	3.83495	0.02956	3.83495	0.15974
3.86563	0.40127	3.86563	0.18622	3.86563	0.03441	3.86563	0.16353
3.89631	0.43053	3.89631	0.20494	3.89631	0.03987	3.89631	0.16695
3.92699	0.44727	3.92699	0.21839	3.92699	0.04544	3.92699	0.1696
3.95767	0.45114	3.95767	0.22714	3.95767	0.05067	3.95767	0.17117
3.98835	0.44267	3.98835	0.23248	3.98835	0.05525	3.98835	0.17141
4.01903	0.42315	4.01903	0.23612	4.01903	0.05895	4.01903	0.17018
4.04971	0.39454	4.04971	0.23978	4.04971	0.06162	4.04971	0.1674
4.08039	0.35933	4.08039	0.24489	4.08039	0.06324	4.08039	0.16308
4.11107	0.32049	4.11107	0.25221	4.11107	0.06388	4.11107	0.15727
4.14175	0.28124	4.14175	0.26183	4.14175	0.06373	4.14175	0.1501
4.17243	0.24484	4.17243	0.27328	4.17243	0.06311	4.17243	0.14175
4.20311	0.21415	4.20311	0.28576	4.20311	0.06246	4.20311	0.13244
4.23379	0.19092	4.23379	0.29841	4.23379	0.06228	4.23379	0.12243
4.26447	0.17509	4.26447	0.31044	4.26447	0.06305	4.26447	0.11199
4.29515	0.16468	4.29515	0.32114	4.29515	0.0651	4.29515	0.10147
4.32583	0.15673	4.32583	0.32987	4.32583	0.06853	4.32583	0.0912
4.35651	0.14856	4.35651	0.33595	4.35651	0.07315	4.35651	0.08159
4.38719	0.13856	4.38719	0.33866	4.38719	0.07858	4.38719	0.07307
4.41786	0.12648	4.41786	0.33717	4.41786	0.08435	4.41786	0.06615
4.44854	0.1133	4.44854	0.33066	4.44854	0.08999	4.44854	0.06132
4.47922	0.10121	4.47922	0.31839	4.47922	0.09508	4.47922	0.05899
4.5099	0.09328	4.5099	0.29978	4.5099	0.09927	4.5099	0.05934
4.54058	0.09255	4.54058	0.2746	4.54058	0.1023	4.54058	0.06218
4.57126	0.10024	4.57126	0.24309	4.57126	0.10398	4.57126	0.06711
4.60194	0.11536	4.60194	0.20618	4.60194	0.10424	4.60194	0.07362
4.63262	0.13634	4.63262	0.16584	4.63262	0.10307	4.63262	0.08128
4.6633	0.16236	4.6633	0.12623	4.6633	0.10058	4.6633	0.08971
4.69398	0.19332	4.69398	0.09664	4.69398	0.09694	4.69398	0.09861
4.72466	0.22941	4.72466	0.09295	4.72466	0.09243	4.72466	0.10774
4.75534	0.27058	4.75534	0.118	4.75534	0.08739	4.75534	0.11687
4.78602	0.31631	4.78602	0.15617	4.78602	0.08225	4.78602	0.12577
4.8167	0.36551	4.8167	0.19606	4.8167	0.07748	4.8167	0.13423
4.84738	0.41665	4.84738	0.23221	4.84738	0.07353	4.84738	0.14208
4.87806	0.46787	4.87806	0.26173	4.87806	0.0708	4.87806	0.14912
4.90874	0.5172	4.90874	0.28293	4.90874	0.06951	4.90874	0.15521
4.93942	0.56265	4.93942	0.29494	4.93942	0.06961	4.93942	0.16023
4.9701	0.60245	4.9701	0.29753	4.9701	0.07085	4.9701	0.1641
5.00078	0.63508	5.00078	0.29109	5.00078	0.07283	5.00078	0.16679
5.03146	0.65944	5.03146	0.27657	5.03146	0.07509	5.03146	0.1683
5.06214	0.67481	5.06214	0.25538	5.06214	0.07722	5.06214	0.16869
5.09282	0.68095	5.09282	0.22933	5.09282	0.07889	5.09282	0.16805
5.1235	0.67802	5.1235	0.20058	5.1235	0.07986	5.1235	0.1665
5.15418	0.66655	5.15418	0.17149	5.15418	0.07998	5.15418	0.16421
5.18486	0.6474	5.18486	0.14451	5.18486	0.07917	5.18486	0.16134
5.21553	0.6216	5.21553	0.12198	5.21553	0.07742	5.21553	0.15807
5.24621	0.59031	5.24621	0.10546	5.24621	0.07477	5.24621	0.15453
5.27689	0.55469	5.27689	0.09506	5.27689	0.07131	5.27689	0.15087
5.30757	0.51586	5.30757	0.08898	5.30757	0.06714	5.30757	0.14717
5.33825	0.4748	5.33825	0.08444	5.33825	0.0624	5.33825	0.14347
5.36893	0.43235	5.36893	0.07902	5.36893	0.05722	5.36893	0.13978
5.39961	0.38926	5.39961	0.07136	5.39961	0.05175	5.39961	0.13605
5.43029	0.34615	5.43029	0.06124	5.43029	0.04611	5.43029	0.13223
5.46097	0.30363	5.46097	0.04964	5.46097	0.04043	5.46097	0.12824
5.49165	0.26233	5.49165	0.03927	5.49165	0.03482	5.49165	0.12401
5.52233	0.22296	5.52233	0.03535	5.52233	0.02935	5.52233	0.11952
5.55301	0.18636	5.55301	0.04167	5.55301	0.02408	5.55301	0.11476
5.58369	0.1535	5.58369	0.05482	5.58369	0.01904	5.58369	0.10977
5.61437	0.12549	5.61437	0.07018	5.61437	0.01425	5.61437	0.10465
5.64505	0.10339	5.64505	0.08531	5.64505	0.00973	5.64505	0.09954
5.67573	0.08785	5.67573	0.09908	5.67573	0.00555	5.67573	0.09464
5.70641	0.07847	5.70641	0.11101	5.70641	0.00263	5.70641	0.09016
5.73709	0.07349	5.73709	0.12101	5.73709	0.00442	5.73709	0.08631
5.76777	0.07054	5.76777	0.12917	5.76777	0.00815	5.76777	0.08327
5.79845	0.06767	5.79845	0.13569	5.79845	0.0121	5.79845	0.08115
5.82913	0.06391	5.82913	0.14073	5.82913	0.01606	5.82913	0.07995
5.85981	0.05916	5.85981	0.14439	5.85981	0.01996	5.85981	0.07958
5.89049	0.05401	5.89049	0.14659	5.89049	0.02375	5.89049	0.07983
5.92117	0.04944	5.92117	0.14718	5.92117	0.02736	5.92117	0.08045
5.95185	0.04637	5.95185	0.14593	5.95185	0.03071	5.95185	0.0812
5.98253	0.04508	5.98253	0.14267	5.98253	0.03372	5.98253	0.08182
6.0132	0.04489	6.0132	0.13732	6.0132	0.03631	6.0132	0.08212
6.04388	0.04455	6.04388	0.12999	6.04388	0.0384	6.04388	0.08197
6.07456	0.04281	6.07456	0.12108	6.07456	0.03992	6.07456	0.08128
6.10524	0.03887	6.10524	0.11124	6.10524	0.04081	6.10524	0.08003
6.13592	0.0326	6.13592	0.10143	6.13592	0.04107	6.13592	0.07826
6.1666	0.02524	6.1666	0.09288	6.1666	0.0407	6.1666	0.07603
6.19728	0.0215	6.19728	0.08679	6.19728	0.03977	6.19728	0.07346
6.22796	0.02821	6.22796	0.08403	6.22796	0.03841	6.22796	0.07068
6.25864	0.04313	6.25864	0.08462	6.25864	0.03682	6.25864	0.06783
6.28932	0.06148	6.28932	0.08771	6.28932	0.0353	6.28932	0.06506
6.32	0.08087	6.32	0.09208	6.32	0.03422	6.32	0.06248
6.35068	0.09988	6.35068	0.09657	6.35068	0.03397	6.35068	0.06016
6.38136	0.1175	6.38136	0.10042	6.38136	0.03487	6.38136	0.05814
6.41204	0.13301	6.41204	0.10323	6.41204	0.03704	6.41204	0.05639
6.44272	0.14596	6.44272	0.10499	6.44272	0.04034	6.44272	0.05484
6.4734	0.15627	6.4734	0.10592	6.4734	0.0445	6.4734	0.05338
6.50408	0.1642	6.50408	0.10639	6.50408	0.04916	6.50408	0.05189
6.53476	0.17032	6.53476	0.10678	6.53476	0.05398	6.53476	0.05024
6.56544	0.17546	6.56544	0.10738	6.56544	0.05868	6.56544	0.04834
6.59612	0.18056	6.59612	0.10827	6.59612	0.06301	6.59612	0.04609
6.6268	0.18642	6.6268	0.10934	6.6268	0.06676	6.6268	0.04344
6.65748	0.19349	6.65748	0.11035	6.65748	0.0698	6.65748	0.04037
6.68816	0.20172	6.68816	0.11097	6.68816	0.072	6.68816	0.0369
6.71884	0.2106	6.71884	0.11094	6.71884	0.07332	6.71884	0.03306
6.74952	0.21924	6.74952	0.11007	6.74952	0.07371	6.74952	0.02889
6.7802	0.22659	6.7802	0.10832	6.7802	0.07319	6.7802	0.02449
6.81087	0.23163	6.81087	0.1058	6.81087	0.07181	6.81087	0.01994
6.84155	0.23348	6.84155	0.10272	6.84155	0.06966	6.84155	0.01534
6.87223	0.23151	6.87223	0.09935	6.87223	0.06684	6.87223	0.0108
6.90291	0.22539	6.90291	0.09598	6.90291	0.06349	6.90291	0.00644
6.93359	0.21508	6.93359	0.0928	6.93359	0.05979	6.93359	0.00248
6.96427	0.20082	6.96427	0.08994	6.96427	0.05592	6.96427	0.00195
6.99495	0.18315	6.99495	0.08735	6.99495	0.05208	6.99495	0.00506
7.02563	0.1628	7.02563	0.08492	7.02563	0.04847	7.02563	0.00783
7.05631	0.14071	7.05631	0.08247	7.05631	0.04528	7.05631	0.01004
7.08699	0.11797	7.08699	0.07983	7.08699	0.04265	7.08699	0.01162
7.11767	0.09577	7.11767	0.07692	7.11767	0.04067	7.11767	0.01252
7.14835	0.07551	7.14835	0.07371	7.14835	0.03935	7.14835	0.01273
7.17903	0.05881	7.17903	0.07029	7.17903	0.03858	7.17903	0.01224
7.20971	0.04747	7.20971	0.06683	7.20971	0.0382	7.20971	0.01111
7.24039	0.04259	7.24039	0.06352	7.24039	0.03803	7.24039	0.00942
7.27107	0.04295	7.27107	0.0606	7.27107	0.03784	7.27107	0.00743
7.30175	0.0456	7.30175	0.05824	7.30175	0.03747	7.30175	0.00589
7.33243	0.04811	7.33243	0.05657	7.33243	0.03675	7.33243	0.00637
7.36311	0.04927	7.36311	0.05564	7.36311	0.0356	7.36311	0.00929
7.39379	0.0487	7.39379	0.05543	7.39379	0.03392	7.39379	0.0136
7.42447	0.04645	7.42447	0.05588	7.42447	0.03169	7.42447	0.01865
7.45515	0.04281	7.45515	0.05688	7.45515	0.02889	7.45515	0.02413
7.48583	0.03813	7.48583	0.05831	7.48583	0.02558	7.48583	0.02989
7.51651	0.03279	7.51651	0.06003	7.51651	0.02184	7.51651	0.03577
7.54719	0.0271	7.54719	0.06189	7.54719	0.01787	7.54719	0.04167
7.57787	0.02136	7.57787	0.0637	7.57787	0.01411	7.57787	0.04747
7.60854	0.01595	7.60854	0.06528	7.60854	0.01152	7.60854	0.05305
7.63922	0.01169	7.63922	0.06649	7.63922	0.01157	7.63922	0.05831
7.6699	0.01044	7.6699	0.06719	7.6699	0.01462	7.6699	0.06314
7.70058	0.01326	7.70058	0.06732	7.70058	0.01943	7.70058	0.06746
7.73126	0.01832	7.73126	0.06686	7.73126	0.02501	7.73126	0.07117
7.76194	0.02404	7.76194	0.06587	7.76194	0.03085	7.76194	0.0742
7.79262	0.02961	7.79262	0.06442	7.79262	0.03667	7.79262	0.07647
7.8233	0.03456	7.8233	0.06259	7.8233	0.04228	7.8233	0.07792
7.85398	0.03847	7.85398	0.06043	7.85398	0.04755	7.85398	0.07852
7.88466	0.04103	7.88466	0.05794	7.88466	0.05237	7.88466	0.07823
7.91534	0.04199	7.91534	0.05501	7.91534	0.05666	7.91534	0.07703
7.94602	0.04121	7.94602	0.05149	7.94602	0.06036	7.94602	0.07492
7.9767	0.03866	7.9767	0.04717	7.9767	0.05666	7.9767	0.07703
8.00738	0.03447	8.00738	0.04184	8.00738	0.06036	8.00738	0.07492
8.03806	0.02897	8.03806	0.03534	8.03806	0.06344	8.03806	0.0719
8.06874	0.02287	8.06874	0.0276	8.06874	0.0659	8.06874	0.06801
8.09942	0.01765	8.09942	0.01872	8.09942	0.06775	8.09942	0.06329
8.1301	0.01621	8.1301	0.0094	8.1301	0.06904	8.1301	0.05781
8.16078	0.02017	8.16078	0.00687	8.16078	0.06982	8.16078	0.05164
8.19146	0.02723	8.19146	0.01679	8.19146	0.07018	8.19146	0.04491
8.22214	0.03511	8.22214	0.02854	8.22214	0.07021	8.22214	0.03776
8.25282	0.04268	8.25282	0.04033	8.25282	0.07	8.25282	0.03043
8.2835	0.04938	8.2835	0.05148	8.2835	0.06964	8.2835	0.0233
8.31418	0.05489	8.31418	0.06148	8.31418	0.06923	8.31418	0.01728
8.34486	0.05907	8.34486	0.06988	8.34486	0.06882	8.34486	0.01431
8.37554	0.06191	8.37554	0.0763	8.37554	0.06845	8.37554	0.01629
8.40621	0.06351	8.40621	0.08044	8.40621	0.06814	8.40621	0.02179
8.43689	0.06407	8.43689	0.08213	8.43689	0.06923	8.43689	0.04491
8.46757	0.06382	8.46757	0.08132	8.46757	0.06882	8.46757	0.03776
8.49825	0.06303	8.49825	0.07807	8.49825	0.06845	8.49825	0.03043
8.52893	0.06191	8.52893	0.07259	8.52893	0.06814	8.52893	0.0233
8.55961	0.06064	8.55961	0.06521	8.55961	0.06786	8.55961	0.01728
8.59029	0.05929	8.59029	0.05637	8.59029	0.06757	8.59029	0.01431
8.62097	0.05783	8.62097	0.04666	8.62097	0.06722	8.62097	0.01629
8.65165	0.05615	8.65165	0.03687	8.65165	0.06673	8.65165	0.02179
8.68233	0.0541	8.68233	0.02817	8.68233	0.06604	8.68233	0.02862
8.71301	0.05153	8.71301	0.02242	8.71301	0.06509	8.71301	0.03572
8.74369	0.0483	8.74369	0.02158	8.74369	0.06382	8.74369	0.04262
8.77437	0.04436	8.77437	0.02501	8.77437	0.06221	8.77437	0.04906
8.80505	0.03971	8.80505	0.03007	8.80505	0.06023	8.80505	0.05489
8.83573	0.03444	8.83573	0.03492	8.83573	0.05791	8.83573	0.05997
8.86641	0.02878	8.86641	0.03869	8.86641	0.05529	8.86641	0.06424
8.89709	0.02318	8.89709	0.04105	8.89709	0.05242	8.89709	0.06765
8.92777	0.01851	8.92777	0.04194	8.92777	0.04939	8.92777	0.07016
8.95845	0.01633	8.95845	0.04146	8.95845	0.04633	8.95845	0.0718
8.98913	0.01789	8.98913	0.03983	8.98913	0.04336	8.98913	0.07259
9.01981	0.02238	9.01981	0.03738	9.01981	0.04064	9.01981	0.07261
9.05049	0.0282	9.05049	0.03449	9.05049	0.03832	9.05049	0.07194
9.08117	0.03432	9.08117	0.03162	9.08117	0.03652	9.08117	0.07072
9.11185	0.04019	9.11185	0.02917	9.11185	0.03531	9.11185	0.06909
9.14253	0.04549	9.14253	0.02749	9.14253	0.03468	9.14253	0.06724
9.17321	0.05002	9.17321	0.02669	9.17321	0.03453	9.17321	0.06535
9.20388	0.05366	9.20388	0.02666	9.20388	0.0347	9.20388	0.06364
9.23456	0.05633	9.23456	0.02708	9.23456	0.03496	9.23456	0.06226
9.26524	0.05801	9.26524	0.02762	9.26524	0.03513	9.26524	0.06139
9.29592	0.05872	9.29592	0.02798	9.29592	0.03502	9.29592	0.06109
9.3266	0.0585	9.3266	0.02795	9.3266	0.03447	9.3266	0.06138
9.35728	0.05744	9.35728	0.02747	9.35728	0.03336	9.35728	0.06221
9.38796	0.05562	9.38796	0.02653	9.38796	0.03163	9.38796	0.06346
9.41864	0.05313	9.41864	0.02527	9.41864	0.02923	9.41864	0.06497
9.44932	0.05007	9.44932	0.02395	9.44932	0.02616	9.44932	0.06657
9.48	0.04651	9.48	0.02302	9.48	0.02245	9.48	0.06811
9.51068	0.04255	9.51068	0.02305	9.51068	0.0182	9.51068	0.06944
9.54136	0.03826	9.54136	0.02459	9.54136	0.01355	9.54136	0.07045
9.57204	0.03373	9.57204	0.02788	9.57204	0.00893	9.57204	0.07106
9.60272	0.0291	9.60272	0.03276	9.60272	0.00587	9.60272	0.0712
9.6334	0.02456	9.6334	0.03885	9.6334	0.00763	9.6334	0.07086
9.66408	0.02044	9.66408	0.04577	9.66408	0.01247	9.66408	0.07002
9.69476	0.01728	9.69476	0.05313	9.69476	0.01799	9.69476	0.06872
9.72544	0.01571	9.72544	0.06061	9.72544	0.02352	9.72544	0.06697
9.75612	0.0161	9.75612	0.06792	9.75612	0.02877	9.75612	0.06485
9.7868	0.01801	9.7868	0.07477	9.7868	0.03356	9.7868	0.0624
9.81748	0.02063	9.81748	0.08094	9.81748	0.03774	9.81748	0.0597
9.84816	0.02328	9.84816	0.08623	9.84816	0.04119	9.84816	0.05683
9.87884	0.02555	9.87884	0.09049	9.87884	0.04382	9.87884	0.05386
9.90952	0.02719	9.90952	0.09362	9.90952	0.04557	9.90952	0.05087
9.9402	0.0281	9.9402	0.09558	9.9402	0.04637	9.9402	0.04792
9.97088	0.02827	9.97088	0.09642	9.97088	0.04623	9.97088	0.04508

## Sheet: Fig2h
E - Ef	PDOS
eV	a.u.
Ru-WO3		Ru-HxWO3
-9.04124	0.00172	-9.0277	0.31861
-8.99624	0.00438	-8.9807	0.39304
-8.95124	0.01074	-8.9347	0.48542
-8.90624	0.02478	-8.8877	0.58865
-8.86124	0.05297	-8.8407	0.68606
-8.81624	0.10401	-8.7937	0.75541
-8.77124	0.18685	-8.7477	0.77867
-8.72624	0.30674	-8.7007	0.74982
-8.68024	0.4598	-8.6537	0.67779
-8.63524	0.6305	-8.6077	0.58142
-8.59024	0.79282	-8.5607	0.48057
-8.54524	0.91828	-8.5137	0.38971
-8.50024	0.98643	-8.4677	0.31538
-8.45524	0.99294	-8.4207	0.25944
-8.41024	0.94965	-8.3737	0.22282
-8.36524	0.87882	-8.3267	0.20741
-8.32024	0.80168	-8.2807	0.21444
-8.27424	0.73123	-8.2337	0.24234
-8.22924	0.66898	-8.1867	0.28434
-8.18424	0.60892	-8.1407	0.33
-8.13924	0.54345	-8.0937	0.36813
-8.09424	0.46926	-8.0467	0.39081
-8.04924	0.38943	-8.0007	0.39491
-8.00424	0.31134	-7.9537	0.38245
-7.95924	0.24432	-7.9067	0.35835
-7.91424	0.19664	-7.8597	0.32781
-7.86924	0.17447	-7.8137	0.29457
-7.82324	0.18236	-7.7667	0.26135
-7.77824	0.22178	-7.7197	0.23005
-7.73324	0.28928	-7.6737	0.20382
-7.68824	0.37482	-7.6267	0.18655
-7.64324	0.46112	-7.5797	0.18219
-7.59824	0.52843	-7.5337	0.1927
-7.55324	0.56005	-7.4867	0.2169
-7.50824	0.54939	-7.4397	0.25045
-7.46324	0.50218	-7.3927	0.28766
-7.41724	0.43513	-7.3467	0.32328
-7.37224	0.36959	-7.2997	0.35371
-7.32724	0.32563	-7.2527	0.37737
-7.28224	0.31665	-7.2067	0.39453
-7.23724	0.34741	-7.1597	0.40571
-7.19224	0.4146	-7.1127	0.41183
-7.14724	0.50906	-7.0667	0.41329
-7.10224	0.61865	-7.0197	0.41103
-7.05724	0.73176	-6.9727	0.40641
-7.01124	0.83805	-6.9257	0.40098
-6.96624	0.92866	-6.8797	0.39687
-6.92124	0.9962	-6.8327	0.39501
-6.87624	1.0347	-6.7857	0.39526
-6.83124	1.04196	-6.7397	0.39589
-6.78624	1.02078	-6.6927	0.3946
-6.74124	0.97943	-6.6457	0.38985
-6.69624	0.93005	-6.5997	0.38113
-6.65124	0.8855	-6.5527	0.37003
-6.60524	0.8563	-6.5057	0.35865
-6.56024	0.849	-6.4587	0.34938
-6.51524	0.8647	-6.4127	0.34333
-6.47024	0.8992	-6.3657	0.34014
-6.42524	0.9431	-6.3187	0.33852
-6.38024	0.98291	-6.2727	0.33683
-6.33524	1.00416	-6.2257	0.33388
-6.29024	0.99401	-6.1787	0.32927
-6.24524	0.9466	-6.1317	0.32275
-6.20024	0.86443	-6.0857	0.31415
-6.15424	0.75916	-6.0387	0.30342
-6.10924	0.64765	-5.9917	0.29088
-6.06424	0.54764	-5.9457	0.27751
-6.01924	0.4716	-5.8987	0.26481
-5.97424	0.42441	-5.8517	0.25438
-5.92924	0.40262	-5.8057	0.24771
-5.88424	0.39768	-5.7587	0.24558
-5.83924	0.40078	-5.7117	0.24814
-5.79424	0.40603	-5.6647	0.25468
-5.74824	0.41156	-5.6187	0.26389
-5.70324	0.41869	-5.5717	0.27405
-5.65824	0.42879	-5.5247	0.28351
-5.61324	0.44131	-5.4787	0.29105
-5.56824	0.45328	-5.4317	0.29629
-5.52324	0.46106	-5.3847	0.29966
-5.47824	0.46113	-5.3387	0.30199
-5.43324	0.45295	-5.2917	0.30412
-5.38824	0.43779	-5.2447	0.30655
-5.34224	0.41946	-5.1977	0.30889
-5.29724	0.4018	-5.1517	0.31066
-5.25224	0.38786	-5.1047	0.31112
-5.20724	0.3784	-5.0577	0.3092
-5.16224	0.37221	-5.0117	0.305
-5.11724	0.36677	-4.9647	0.29872
-5.07224	0.35998	-4.9177	0.29157
-5.02724	0.35109	-4.8717	0.28459
-4.98224	0.34141	-4.8247	0.27854
-4.93624	0.33257	-4.7777	0.2737
-4.89124	0.32687	-4.7307	0.26951
-4.84624	0.32506	-4.6847	0.2652
-4.80124	0.32703	-4.6377	0.25998
-4.75624	0.33151	-4.5907	0.25344
-4.71124	0.33659	-4.5447	0.24586
-4.66624	0.34022	-4.4977	0.23823
-4.62124	0.34031	-4.4507	0.23129
-4.57624	0.33549	-4.4047	0.22553
-4.53124	0.32516	-4.3577	0.2207
-4.48524	0.30993	-4.3107	0.21588
-4.44024	0.29144	-4.2637	0.20994
-4.39524	0.27221	-4.2177	0.2023
-4.35024	0.25429	-4.1707	0.19334
-4.30524	0.23918	-4.1237	0.18434
-4.26024	0.22696	-4.0777	0.17714
-4.21524	0.21659	-4.0307	0.17323
-4.17024	0.2066	-3.9837	0.17314
-4.12524	0.19576	-3.9377	0.1761
-4.07924	0.18348	-3.8907	0.18009
-4.03424	0.17	-3.8437	0.18259
-3.98924	0.15609	-3.7967	0.18136
-3.94424	0.14261	-3.7507	0.17526
-3.89924	0.13018	-3.7037	0.16464
-3.85424	0.11909	-3.6567	0.15094
-3.80924	0.10934	-3.6107	0.13611
-3.76424	0.10088	-3.5637	0.12173
-3.71924	0.09368	-3.5167	0.10868
-3.67324	0.088	-3.4707	0.09713
-3.62824	0.08422	-3.4237	0.08674
-3.58324	0.08266	-3.3767	0.0771
-3.53824	0.08358	-3.3297	0.06797
-3.49324	0.0869	-3.2837	0.05949
-3.44824	0.09213	-3.2367	0.05207
-3.40324	0.09835	-3.1897	0.04642
-3.35824	0.10442	-3.1437	0.04332
-3.31324	0.1091	-3.0967	0.04334
-3.26724	0.1115	-3.0497	0.04659
-3.22224	0.11142	-3.0037	0.05228
-3.17724	0.10951	-2.9567	0.05871
-3.13224	0.10701	-2.9097	0.06358
-3.08724	0.10533	-2.8627	0.06483
-3.04224	0.10551	-2.8167	0.0615
-2.99724	0.10773	-2.7697	0.05423
-2.95224	0.11139	-2.7227	0.04488
-2.90724	0.11535	-2.6767	0.03579
-2.86224	0.11833	-2.6297	0.02882
-2.81624	0.11948	-2.5827	0.02468
-2.77124	0.11857	-2.5367	0.02304
-2.72624	0.11594	-2.4897	0.0228
-2.68124	0.11231	-2.4427	0.02272
-2.63624	0.10832	-2.3957	0.02184
-2.59124	0.10417	-2.3497	0.01984
-2.54624	0.09957	-2.3027	0.01686
-2.50124	0.09375	-2.2557	0.01344
-2.45624	0.08605	-2.2097	0.01015
-2.41024	0.07617	-2.1627	0.00745
-2.36524	0.06449	-2.1157	0.00552
-2.32024	0.05205	-2.0697	0.00444
-2.27524	0.04019	-2.0227	0.00408
-2.23024	0.03013	-1.9757	0.00429
-2.18524	0.02274	-1.9287	0.00487
-2.14024	0.01826	-1.8827	0.00567
-2.09524	0.01631	-1.8357	0.00648
-2.05024	0.01611	-1.7887	0.00716
-2.00424	0.01659	-1.7427	0.00755
-1.95924	0.01683	-1.6957	0.00751
-1.91424	0.01613	-1.6487	0.00705
-1.86924	0.01441	-1.6027	0.0063
-1.82424	0.01191	-1.5557	0.00547
-1.77924	0.00917	-1.5087	0.00474
-1.73424	0.00665	-1.4617	0.00435
-1.68924	0.00464	-1.4157	0.00446
-1.64424	0.00323	-1.3687	0.00538
-1.59824	0.00231	-1.3217	0.00748
-1.55324	0.00171	-1.2757	0.0114
-1.50824	0.00133	-1.2287	0.01807
-1.46324	0.00109	-1.1817	0.02842
-1.41824	0.00092	-1.1357	0.04328
-1.37324	0.00087	-1.0887	0.06299
-1.32824	0.00091	-1.0417	0.08725
-1.28324	0.00103	-0.9947	0.11538
-1.23824	0.0012	-0.9487	0.14678
-1.19324	0.00144	-0.9017	0.18147
-1.14724	0.00181	-0.8547	0.21959
-1.10224	0.00248	-0.8087	0.26105
-1.05724	0.00379	-0.7617	0.30412
-1.01224	0.00622	-0.7147	0.34511
-0.96724	0.01047	-0.6687	0.38035
-0.92224	0.01731	-0.6217	0.40798
-0.87724	0.02734	-0.5747	0.43102
-0.83224	0.04076	-0.5277	0.45893
-0.78724	0.05708	-0.4817	0.50787
-0.74124	0.0752	-0.4347	0.59876
-0.69624	0.09385	-0.3877	0.75109
-0.65124	0.11186	-0.3417	0.97436
-0.60624	0.12833	-0.2947	1.25878
-0.56124	0.14218	-0.2477	1.5723
-0.51624	0.15168	-0.2017	1.86741
-0.47124	0.15454	-0.1547	2.09554
-0.42624	0.14895	-0.1077	2.22812
-0.38124	0.13461	-0.0607	2.26035
-0.33524	0.11352	-0.0147	2.21257
-0.29024	0.08939	0.0323	2.11055
-0.24524	0.06653	0.0793	1.97576
-0.20024	0.04865	0.1253	1.82305
-0.15524	0.03817	0.1723	1.66368
-0.11024	0.03639	0.2193	1.51037
-0.06524	0.04348	0.2653	1.38074
-0.02024	0.05869	0.3123	1.28862
0.02476	0.08002	0.3593	1.23892
0.07076	0.10423	0.4063	1.2261
0.11576	0.12726	0.4523	1.23855
0.16076	0.14543	0.4993	1.26286
0.20576	0.15665	0.5463	1.28788
0.25076	0.16145	0.5923	1.30485
0.29576	0.16297	0.6393	1.30531
0.34076	0.16613	0.6863	1.28163
0.38576	0.17652	0.7333	1.23009
0.43076	0.19942	0.7793	1.1534
0.47576	0.23969	0.8263	1.0624
0.52176	0.30233	0.8733	0.97439
0.56676	0.3933	0.9193	0.90737
0.61176	0.51895	0.9663	0.8761
0.65676	0.68453	1.0133	0.88933
0.70176	0.89117	1.0593	0.94826
0.74676	1.13352	1.1063	1.04619
0.79176	1.3976	1.1533	1.16986
0.83676	1.66203	1.2003	1.3009
0.88176	1.90137	1.2463	1.42132
0.92776	2.08878	1.2933	1.51533
0.97276	2.20148	1.3403	1.5721
1.01776	2.22404	1.3863	1.58457
1.06276	2.15377	1.4333	1.54993
1.10776	2.00401	1.4803	1.47147
1.15276	1.80394	1.5263	1.36314
1.19776	1.59264	1.5733	1.24813
1.24276	1.40735	1.6203	1.15369
1.28776	1.27311	1.6673	1.10029
1.33376	1.19422	1.7133	1.09323
1.37876	1.15552	1.7603	1.12083
1.42376	1.13033	1.8073	1.16041
1.46876	1.09452	1.8533	1.18873
1.51376	1.03569	1.9003	1.19099
1.55876	0.95842	1.9473	1.16336
1.60376	0.8815	1.9933	1.11205
1.64876	0.82856	2.0403	1.04787
1.69376	0.81895	2.0873	0.9806
1.73976	0.8613	2.1343	0.9165
1.78476	0.95232	2.1803	0.8569
1.82976	1.07861	2.2273	0.80035
1.87476	1.22122	2.2743	0.74612
1.91976	1.36005	2.3203	0.69527
1.96476	1.47624	2.3673	0.65077
2.00976	1.55594	2.4143	0.61599
2.05476	1.59336	2.4603	0.59277
2.09976	1.59185	2.5073	0.57953
2.14476	1.56399	2.5543	0.57134
2.19076	1.52624	2.6013	0.56066
2.23576	1.49251	2.6473	0.53977
2.28076	1.47068	2.6943	0.50304
2.32576	1.46239	2.7413	0.44981
2.37076	1.46596	2.7873	0.38419
2.41576	1.47902	2.8343	0.31405
2.46076	1.49922	2.8813	0.24792
2.50576	1.52239	2.9273	0.1925
2.55076	1.54003	2.9743	0.15107
2.59676	1.53981	3.0213	0.12349
2.64176	1.50899	3.0683	0.10748
2.68676	1.43939
2.73176	1.33156
2.77676	1.19446
2.82176	1.04345
2.86676	0.89411
2.91176	0.75746
2.95676	0.63797
3.00276	0.53475
3.04776	0.44496

[truncated: 15 more sheets: Fig2i, Fig3a, Fig3b, Fig3c, Fig3e, Fig4a, Fig4b, Fig4c, Fig4d, Fig4e, Fig4f, Fig5b, Fig5c, Fig5d, Fig5e]
