# Supplementary material for: Lattice-hydrogen cycling mechanism enables pH-universal hydrogen evolution at ampere-level current densities
Source: Nat Commun. 2025 Dec 3;16:10863. doi: 10.1038/s41467-025-65909-3 (PMC12675675; doi:10.1038/s41467-025-65909-3)
Supplement: Supplementary file 6 — Source Data for Supplementary Information [file 41467_2025_65909_MOESM6_ESM.xlsx]

## Sheet: FigS1a
Binding energy	Intensity	Peak Sum	Background	Peak 1	Peak 2	Binding energy	Intensity	Peak Sum	Background	Peak 1	Peak 2	Peak 3
eV	(a.u.)					eV	(a.u.)
HxWO3 NN						WO3 NN
538	96256.5	96675.9	95204.7	96170.6	95710	538	56639.8	60525.3	58954.8	59948	59425.2	59061.8
537.95	97126.2	96694.9	95203	96181.9	95716	537.95	56864.1	60551.8	58959.2	59965.4	59436.7	59068.1
537.9	97002.8	96713	95199.9	96192.2	95720.8	537.9	56853.7	60578.3	58963.1	59982.6	59448	59074
537.85	96846.1	96731.7	95197.1	96202.9	95725.9	537.85	56979.7	60605.3	58967.1	60000.1	59459.5	59079.9
537.8	96642.4	96751.2	95194.4	96214.1	95731.5	537.8	57314.9	60632.6	58970.9	60017.7	59470.9	59085.7
537.75	96575.9	96771.4	95192.1	96225.9	95737.6	537.75	57020.9	60659.7	58974	60034.9	59481.8	59091
537.7	96681.3	96792.2	95189.9	96238.1	95744	537.7	56622.3	60688	58977.7	60053	59493.6	59096.8
537.65	96562.8	96813.4	95187.5	96250.4	95750.5	537.65	56713.2	60717.5	58982.1	60072.1	59506.2	59103.5
537.6	96670.6	96835.3	95185.4	96263.3	95757.3	537.6	56784.5	60747.5	58986.4	60091.4	59518.9	59110.1
537.55	96842.6	96857.5	95183	96276.3	95764.2	537.55	56377.3	60777.9	58990.6	60110.8	59531.7	59116.6
537.5	96730.8	96880	95180.3	96289.3	95771	537.5	56710.9	60809.7	58995.5	60131.3	59545.5	59123.9
537.45	97046.7	96903.3	95177.9	96302.9	95778.3	537.45	56996.2	60841.5	58999.8	60151.6	59558.9	59130.7
537.4	97160.8	96926.6	95174.9	96316.3	95785.2	537.4	56984.9	60873.3	59003.6	60171.6	59571.9	59137
537.35	96773	96950.4	95171.7	96329.9	95792.3	537.35	57053.6	60905.9	59007.4	60192	59585.2	59143.5
537.3	96581.9	96975.4	95169.2	96344.4	95800.2	537.3	56965.4	60939.1	59011.1	60212.7	59598.7	59149.9
537.25	96300.4	97001.3	95166.9	96359.6	95808.6	537.25	56839	60973	59014.9	60233.8	59612.5	59156.6
537.2	96207.4	97028.4	95165.1	96375.7	95817.8	537.2	57136.1	61008	59019.1	60255.7	59626.9	59163.5
537.15	96346.7	97056.2	95163.5	96392.3	95827.4	537.15	57127	61043.1	59022.6	60277.3	59641	59170.1
537.1	96268.1	97084.7	95161.6	96409.2	95837.1	537.1	57347.6	61079.1	59026.2	60299.4	59655.3	59176.7
537.05	96077.6	97113.9	95159.8	96426.5	95847.2	537.05	57582.2	61115.4	59029.4	60321.4	59669.6	59183
537	95704.3	97144.2	95158.4	96444.6	95857.9	537	57692.8	61152	59032.1	60343.5	59683.7	59189
536.95	95929	97175.8	95157.5	96463.8	95869.5	536.95	57461.2	61189.3	59034.6	60365.8	59697.9	59194.9
536.9	96550.9	97207.9	95156.3	96483	95881.1	536.9	57323.5	61228	59037.6	60388.9	59712.8	59201.4
536.85	95991.3	97239.9	95154.1	96501.8	95892.1	536.85	57564.9	61267.8	59040.8	60412.9	59728.4	59208.2
536.8	95487.1	97273.6	95152.7	96521.9	95904.4	536.8	57377.7	61308.1	59043.6	60436.8	59743.8	59214.7
536.75	95403.1	97308.9	95152.2	96543.4	95917.7	536.75	57481.1	61349.7	59046.8	60461.6	59760	59221.7
536.7	95326.3	97345.4	95151.8	96565.5	95931.7	536.7	57706.6	61392.1	59049.7	60486.7	59776.3	59228.6
536.65	95111.2	97382.9	95151.5	96588.3	95946.1	536.65	57721	61435.2	59052.2	60511.9	59792.6	59235.2
536.6	95164.2	97421.8	95151.6	96612.1	95961.3	536.6	57664.4	61479.3	59054.8	60537.6	59809.2	59241.9
536.55	96017.8	97461.6	95151.6	96636.2	95976.9	536.55	57466.3	61524.6	59057.4	60564	59826.4	59249
536.5	95812.1	97501	95150.2	96659.7	95991.5	536.5	57393.5	61571.4	59060.4	60591.3	59844.4	59256.5
536.45	94773.3	97541.9	95149.1	96684.1	96006.9	536.45	57470.2	61619.6	59063.5	60619.4	59862.9	59264.4
536.4	94400.7	97585.6	95149.7	96710.8	96024.5	536.4	57691.4	61668.9	59066.5	60647.9	59881.8	59272.2
536.35	94705	97631.1	95150.9	96738.8	96043.2	536.35	57893	61719.1	59069.1	60676.7	59900.7	59279.9
536.3	95277.2	97677.3	95151.6	96767	96061.9	536.3	57558.9	61770.2	59071.3	60705.7	59919.8	59287.4
536.25	95622.1	97723.8	95151.4	96795	96080.3	536.25	57469.1	61823.3	59074.2	60736	59940	59295.7
536.2	95551.8	97771.1	95150.7	96823.1	96098.7	536.2	57819.2	61878	59077.2	60767.2	59960.9	59304.3
536.15	94768.9	97819.9	95150	96852.2	96117.8	536.15	58131.7	61933.6	59079.6	60798.5	59981.7	59312.6
536.1	94271.4	97871.4	95150.6	96883.3	96138.7	536.1	57841.3	61990.2	59081.4	60830	60002.5	59320.4
536.05	94405.2	97925.1	95152	96916.1	96161.1	536.05	57772	62048.9	59083.7	60862.7	60024.4	59329.1
536	94195.9	97980.1	95153.2	96949.4	96184	536	58109.6	62109.4	59086.2	60896.4	60047.2	59338.2
535.95	93623.4	98037.1	95154.8	96984	96207.8	535.95	58178	62171	59088.1	60930.3	60069.9	59346.9
535.9	93604.3	98096.6	95157.2	97020.4	96233.4	535.9	57837.6	62234.3	59089.8	60964.9	60093.2	59355.8
535.85	94092.1	98157.9	95159.7	97057.8	96259.7	535.85	58026.2	62300.2	59092.1	61001.1	60117.9	59365.6
535.8	93732.9	98220.1	95161.4	97095.4	96286.1	535.8	58253.9	62367.7	59094.1	61037.8	60142.9	59375.3
535.75	93397.6	98284.8	95163.6	97134.7	96313.8	535.75	58339.8	62436.9	59095.7	61075	60168.3	59385
535.7	93844.3	98352	95166.4	97175.5	96343	535.7	58504.1	62508	59097.2	61113	60194.4	59394.9
535.65	94004.4	98420.5	95168.6	97216.7	96372.3	535.65	58515.8	62581	59098.3	61151.8	60221	59404.8
535.6	93649.4	98490.9	95170.4	97258.8	96402.4	535.6	58511.7	62656.5	59099.4	61191.6	60248.5	59415.1
535.55	93684.2	98563.9	95172.8	97302.7	96434.1	535.55	58205.2	62734.3	59100.5	61232.5	60276.9	59425.8
535.5	93631.6	98639.2	95175.2	97347.8	96466.7	535.5	58332.1	62815.3	59102.2	61275.2	60306.9	59437.6
535.45	93611.7	98717	95177.7	97394.2	96500.5	535.45	58804.4	62898.7	59103.6	61318.7	60337.7	59449.6
535.4	93575.1	98797.3	95180.1	97442	96535.5	535.4	58793.4	62984.1	59104.2	61362.6	60368.6	59461.2
535.35	93017.5	98880.4	95182.7	97491.3	96571.8	535.35	58747.4	63072.4	59104.8	61407.9	60400.8	59473.3
535.3	92807.7	98967	95186.1	97542.9	96610.2	535.3	59102.6	63163.9	59105.4	61454.5	60434.1	59486.2
535.25	93021.6	99056.7	95189.9	97596.4	96650.2	535.25	59170.6	63257.9	59105.5	61501.9	60468.1	59498.9
535.2	92622.6	99149.1	95193.4	97651.2	96691.4	535.2	58914.8	63355.2	59105.3	61550.5	60503.2	59512.2
535.15	92065.1	99245.3	95197.5	97708.2	96734.6	535.15	58916.8	63456.5	59105.7	61601.1	60540.1	59526.6
535.1	92366.8	99345.7	95202.5	97767.9	96780.3	535.1	58586.3	63561.7	59106.1	61653.4	60578.6	59541.8
535.05	92729.9	99448.9	95207	97828.8	96827.1	535.05	58387.4	63671.3	59107	61707.8	60619.1	59558.4
535	92948.6	99555.2	95210.9	97891.1	96875	535	58916.2	63785.4	59108.4	61764.2	60661.7	59576.2
534.95	93435.7	99664.9	95214.5	97954.9	96924.4	534.95	59234.9	63902.8	59108.8	61821.5	60704.9	59594
534.9	93518.2	99777.7	95217.4	98020.1	96974.9	534.9	58614.5	64024.3	59108.5	61880	60749.2	59612.1
534.85	92800.4	99894.7	95220.1	98087.3	97027.4	534.85	58575.3	64151.9	59109.4	61941.6	60796.7	59632.4
534.8	92303.5	100017	95223.9	98157.9	97083.1	534.8	58285.9	64284.5	59110.4	62005.2	60846.2	59654
534.75	92397.7	100145	95228.6	98231.5	97141.8	534.75	58306.7	64423.1	59112	62071.5	60898.4	59677.3
534.7	92824.5	100277	95233.1	98307.5	97202.7	534.7	58856.4	64567.3	59113.5	62139.9	60952.7	59701.9
534.65	93340.4	100414	95236.9	98385.4	97265.4	534.65	59308.7	64716.6	59114	62209.5	61008.3	59726.9
534.6	93374.9	100555	95239.9	98465.2	97330.1	534.6	59515.9	64871.6	59113.7	62280.7	61065.6	59752.6
534.55	93416.4	100702	95242.9	98547.8	97397.4	534.55	59472.3	65032.8	59112.9	62354	61125.1	59779.5
534.5	93960.4	100855	95245.8	98633.2	97467.7	534.5	59603.9	65201.3	59112.2	62429.9	61187.5	59808.4
534.45	93970.7	101013	95247.9	98720.9	97540.3	534.45	60250.8	65377.3	59111.3	62508.3	61252.5	59839
534.4	93758.1	101178	95249.9	98811.8	97616.2	534.4	60372.3	65560.1	59109.1	62588.4	61319.5	59870.5
534.35	93531.9	101350	95252.3	98906.6	97696.1	534.35	60392.9	65751.7	59106.8	62671.3	61389.7	59904.2
534.3	94245.8	101530	95255	99005.3	97780.1	534.3	60142.6	65952.3	59104.3	62757.2	61463.4	59940.4
534.25	94842	101717	95256.6	99106.6	97867	534.25	60193.1	66163.2	59102.4	62846.8	61541.3	59979.9
534.2	94978.8	101911	95257.3	99211	97957.3	534.2	60899.9	66384.7	59100.3	62939.8	61623.2	60022.3
534.15	95294.1	102114	95257.7	99319.4	98052	534.15	61472.4	66616.2	59096.9	63035.1	61708	60066.9
534.1	95800.9	102326	95257.6	99431.9	98151.3	534.1	61570.6	66859.1	59092.4	63133.2	61796.5	60114.3
534.05	96194.5	102546	95256.8	99548.1	98254.9	534.05	62061.5	67114.7	59087.7	63235	61889.7	60165.5
534	96751.9	102777	95255.3	99668.7	98363.6	534	62715.8	67383.6	59082.1	63340.1	61987.2	60220.5
533.95	97325.6	103018	95252.9	99793.6	98477.5	533.95	62932.8	67666.4	59075.3	63448.4	62089.2	60279.3
533.9	97306.6	103270	95249.6	99923.1	98596.9	533.9	62963.6	67965.4	59068	63560.9	62196.9	60343.5
533.85	97823.2	103536	95246.3	100059	98723.6	533.85	63482.8	68282.8	59060.6	63678.5	62311.3	60414.2
533.8	98164.4	103814	95242.2	100199	98856.8	533.8	64238.2	68618.4	59052.3	63800.1	62431.8	60491.1
533.75	98739.4	104106	95237.6	100346	98997.7	533.75	64608.7	68974.1	59042.5	63925.8	62558.4	60574.9
533.7	100507	104414	95232	100499	99146.5	533.7	65139.7	69352.6	59032	64056.5	62692.8	60667.4
533.65	101923	104735	95223.6	100656	99302	533.65	66035.4	69756.2	59020.5	64192.3	62835.2	60769.7
533.6	102100	105073	95212.9	100820	99465.9	533.6	66494.7	70187.8	59007.2	64333.1	62986	60883.1
533.55	102518	105430	95202	100991	99640.7	533.55	66770	70650.4	58993.1	64479.7	63146.6	61010.3
533.5	103273	105807	95190.3	101170	99827.2	533.5	67235.7	71149.1	58978.4	64633	63318.6	61154.4
533.45	103536	106206	95177.5	101358	100026	533.45	68141.5	71688.6	58962.8	64793.1	63502.9	61318.3
533.4	104380	106630	95164.2	101555	100240	533.4	69057.9	72273.9	58945.5	64959.6	63699.9	61505.3
533.35	105271	107081	95149.5	101762	100469	533.35	70004.5	72912.9	58926.4	65133.3	63911.7	61720.8
533.3	106354	107560	95133.4	101979	100714	533.3	70689.4	73612.7	58905.5	65314.2	64139.3	61970.2
533.25	107162	108070	95115.5	102206	100979	533.25	71029.5	74384.4	58883.3	65503.6	64385.7	62261.7
533.2	108590	108614	95096.3	102445	101265	533.2	72153.5	75240.6	58860.4	65702.7	64654	62604.6
533.15	110452	109197	95074.8	102697	101575	533.15	72964.3	76193.3	58835.3	65910.9	64945.6	63007.4
533.1	111102	109821	95050.4	102960	101911	533.1	73267.9	77259.9	58808.6	66129.7	65264.5	63482.9
533.05	112003	110493	95024.8	103239	102279	533.05	74828	78455.8	58781.3	66360.3	65614.8	64043.4
533	113191	111219	94997.8	103534	102683	533	76708.9	79798.6	58751	66601.6	65998.4	64700.6
532.95	114324	112004	94968.8	103846	103127	532.95	77890.4	81307.3	58717.1	66853.9	66419.7	65468
532.9	115268	112855	94938	104176	103617	532.9	79259.6	83003.4	58681	67119.6	66885.2	66360.6
532.85	116836	113783	94905.6	104528	104161	532.85	80325	84909.2	58642.1	67400	67401.2	67392.2
532.8	119109	114794	94870.7	104900	104765	532.8	82266.6	87038.5	58601.2	67696.2	67973.5	68571.3
532.75	120842	115897	94832.1	105294	105435	532.75	84170.4	89406.7	58556.5	68008.4	68608.2	69903.1
532.7	121986	117105	94790.7	105715	106182	532.7	85893	92022	58508.2	68338.3	69313.4	71386.6
532.65	123500	118432	94747.4	106163	107016	532.65	88513.6	94882	58456.5	68688.2	70097.7	73009.1
532.6	126070	119893	94701.7	106644	107951	532.6	90403.2	97969.3	58399.8	69058.9	70969.6	74740.4
532.55	128371	121498	94651.7	107157	108993	532.55	92523.7	101234	58339.4	69453.2	71937.5	76521.6
532.5	130774	123264	94598.1	107706	110156	532.5	95538.7	104602	58274.9	69873.8	73011.9	78266
532.45	132998	125209	94540.4	108296	111453	532.45	98226.3	107962	58204.5	70322.2	74200.9	79848.5
532.4	134586	127352	94479.2	108932	112899	532.4	100559	111178	58129	70802.3	75515	81119.2
532.35	136730	129715	94415.4	109621	114510	532.35	102967	114115	58048.9	71319.6	76966.4	81927
532.3	139164	132312	94348	110367	116293	532.3	105824	116662	57964.2	71877.2	78560.2	82152.4
532.25	141963	135166	94276.7	111178	118264	532.25	108956	118790	57873.8	72479.9	80305.5	81751.9
532.2	145789	138295	94200.8	112063	120433	532.2	112325	120556	57777.4	73133.3	82208.1	80769
532.15	149158	141719	94118.6	113030	122808	532.15	115455	122087	57674.5	73843.7	84272.2	79320.2
532.1	151828	145461	94031	114094	125399	532.1	118941	123548	57565.4	74620.2	86502.6	77556.6
532.05	154943	149531	93939	115267	128203	532.05	122516	125092	57449.6	75468.7	88890.2	75631.8
532	158992	153947	93841.9	116568	131220	532	125335	126843	57326.8	76399.7	91429.5	73667.4
531.95	162588	158714	93738.1	118015	134437	531.95	128458	128888	57198.4	77425.6	94106.3	71753.1
531.9	166168	163837	93628.5	119632	137833	531.9	131331	131269	57063.9	78557.8	96895.2	69944.3
531.85	169477	169312	93513.1	121448	141377	531.85	134686	133998	56923.8	79811.9	99763.5	68270.4
531.8	173534	175105	93392.1	123489	145008	531.8	137550	137043	56777	81198.2	102652	66747.1
531.75	178132	181181	93264.5	125791	148654	531.75	139897	140358	56624.6	82735.2	105498	65374.7
531.7	182200	187480	93129.4	128392	152218	531.7	142964	143873	56467.4	84440.8	108218	64148.2
531.65	187804	193927	92987.6	131335	155580	531.65	146224	147493	56304.2	86331.8	110714	63056
531.6	194409	200432	92836.7	134668	158600	531.6	148801	151123	56134.4	88430.1	112878	62084.1
531.55	200320	206876	92675	138432	161119	531.55	151501	154648	55959.6	90751.3	114594	61221.7
531.5	206443	213172	92503.6	142684	162992	531.5	153247	157978	55779.2	93318.5	115765	60453.5
531.45	213175	219250	92322.2	147477	164095	531.45	155327	161045	55595.3	96154.3	116313	59768
531.4	220654	225076	92129.8	152866	164340	531.4	157893	163809	55407.1	99278.9	116192	59151.8
531.35	228274	230682	91925.2	158910	163697	531.35	160957	166278	55213.7	102716	115397	58592.1
531.3	235374	236131	91708.1	165644	162195	531.3	163411	168491	55014.1	106475	113965	58078.8
531.25	243206	241561	91479.4	173120	159920	531.25	165850	170534	54809.5	110579	111970	57603.9
531.2	252000	247130	91237.9	181370	156998	531.2	168086	172511	54599.9	115041	109509	57160
531.15	260935	253002	90981.9	190410	153574	531.15	169903	174537	54385.7	119873	106694	56741.4
531.1	268734	259331	90711.4	200247	149796	531.1	172216	176726	54167.7	125088	103630	56343.7
531.05	277388	266208	90428	210823	145813	531.05	175620	179165	53944.9	130667	100426	55962.1
531	286574	273675	90130.3	222064	141741	531	178174	181927	53715.3	136604	97162.3	55591.2
530.95	293720	281688	89817.6	233829	137677	530.95	181409	185056	53480.4	142875	93911.9	55229.8
530.9	300235	290103	89493	245898	133698	530.9	184486	188559	53239	149436	90727.3	54874.5
530.85	306236	298667	89157.5	257972	129852	530.85	188026	192418	52991.3	156232	87644.9	54523.6
530.8	311034	306973	88811.9	269598	126186	530.8	191853	196557	52736.4	163157	84697.8	54175.2
530.75	315687	314533	88458.1	280272	122719	530.75	195276	200878	52473.8	170100	81899.1	53827.4
530.7	319769	320764	88096.4	289400	119461	530.7	199513	205240	52204.3	176910	79259.2	53480
530.65	322538	325061	87727.6	296372	116416	530.65	204305	209459	51926.3	183401	76780	53130.5
530.6	321794	326889	87353.7	300660	113583	530.6	208088	213325	51638.7	189368	74457.4	52777.1
530.55	319090	325867	86980.5	301882	110965	530.55	211490	216594	51343.5	194566	72294.3	52421.2
530.5	314709	321860	86611	299917	108554	530.5	214468	219032	51041.2	198768	70282.6	52063.1
530.45	308954	314992	86247.9	294900	106340	530.45	216256	220416	50732.8	201764	68415.4	51702.9
530.4	302148	305627	85893.3	287207	104313	530.4	217678	220570	50420.4	203382	66685.9	51342.5
530.35	294897	294274	85549	277363	102460	530.35	218239	219377	50104.7	203520	65084	50982.2
530.3	285642	281558	85215.7	266002	100772	530.3	217739	216804	49787.4	202151	63604.4	50623.4
530.25	274788	268050	84896.7	253711	99236.1	530.25	215942	212903	49470.4	199338	62237.7	50267.8
530.2	263015	254262	84594.4	241015	97842.2	530.2	212701	207799	49156.2	195218	60976.6	49917.6
530.15	251811	240606	84310.3	228337	96579.2	530.15	208313	201677	48847.6	189982	59814.3	49575.3
530.1	240250	227368	84043.7	215978	95433.5	530.1	203292	194744	48546.6	183852	58743	49242.8
530.05	228596	214791	83795	204190	94396.6	530.05	196277	187246	48254.6	177077	57757.3	48921.2
530	216545	202993	83564.5	193100	93457.6	530	188737	179396	47975.2	169880	56852.1	48614.1
529.95	203824	192047	83352.8	182792	92607.8	529.95	181422	171388	47709.5	162464	56021	48322.4
529.9	192179	181983	83161	173304	91840.1	529.9	172775	163388	47457.2	155000	55256.9	48045.6
529.85	181692	172786	82987.4	164628	91144.7	529.85	163545	155521	47220.7	147621	54555.7	47785.9
529.8	171631	164451	82830.3	156766	90514.6	529.8	155642	147907	47001.1	140450	53914.4	47544.6
529.75	161593	156928	82688.9	149674	89942.6	529.75	146864	140607	46796.1	133555	53324.9	47319.1
529.7	152575	150167	82563.3	143306	89423.7	529.7	138274	133673	46607.2	126992	52784.6	47110.8
529.65	144129	144113	82451.8	137613	88951.9	529.65	130507	127136	46434.2	120795	52289.6	46919.5
529.6	136509	138702	82353.6	132534	88522.1	529.6	122521	121004	46275.6	114977	51834.4	46743.4
529.55	130247	133887	82267.4	128024	88130.5	529.55	115359	115296	46131.7	109559	51417.5	46583
529.5	124017	129603	82191	124022	87771.7	529.5	109074	110002	46001	104533	51034.5	46436.8
529.45	118637	125794	82124.4	120476	87443.3	529.45	102596	105109	45881.9	99888.3	50681.4	46302.9
529.4	113858	122408	82066.3	117332	87141.8	529.4	96516.9	100603	45774.9	95614.5	50356.9	46181.8
529.35	110049	119391	82015.7	114542	86864.1	529.35	90923.3	96463	45679.2	91690.4	50058.3	46072.6
529.3	107039	116705	81971.1	112068	86607.7	529.3	86308	92677	45593.8	88106.4	49783.7	45974.5
529.25	104285	114305	81931.2	109866	86369.7	529.25	82500.7	89217.7	45516.9	84836.2	49529.8	45885.5
529.2	101790	112154	81895.6	107902	86148.4	529.2	79115.7	86061.8	45447.1	81857.9	49294	45804.1
529.15	99309.8	110222	81863.9	106143	85942.3	529.15	75184.8	83186.7	45383.6	79149.7	49074.6	45729.5
529.1	97582.3	108477	81836.1	104563	85750.4	529.1	71498.3	80568.8	45327.3	76689.1	48871.6	45662.7
529.05	95819.9	106899	81811.1	103139	85571	529.05	68781.5	78192.7	45277.9	74461.2	48684.1	45603.3
529	94201.7	105466	81788.8	101851	85403.2	529	66319.3	76032.9	45233.6	72441.3	48509.5	45549.3
528.95	93237	104159	81769	100682	85246.1	528.95	64126.3	74069.5	45193.8	70610.1	48346.7	45500.3
528.9	92350.2	102961	81750.8	99614	85098.1	528.9	61989.7	72283.7	45158.1	68949.4	48194.7	45455.8
528.85	91580.2	101860	81733.9	98635.3	84958.3	528.85	59739.2	70656.4	45126.3	67440.7	48052.7	45415.6
528.8	90470.1	100845	81718.2	97737.1	84826.4	528.8	57944.4	69175.8	45098.7	66072.5	47920.9	45379.9
528.75	89566.7	99907.6	81704.3	96909.6	84702.3	528.75	56374.6	67824.7	45074.5	64828	47797.8	45347.9
528.7	88479.7	99038.6	81691.8	96145.1	84585.3	528.7	55455.8	66589.3	45053.1	63693.9	47682.6	45319.1
528.65	87523.1	98231.6	81680.9	95437.2	84475.3	528.65	54881.5	65456.5	45033.5	62657.4	47573.8	45292.4
528.6	87166.6	97479.5	81671.6	94779.6	84371.6	528.6	54110.7	64413.8	45014.9	61706.4	47470.3	45266.9
528.55	86668.3	96778.2	81662.9	94167.8	84273.2	528.55	53021.1	63454.3	44997.8	60834.2	47372.5	45243.1
528.5	86146.9	96122.3	81654.9	93597.3	84179.9	528.5	51821.9	62568.9	44982.6	60031.9	47280.5	45221.7
528.45	85804.5	95508.1	81647.8	93064.4	84091.5	528.45	50867.3	61750.3	44969.7	59292.6	47194.4	45202.7
528.4	85409.4	94931.9	81641.2	92565.6	84007.4	528.4	50546.2	60991.4	44958.6	58609.3	47113.5	45185.7
528.35	85834.7	94389.9	81635.2	92097.6	83927.5	528.35	50150.9	60284.2	44948	57974.6	47036.2	45169.5
528.3	85717.1	93879.4	81628.5	91657.6	83850.3	528.3	49705.1	59625.6	44938.2	57384.9	46962.8	45154.2
528.25	85057.3	93398.3	81622	91243.8	83776.4	528.25	49679.2	59010.1	44929.2	56835.5	46893	45140
528.2	84575.8	92945.1	81616.5	90855	83706.6	528.2	49314.5	58433.1	44920.2	56321.7	46825.9	45126
528.15	84160	92517.6	81611.8	90489	83640.3	528.15	48697.3	57891.6	44911.9	55840.8	46762	45112.8
528.1	83717.4	92113.3	81607.7	90143.8	83577.3	528.1	48333.5	57382.7	44904.8	55389.8	46701.6	45100.9
528.05	83776.7	91731.7	81604.4	89818.6	83517.5	528.05	48376	56904.1	44898.3	54966.8	46644.1	45089.9
528	83396.8	91370	81600.9	89510.9	83460	528	48016.4	56452.2	44891.8	54568.2	46588.6	45079
527.95	83706.9	91027.4	81598.1	89220.1	83405.3	527.95	47781.5	56025.7	44885.9	54192.8	46535.8	45068.8
527.9	84018.1	90701.7	81594.7	88944.1	83352.3	527.9	47922.5	55622.4	44880.4	53838.5	46485.4	45059.3
527.85	83793.8	90391.3	81590.8	88681.4	83300.7	527.85	47788.9	55239.3	44874.7	53502.7	46436.4	45049.6
527.8	83548.6	90096.7	81587.3	88432.7	83251.4	527.8	47656.9	54876.6	44869.2	53185.3	46389.4	45040.2
527.75	83142	89816.7	81584.2	88196.6	83204.3	527.75	47332.7	54532.2	44863.9	52884.5	46344.2	45031.3
527.7	82718	89550.5	81581.7	87972.8	83159.5	527.7	47238.2	54205.4	44859.2	52599.7	46301.2	45023
527.65	82658.4	89297.5	81579.9	87760.4	83117	527.65	47264.7	53894.6	44854.8	52329.2	46259.8	45015.1
527.6	82458.2	89055.9	81578.2	87558	83076.1	527.6	46744.1	53598.1	44850.2	52071.6	46219.8	45007.2
527.55	82762.1	88825.8	81576.8	87365.6	83037.1	527.55	46850.7	53316.8	44846.6	51827.7	46182	45000.3
527.5	82834.5	88605.6	81574.9	87181.6	82998.9	527.5	46740.5	53048.2	44842.8	51595.2	46145.3	44993.4
527.45	82502.7	88395	81572.9	87005.9	82961.9	527.45	46394	52792	44839.3	51373.8	46109.9	44986.7
527.4	82855.5	88194	81571.4	86838.6	82926.8	527.4	46632.5	52547.9	44836.3	51163.3	46076.4	44980.8
527.35	82642.6	88000.8	81569.4	86678	82892.2	527.35	46294.4	52313.8	44832.9	50961.7	46043.5	44974.6
527.3	82378.8	87816.3	81567.7	86524.8	82859.1	527.3	46220.6	52090.7	44830.2	50769.9	46012.2	44969
527.25	82443.2	87639.9	81566.4	86378.7	82827.6	527.25	46436.5	51877.3	44827.6	50586.7	45982.1	44963.7
527.2	82365.4	87470.6	81565	86238.6	82797	527.2	46128.2	51672.6	44824.5	50411.1	45952.5	44958
527.15	82307.2	87308.3	81563.7	86104.5	82767.5	527.15	45793.6	51476.9	44822.1	50243.7	45924.4	44953
527.1	82575.2	87152.4	81562.5	85975.9	82739	527.1	45860.8	51289.6	44820.2	50083.7	45897.7	44948.6
527.05	82779	87002.4	81560.9	85852.2	82711.1	527.05	45921.2	51110	44818.3	49930.5	45871.8	44944.2
527	82049.8	86857.9	81559	85733.2	82683.7	527	46071	50937.5	44816.2	49783.6	45846.5	44939.8
526.95	81911	86720.1	81558.2	85620	82658.2	526.95	46248.5	50771.5	44813.8	49642.3	45821.7	44935.2
526.9	82198.4	86587.7	81557.6	85511.5	82633.8	526.9	45895.9	50611.7	44811.1	49506.4	45797.3	44930.2
526.85	82250.3	86459.7	81556.6	85406.6	82609.7	526.85	45640.8	50458.4	44809.1	49376.4	45774.2	44926
526.8	81755	86336.5	81555.5	85305.8	82586.2	526.8	45348	50311.6	44807.5	49252	45752.2	44922.4
526.75	81538.9	86218.6	81555.2	85209.6	82564.2	526.75	45195.6	50170.9	44806.5	49133.1	45731.5	44919.3
526.7	81710.7	86105.3	81555.2	85117.2	82543.3	526.7	45659.4	50035.7	44805.7	49019	45711.6	44916.6
526.65	81659.5	85995.8	81555	85028.1	82522.7	526.65	45950.3	49904.6	44804.1	48908.4	45691.4	44913
526.6	81427.5	85890.2	81554.8	84942.2	82502.8	526.6	45313	49777.5	44802	48801.2	45671.3	44908.9
526.55	81565.1	85788.7	81555	84859.9	82483.9	526.55	45263.7	49656.3	44801	48699.3	45652.9	44906.1
526.5	81806.4	85690.6	81555	84780.3	82465.3	526.5	45301.6	49539.5	44800.1	48601.2	45635.1	44903.5
526.45	81377.6	85595.5	81554.6	84703.2	82446.9	526.45	44977.1	49426.8	44799.2	48506.6	45617.7	44900.8
526.4	81314.9	85504.2	81554.9	84629.4	82429.7	526.4	45229.1	49318.5	44798.8	48416	45601.4	44898.7
526.35	81335.4	85416	81555.3	84558.2	82413.1	526.35	45391.6	49213.3	44798	48328.1	45585.1	44896.3
526.3	81150.6	85330.9	81555.6	84489.6	82396.9	526.3	45021.4	49111.6	44796.9	48243	45568.9	44893.5
526.25	81664.2	85248.8	81556.2	84423.5	82381.5	526.25	45034.8	49013.9	44796.5	48161.5	45553.9	44891.5
526.2	81730.5	85168.6	81556.1	84358.9	82365.8	526.2	45126.4	48919.5	44796	48082.8	45539.2	44889.5
526.15	81353	85090.9	81555.8	84296.3	82350.4	526.15	44905.9	48828	44795.4	48006.7	45524.8	44887.4
526.1	81089.2	85016.1	81556.1	84236.3	82336	526.1	44870.7	48739.8	44795.2	47933.4	45511.1	44885.7
526.05	81411	84944.2	81556.9	84178.7	82322.4	526.05	44726.5	48654.5	44795.1	47862.7	45497.9	44884.1
526	81557.1	84874.1	81557.1	84122.5	82308.7	526	44639.1	48572.3	44795.2	47794.6	45485.3	44882.9

## Sheet: FigS3
Figure S3a		Figure S3b		Figure S3c		Figure S3d		Figure S3e		Figure S3f		Figure S3g				Figure S3i
Potential	j	Potential	j	Potential	j	Potential	j	Potential	j	Potential	j	Sample	QC-pH=0	pH=7	pH=14	Sample	x value-pH=0	pH=7	pH=14
V vs. RHE	mA mg-1	V vs. RHE	mA mg-1	V vs. RHE	mA mg-1	V vs. RHE	mA mg-1	V vs. RHE	mA mg-1	V vs. RHE	mA mg-1	WO3 NN	151.827	60.77	86.38	WO3 NN	0.45	0.18	0.26
0.55527	0.04013	0.55527	0.04013	0.55327	0.05981	0.55327	0.05981	0.62331	0.02767	0.62331	0.02767	HXWO3 NN	266.38	201.214	229.374	HXWO3 NN	0.798	0.602	0.688
0.5536	0.03972	0.5536	0.03972	0.55157	0.05921	0.55157	0.05921	0.62165	0.025	0.62165	0.025
0.55051	0.03916	0.55051	0.03916	0.54846	0.05844	0.54846	0.05844	0.61856	0.01893	0.61856	0.01893
0.54739	0.03856	0.54739	0.03856	0.54537	0.05763	0.54537	0.05763	0.6155	0.01301	0.6155	0.01301
0.54433	0.03797	0.54433	0.03797	0.54235	0.05683	0.54235	0.05683	0.6124	0.00686	0.6124	0.00686
0.54126	0.03736	0.54126	0.03736	0.53918	0.05601	0.53918	0.05601	0.60929	0.000583304	0.60929	0.000583304
0.53818	0.03679	0.53818	0.03679	0.53614	0.05519	0.53614	0.05519	0.60621	-0.00521	0.60621	-0.00521
0.53508	0.03617	0.53508	0.03617	0.53307	0.05437	0.53307	0.05437	0.60316	-0.01136	0.60316	-0.01136
0.53198	0.03552	0.53198	0.03552	0.53004	0.05348	0.53004	0.05348	0.60006	-0.01723	0.60006	-0.01723
0.52893	0.03491	0.52893	0.03491	0.52694	0.05264	0.52694	0.05264	0.59702	-0.02325	0.59702	-0.02325
0.52589	0.03425	0.52589	0.03425	0.52388	0.0518	0.52388	0.0518	0.59392	-0.02947	0.59392	-0.02947
0.52278	0.03357	0.52278	0.03357	0.52075	0.05089	0.52075	0.05089	0.59083	-0.0353	0.59083	-0.0353
0.51968	0.03292	0.51968	0.03292	0.51771	0.05006	0.51771	0.05006	0.58775	-0.04134	0.58775	-0.04134
0.51662	0.03224	0.51662	0.03224	0.5146	0.04917	0.5146	0.04917	0.5847	-0.04742	0.5847	-0.04742
0.51349	0.03149	0.51349	0.03149	0.51153	0.04826	0.51153	0.04826	0.58159	-0.05324	0.58159	-0.05324
0.51044	0.0308	0.51044	0.0308	0.50841	0.0474	0.50841	0.0474	0.57848	-0.05933	0.57848	-0.05933
0.50735	0.03005	0.50735	0.03005	0.50524	0.04647	0.50524	0.04647	0.57545	-0.06512	0.57545	-0.06512
0.50433	0.02928	0.50433	0.02928	0.50198	0.04516	0.50198	0.04516	0.57237	-0.07095	0.57237	-0.07095
0.50122	0.02851	0.50122	0.02851	0.49892	0.04427	0.49892	0.04427	0.56931	-0.07657	0.56931	-0.07657
0.49812	0.02762	0.49812	0.02762	0.49579	0.04325	0.49579	0.04325	0.56622	-0.08248	0.56622	-0.08248
0.49505	0.02685	0.49505	0.02685	0.49274	0.04237	0.49274	0.04237	0.56314	-0.08876	0.56314	-0.08876
0.49196	0.02599	0.49196	0.02599	0.48962	0.0415	0.48962	0.0415	0.56006	-0.0948	0.56006	-0.0948
0.4889	0.02512	0.4889	0.02512	0.48654	0.04047	0.48654	0.04047	0.55699	-0.10012	0.55699	-0.10012
0.48581	0.02424	0.48581	0.02424	0.4835	0.03955	0.4835	0.03955	0.55391	-0.10719	0.55391	-0.10719
0.48274	0.02327	0.48274	0.02327	0.48038	0.03855	0.48038	0.03855	0.55077	-0.11296	0.55077	-0.11296
0.47966	0.02235	0.47966	0.02235	0.47729	0.03759	0.47729	0.03759	0.54774	-0.11885	0.54774	-0.11885
0.47661	0.02138	0.47661	0.02138	0.47427	0.03662	0.47427	0.03662	0.54468	-0.1247	0.54468	-0.1247
0.47349	0.0203	0.47349	0.0203	0.47118	0.03556	0.47118	0.03556	0.54159	-0.13022	0.54159	-0.13022
0.47045	0.01929	0.47045	0.01929	0.46806	0.03459	0.46806	0.03459	0.53849	-0.13651	0.53849	-0.13651
0.46732	0.01819	0.46732	0.01819	0.46499	0.03358	0.46499	0.03358	0.53544	-0.14265	0.53544	-0.14265
0.46426	0.01702	0.46426	0.01702	0.46194	0.0325	0.46194	0.0325	0.5324	-0.14858	0.5324	-0.14858
0.46119	0.01589	0.46119	0.01589	0.45889	0.03149	0.45889	0.03149	0.52921	-0.15504	0.52921	-0.15504
0.45811	0.01468	0.45811	0.01468	0.45584	0.03044	0.45584	0.03044	0.52618	-0.16079	0.52618	-0.16079
0.4551	0.01339	0.4551	0.01339	0.45277	0.02932	0.45277	0.02932	0.52306	-0.16681	0.52306	-0.16681
0.45197	0.01208	0.45197	0.01208	0.44961	0.02826	0.44961	0.02826	0.52	-0.17284	0.52	-0.17284
0.44884	0.01071	0.44884	0.01071	0.44659	0.02712	0.44659	0.02712	0.51693	-0.17866	0.51693	-0.17866
0.44581	0.00931	0.44581	0.00931	0.44347	0.02598	0.44347	0.02598	0.51379	-0.18462	0.51379	-0.18462
0.44272	0.00781	0.44272	0.00781	0.4404	0.02484	0.4404	0.02484	0.51071	-0.19064	0.51071	-0.19064
0.43962	0.00628	0.43962	0.00628	0.43732	0.02366	0.43732	0.02366	0.50766	-0.19654	0.50766	-0.19654
0.43657	0.00471	0.43657	0.00471	0.43426	0.02249	0.43426	0.02249	0.50456	-0.20268	0.50456	-0.20268
0.43346	0.00297	0.43346	0.00297	0.43115	0.02121	0.43115	0.02121	0.50154	-0.2086	0.50154	-0.2086
0.43041	0.00127	0.43041	0.00127	0.42811	0.01998	0.42811	0.01998	0.49844	-0.21463	0.49844	-0.21463
0.42735	-0.000502874	0.42735	-0.000502874	0.42499	0.01873	0.42499	0.01873	0.49533	-0.22095	0.49533	-0.22095
0.42423	-0.00244	0.42423	-0.00244	0.42191	0.01736	0.42191	0.01736	0.49229	-0.2267	0.49229	-0.2267
0.42114	-0.00438	0.42114	-0.00438	0.41882	0.01597	0.41882	0.01597	0.4892	-0.23273	0.4892	-0.23273
0.41804	-0.00654	0.41804	-0.00654	0.41572	0.01462	0.41572	0.01462	0.48618	-0.23894	0.48618	-0.23894
0.41496	-0.00867	0.41496	-0.00867	0.41265	0.0132	0.41265	0.0132	0.483	-0.24483	0.483	-0.24483
0.41186	-0.01084	0.41186	-0.01084	0.40956	0.01183	0.40956	0.01183	0.47994	-0.25109	0.47994	-0.25109
0.40879	-0.01319	0.40879	-0.01319	0.40644	0.01035	0.40644	0.01035	0.47686	-0.25722	0.47686	-0.25722
0.40571	-0.01562	0.40571	-0.01562	0.4034	0.00882	0.4034	0.00882	0.47375	-0.26336	0.47375	-0.26336
0.40262	-0.01813	0.40262	-0.01813	0.40033	0.00731	0.40033	0.00731	0.47074	-0.26982	0.47074	-0.26982
0.39957	-0.02075	0.39957	-0.02075	0.39724	0.00573	0.39724	0.00573	0.46764	-0.27601	0.46764	-0.27601
0.39652	-0.02349	0.39652	-0.02349	0.39416	0.00408	0.39416	0.00408	0.46456	-0.28238	0.46456	-0.28238
0.39339	-0.02641	0.39339	-0.02641	0.3911	0.00242	0.3911	0.00242	0.46149	-0.28848	0.46149	-0.28848
0.39034	-0.02943	0.39034	-0.02943	0.388	0.000689824	0.388	0.000689824	0.45842	-0.29458	0.45842	-0.29458
0.38727	-0.03253	0.38727	-0.03253	0.38494	-0.00104	0.38494	-0.00104	0.4553	-0.3011	0.4553	-0.3011
0.38418	-0.0359	0.38418	-0.0359	0.3818	-0.00291	0.3818	-0.00291	0.45227	-0.30734	0.45227	-0.30734
0.38112	-0.03924	0.38112	-0.03924	0.37876	-0.00474	0.37876	-0.00474	0.44913	-0.31375	0.44913	-0.31375
0.37803	-0.04278	0.37803	-0.04278	0.37574	-0.00663	0.37574	-0.00663	0.44607	-0.32033	0.44607	-0.32033
0.37495	-0.04664	0.37495	-0.04664	0.3726	-0.00873	0.3726	-0.00873	0.443	-0.32645	0.443	-0.32645
0.37183	-0.05045	0.37183	-0.05045	0.36955	-0.01071	0.36955	-0.01071	0.4399	-0.33297	0.4399	-0.33297
0.36877	-0.05456	0.36877	-0.05456	0.36645	-0.0128	0.36645	-0.0128	0.43681	-0.33949	0.43681	-0.33949
0.3657	-0.05893	0.3657	-0.05893	0.36337	-0.01505	0.36337	-0.01505	0.43373	-0.34568	0.43373	-0.34568
0.3626	-0.06334	0.3626	-0.06334	0.36033	-0.01723	0.36033	-0.01723	0.43068	-0.35185	0.43068	-0.35185
0.35955	-0.06799	0.35955	-0.06799	0.35722	-0.01951	0.35722	-0.01951	0.42757	-0.35824	0.42757	-0.35824
0.35651	-0.07294	0.35651	-0.07294	0.35414	-0.02196	0.35414	-0.02196	0.42452	-0.36471	0.42452	-0.36471
0.35337	-0.0781	0.35337	-0.0781	0.35103	-0.02439	0.35103	-0.02439	0.42143	-0.37128	0.42143	-0.37128
0.3503	-0.08348	0.3503	-0.08348	0.34795	-0.02695	0.34795	-0.02695	0.41832	-0.37762	0.41832	-0.37762
0.34724	-0.08904	0.34724	-0.08904	0.34491	-0.02957	0.34491	-0.02957	0.41524	-0.38429	0.41524	-0.38429
0.34399	-0.09497	0.34399	-0.09497	0.34182	-0.03229	0.34182	-0.03229	0.41217	-0.39067	0.41217	-0.39067
0.34076	-0.10191	0.34076	-0.10191	0.33873	-0.03524	0.33873	-0.03524	0.40911	-0.39701	0.40911	-0.39701
0.33763	-0.10831	0.33763	-0.10831	0.33564	-0.038	0.33564	-0.038	0.40599	-0.40379	0.40599	-0.40379
0.33448	-0.11528	0.33448	-0.11528	0.33252	-0.04108	0.33252	-0.04108	0.40295	-0.41015	0.40295	-0.41015
0.33144	-0.1224	0.33144	-0.1224	0.32947	-0.04411	0.32947	-0.04411	0.3999	-0.41661	0.3999	-0.41661
0.32841	-0.1299	0.32841	-0.1299	0.3264	-0.04726	0.3264	-0.04726	0.39679	-0.42328	0.39679	-0.42328
0.32531	-0.13808	0.32531	-0.13808	0.32332	-0.05065	0.32332	-0.05065	0.39373	-0.4296	0.39373	-0.4296
0.32223	-0.14622	0.32223	-0.14622	0.32021	-0.05393	0.32021	-0.05393	0.39068	-0.43612	0.39068	-0.43612
0.31921	-0.15494	0.31921	-0.15494	0.31712	-0.05743	0.31712	-0.05743	0.38759	-0.44278	0.38759	-0.44278
0.31612	-0.16439	0.31612	-0.16439	0.31407	-0.06117	0.31407	-0.06117	0.38449	-0.44923	0.38449	-0.44923
0.31298	-0.17397	0.31298	-0.17397	0.311	-0.06482	0.311	-0.06482	0.38141	-0.4559	0.38141	-0.4559
0.30993	-0.1843	0.30993	-0.1843	0.30793	-0.06873	0.30793	-0.06873	0.37838	-0.46245	0.37838	-0.46245
0.30684	-0.19521	0.30684	-0.19521	0.30483	-0.07279	0.30483	-0.07279	0.37522	-0.46914	0.37522	-0.46914
0.3038	-0.20658	0.3038	-0.20658	0.30179	-0.07689	0.30179	-0.07689	0.37197	-0.47492	0.37197	-0.47492
0.30069	-0.21845	0.30069	-0.21845	0.29871	-0.08112	0.29871	-0.08112	0.36873	-0.48194	0.36873	-0.48194
0.29766	-0.23112	0.29766	-0.23112	0.29565	-0.08554	0.29565	-0.08554	0.36561	-0.48882	0.36561	-0.48882
0.29455	-0.24471	0.29455	-0.24471	0.29252	-0.09017	0.29252	-0.09017	0.36255	-0.49548	0.36255	-0.49548
0.29144	-0.25889	0.29144	-0.25889	0.28931	-0.09459	0.28931	-0.09459	0.3595	-0.5021	0.3595	-0.5021
0.28838	-0.27367	0.28838	-0.27367	0.28609	-0.09999	0.28609	-0.09999	0.35639	-0.50909	0.35639	-0.50909
0.28533	-0.28991	0.28533	-0.28991	0.28299	-0.10516	0.28299	-0.10516	0.35332	-0.51563	0.35332	-0.51563
0.28221	-0.30626	0.28221	-0.30626	0.27993	-0.11037	0.27993	-0.11037	0.35027	-0.52229	0.35027	-0.52229
0.27917	-0.32369	0.27917	-0.32369	0.27685	-0.11574	0.27685	-0.11574	0.34716	-0.52934	0.34716	-0.52934
0.27607	-0.34283	0.27607	-0.34283	0.27374	-0.12155	0.27374	-0.12155	0.34408	-0.53573	0.34408	-0.53573
0.27302	-0.36216	0.27302	-0.36216	0.2707	-0.12723	0.2707	-0.12723	0.34101	-0.54235	0.34101	-0.54235
0.26991	-0.3829	0.26991	-0.3829	0.26762	-0.13322	0.26762	-0.13322	0.33794	-0.54949	0.33794	-0.54949
0.26678	-0.40521	0.26678	-0.40521	0.26454	-0.13961	0.26454	-0.13961	0.33487	-0.55624	0.33487	-0.55624
0.26376	-0.42813	0.26376	-0.42813	0.26145	-0.14596	0.26145	-0.14596	0.33178	-0.56307	0.33178	-0.56307
0.2606	-0.45458	0.2606	-0.45458	0.25833	-0.15299	0.25833	-0.15299	0.32876	-0.57013	0.32876	-0.57013
0.25756	-0.47979	0.25756	-0.47979	0.25524	-0.15982	0.25524	-0.15982	0.32563	-0.57708	0.32563	-0.57708
0.25446	-0.50687	0.25446	-0.50687	0.25219	-0.16678	0.25219	-0.16678	0.32253	-0.58414	0.32253	-0.58414
0.25141	-0.53566	0.25141	-0.53566	0.24906	-0.17417	0.24906	-0.17417	0.3195	-0.59121	0.3195	-0.59121
0.24831	-0.56568	0.24831	-0.56568	0.24599	-0.18178	0.24599	-0.18178	0.31642	-0.59845	0.31642	-0.59845
0.24522	-0.59803	0.24522	-0.59803	0.24293	-0.18958	0.24293	-0.18958	0.31332	-0.60563	0.31332	-0.60563
0.24217	-0.63144	0.24217	-0.63144	0.23981	-0.19764	0.23981	-0.19764	0.31023	-0.6128	0.31023	-0.6128
0.23908	-0.66659	0.23908	-0.66659	0.23676	-0.20593	0.23676	-0.20593	0.30717	-0.62054	0.30717	-0.62054
0.236	-0.70505	0.236	-0.70505	0.23367	-0.21477	0.23367	-0.21477	0.30408	-0.62786	0.30408	-0.62786
0.23292	-0.74428	0.23292	-0.74428	0.23058	-0.22367	0.23058	-0.22367	0.30102	-0.63553	0.30102	-0.63553
0.22985	-0.78569	0.22985	-0.78569	0.22753	-0.2328	0.22753	-0.2328	0.29794	-0.6434	0.29794	-0.6434
0.22673	-0.83036	0.22673	-0.83036	0.22442	-0.24264	0.22442	-0.24264	0.29485	-0.65055	0.29485	-0.65055
0.22368	-0.87542	0.22368	-0.87542	0.22136	-0.25224	0.22136	-0.25224	0.29183	-0.65801	0.29183	-0.65801
0.22063	-0.92317	0.22063	-0.92317	0.21832	-0.2623	0.21832	-0.2623	0.28872	-0.66612	0.28872	-0.66612
0.2175	-0.97468	0.2175	-0.97468	0.21522	-0.27315	0.21522	-0.27315	0.28564	-0.67389	0.28564	-0.67389
0.21448	-1.02722	0.21448	-1.02722	0.21209	-0.28375	0.21209	-0.28375	0.28261	-0.68197	0.28261	-0.68197
0.21125	-1.08321	0.21125	-1.08321	0.20907	-0.29503	0.20907	-0.29503	0.27947	-0.69018	0.27947	-0.69018
0.20802	-1.14534	0.20802	-1.14534	0.206	-0.30678	0.206	-0.30678	0.2764	-0.69812	0.2764	-0.69812
0.20487	-1.20599	0.20487	-1.20599	0.20285	-0.3186	0.20285	-0.3186	0.27332	-0.70621	0.27332	-0.70621
0.20184	-1.26941	0.20184	-1.26941	0.1998	-0.33087	0.1998	-0.33087	0.27029	-0.71442	0.27029	-0.71442
0.19878	-1.33583	0.19878	-1.33583	0.19674	-0.34366	0.19674	-0.34366	0.2672	-0.7229	0.2672	-0.7229
0.19565	-1.40518	0.19565	-1.40518	0.19366	-0.3568	0.19366	-0.3568	0.26411	-0.73137	0.26411	-0.73137
0.19258	-1.47687	0.19258	-1.47687	0.19057	-0.37045	0.19057	-0.37045	0.261	-0.73971	0.261	-0.73971
0.18947	-1.55024	0.18947	-1.55024	0.18748	-0.38419	0.18748	-0.38419	0.25793	-0.74877	0.25793	-0.74877
0.18639	-1.62823	0.18639	-1.62823	0.1844	-0.39891	0.1844	-0.39891	0.25487	-0.75712	0.25487	-0.75712
0.18331	-1.70931	0.18331	-1.70931	0.18129	-0.41429	0.18129	-0.41429	0.2518	-0.76578	0.2518	-0.76578
0.18025	-1.79067	0.18025	-1.79067	0.1782	-0.42938	0.1782	-0.42938	0.24871	-0.77506	0.24871	-0.77506
0.17717	-1.87605	0.17717	-1.87605	0.17511	-0.44549	0.17511	-0.44549	0.24567	-0.78386	0.24567	-0.78386
0.17406	-1.96046	0.17406	-1.96046	0.17208	-0.46144	0.17208	-0.46144	0.24257	-0.79277	0.24257	-0.79277
0.17096	-2.04828	0.17096	-2.04828	0.16903	-0.47802	0.16903	-0.47802	0.23948	-0.80191	0.23948	-0.80191
0.16791	-2.13961	0.16791	-2.13961	0.16586	-0.49567	0.16586	-0.49567	0.23644	-0.81093	0.23644	-0.81093
0.16481	-2.22999	0.16481	-2.22999	0.16283	-0.51303	0.16283	-0.51303	0.23329	-0.82013	0.23329	-0.82013
0.16174	-2.32279	0.16174	-2.32279	0.15974	-0.53114	0.15974	-0.53114	0.23023	-0.82956	0.23023	-0.82956
0.15869	-2.41792	0.15869	-2.41792	0.15668	-0.55031	0.15668	-0.55031	0.22716	-0.83904	0.22716	-0.83904
0.1556	-2.51297	0.1556	-2.51297	0.15359	-0.56937	0.15359	-0.56937	0.22409	-0.84849	0.22409	-0.84849
0.15255	-2.60971	0.15255	-2.60971	0.1505	-0.58933	0.1505	-0.58933	0.221	-0.85801	0.221	-0.85801
0.14951	-2.70629	0.14951	-2.70629	0.14741	-0.6097	0.14741	-0.6097	0.21793	-0.86809	0.21793	-0.86809
0.14639	-2.80476	0.14639	-2.80476	0.14438	-0.63063	0.14438	-0.63063	0.21482	-0.8787	0.21482	-0.8787
0.14331	-2.90135	0.14331	-2.90135	0.14129	-0.65181	0.14129	-0.65181	0.21171	-0.88841	0.21171	-0.88841
0.14025	-2.99805	0.14025	-2.99805	0.13827	-0.67368	0.13827	-0.67368	0.2086	-0.89907	0.2086	-0.89907
0.13714	-3.09806	0.13714	-3.09806	0.13513	-0.69683	0.13513	-0.69683	0.20556	-0.90914	0.20556	-0.90914
0.13406	-3.1943	0.13406	-3.1943	0.13207	-0.71992	0.13207	-0.71992	0.20249	-0.91929	0.20249	-0.91929
0.13102	-3.29095	0.13102	-3.29095	0.12897	-0.74341	0.12897	-0.74341	0.19939	-0.93017	0.19939	-0.93017
0.12789	-3.39095	0.12789	-3.39095	0.12587	-0.76862	0.12587	-0.76862	0.19637	-0.9399	0.19637	-0.9399
0.12484	-3.4858	0.12484	-3.4858	0.12284	-0.79286	0.12284	-0.79286	0.19326	-0.95034	0.19326	-0.95034
0.12176	-3.58105	0.12176	-3.58105	0.1197	-0.81813	0.1197	-0.81813	0.19014	-0.96116	0.19014	-0.96116
0.11866	-3.67996	0.11866	-3.67996	0.11667	-0.84511	0.11667	-0.84511	0.18709	-0.97162	0.18709	-0.97162
0.11565	-3.77413	0.11565	-3.77413	0.11362	-0.87117	0.11362	-0.87117	0.18397	-0.98273	0.18397	-0.98273
0.1125	-3.87055	0.1125	-3.87055	0.11051	-0.89849	0.11051	-0.89849	0.18092	-0.99343	0.18092	-0.99343
0.10943	-3.96714	0.10943	-3.96714	0.1074	-0.92662	0.1074	-0.92662	0.17791	-1.0046	0.17791	-1.0046
0.10637	-4.06213	0.10637	-4.06213	0.10436	-0.95461	0.10436	-0.95461	0.17477	-1.01574	0.17477	-1.01574
0.10326	-4.16938	0.10326	-4.16938	0.10123	-0.9865	0.10123	-0.9865	0.17169	-1.02708	0.17169	-1.02708
0.10016	-4.26182	0.10016	-4.26182	0.09815	-1.0149	0.09815	-1.0149	0.16863	-1.03832	0.16863	-1.03832
0.09704	-4.35685	0.09704	-4.35685	0.09489	-1.04573	0.09489	-1.04573	0.16555	-1.05011	0.16555	-1.05011
0.09399	-4.45292	0.09399	-4.45292	0.09165	-1.07566	0.09165	-1.07566	0.1625	-1.06174	0.1625	-1.06174
0.09095	-4.54665	0.09095	-4.54665	0.08859	-1.10648	0.08859	-1.10648	0.15938	-1.074	0.15938	-1.074
0.08779	-4.6451	0.08779	-4.6451	0.08554	-1.1384	0.08554	-1.1384	0.15634	-1.08565	0.15634	-1.08565
0.08474	-4.73793	0.08474	-4.73793	0.0824	-1.17023	0.0824	-1.17023	0.15325	-1.09771	0.15325	-1.09771
0.08172	-4.83093	0.08172	-4.83093	0.07938	-1.20227	0.07938	-1.20227	0.15018	-1.11066	0.15018	-1.11066
0.07857	-4.92857	0.07857	-4.92857	0.07628	-1.23646	0.07628	-1.23646	0.14703	-1.12254	0.14703	-1.12254
0.07551	-5.01893	0.07551	-5.01893	0.07316	-1.26969	0.07316	-1.26969	0.14399	-1.13481	0.14399	-1.13481
0.07244	-5.10882	0.07244	-5.10882	0.07014	-1.30336	0.07014	-1.30336	0.14094	-1.14811	0.14094	-1.14811
0.06935	-5.20141	0.06935	-5.20141	0.06709	-1.33884	0.06709	-1.33884	0.13782	-1.1608	0.13782	-1.1608
0.06627	-5.28519	0.06627	-5.28519	0.06394	-1.37252	0.06394	-1.37252	0.13473	-1.17489	0.13473	-1.17489
0.06323	-5.3672	0.06323	-5.3672	0.06087	-1.40731	0.06087	-1.40731	0.13162	-1.18777	0.13162	-1.18777
0.06015	-5.45142	0.06015	-5.45142	0.05779	-1.44387	0.05779	-1.44387	0.12856	-1.20081	0.12856	-1.20081
0.05701	-5.52865	0.05701	-5.52865	0.0547	-1.47922	0.0547	-1.47922	0.12551	-1.21417	0.12551	-1.21417
0.05396	-5.60352	0.05396	-5.60352	0.05165	-1.51561	0.05165	-1.51561	0.12245	-1.22732	0.12245	-1.22732
0.05085	-5.67287	0.05085	-5.67287	0.04858	-1.55205	0.04858	-1.55205	0.11936	-1.24117	0.11936	-1.24117
0.04778	-5.73992	0.04778	-5.73992	0.04547	-1.58864	0.04547	-1.58864	0.1163	-1.25477	0.1163	-1.25477
0.04474	-5.79953	0.04474	-5.79953	0.04242	-1.62523	0.04242	-1.62523	0.11323	-1.26859	0.11323	-1.26859
0.04169	-5.85272	0.04169	-5.85272	0.03933	-1.66195	0.03933	-1.66195	0.11013	-1.2833	0.11013	-1.2833
0.03857	-5.91068	0.03857	-5.91068	0.03625	-1.69984	0.03625	-1.69984	0.10701	-1.29739	0.10701	-1.29739
0.03549	-5.9554	0.03549	-5.9554	0.0332	-1.73709	0.0332	-1.73709	0.10394	-1.31197	0.10394	-1.31197
0.03245	-5.99452	0.03245	-5.99452	0.03011	-1.77373	0.03011	-1.77373	0.10085	-1.32718	0.10085	-1.32718
0.02935	-6.03773	0.02935	-6.03773	0.027	-1.81263	0.027	-1.81263	0.09781	-1.34171	0.09781	-1.34171
0.02631	-6.0615	0.02631	-6.0615	0.02393	-1.84785	0.02393	-1.84785	0.09475	-1.35675	0.09475	-1.35675
0.02323	-6.0843	0.02323	-6.0843	0.02094	-1.88406	0.02094	-1.88406	0.09166	-1.37258	0.09166	-1.37258
0.02011	-6.11568	0.02011	-6.11568	0.01778	-1.92387	0.01778	-1.92387	0.08858	-1.38756	0.08858	-1.38756
0.01707	-6.13319	0.01707	-6.13319	0.01474	-1.96008	0.01474	-1.96008	0.08549	-1.4037	0.08549	-1.4037
0.014	-6.15035	0.014	-6.15035	0.01166	-1.99757	0.01166	-1.99757	0.08244	-1.41977	0.08244	-1.41977
0.01087	-6.16778	0.01087	-6.16778	0.00856	-2.03578	0.00856	-2.03578	0.07934	-1.43614	0.07934	-1.43614
0.00784	-6.17722	0.00784	-6.17722	0.00547	-2.07208	0.00547	-2.07208	0.07628	-1.45236	0.07628	-1.45236
0.00477	-6.1849	0.00477	-6.1849	0.00241	-2.1086	0.00241	-2.1086	0.0732	-1.46895	0.0732	-1.46895
0.00167	-6.1919	0.00167	-6.1919	-0.00065021	-2.14571	-0.00065021	-2.14571	0.07009	-1.48623	0.07009	-1.48623
-0.00142	-6.19999	-0.00142	-6.19999	-0.00376	-2.1819	-0.00376	-2.1819	0.067	-1.50356	0.067	-1.50356
-0.00448	-6.20437	-0.00448	-6.20437	-0.00681	-2.21888	-0.00681	-2.21888	0.06396	-1.521	0.06396	-1.521
-0.00756	-6.20532	-0.00756	-6.20532	-0.00989	-2.2543	-0.00989	-2.2543	0.06086	-1.53967	0.06086	-1.53967
-0.01066	-6.21538	-0.01066	-6.21538	-0.01297	-2.29132	-0.01297	-2.29132	0.05773	-1.55853	0.05773	-1.55853
-0.01375	-6.21561	-0.01375	-6.21561	-0.01602	-2.32532	-0.01602	-2.32532	0.05467	-1.57759	0.05467	-1.57759
-0.01684	-6.2184	-0.01684	-6.2184	-0.01912	-2.35989	-0.01912	-2.35989	0.05154	-1.59671	0.05154	-1.59671
-0.0199	-6.23207	-0.0199	-6.23207	-0.02221	-2.39701	-0.02221	-2.39701	0.04849	-1.6158	0.04849	-1.6158
-0.02295	-6.23469	-0.02295	-6.23469	-0.02527	-2.43087	-0.02527	-2.43087	0.04544	-1.63584	0.04544	-1.63584
-0.02599	-6.24152	-0.02599	-6.24152	-0.02839	-2.46462	-0.02839	-2.46462	0.04233	-1.65672	0.04233	-1.65672
-0.02911	-6.25658	-0.02911	-6.25658	-0.03148	-2.5011	-0.03148	-2.5011	0.03925	-1.67793	0.03925	-1.67793
-0.0322	-6.26331	-0.0322	-6.26331	-0.03453	-2.5329	-0.03453	-2.5329	0.03619	-1.69995	0.03619	-1.69995
-0.03524	-6.2733	-0.03524	-6.2733	-0.03757	-2.56564	-0.03757	-2.56564	0.03311	-1.72318	0.03311	-1.72318
-0.03834	-6.29028	-0.03834	-6.29028	-0.04068	-2.60037	-0.04068	-2.60037	0.03001	-1.74729	0.03001	-1.74729
-0.04143	-6.30474	-0.04143	-6.30474	-0.04376	-2.63179	-0.04376	-2.63179	0.02695	-1.772	0.02695	-1.772
-0.04452	-6.32461	-0.04452	-6.32461	-0.04682	-2.66452	-0.04682	-2.66452	0.02385	-1.79719	0.02385	-1.79719
-0.04757	-6.34285	-0.04757	-6.34285	-0.04992	-2.6967	-0.04992	-2.6967	0.02076	-1.82394	0.02076	-1.82394
-0.05065	-6.36621	-0.05065	-6.36621	-0.053	-2.72805	-0.053	-2.72805	0.01772	-1.85064	0.01772	-1.85064
-0.05373	-6.41165	-0.05373	-6.41165	-0.05614	-2.7664	-0.05614	-2.7664	0.01465	-1.8784	0.01465	-1.8784
-0.05686	-6.4316	-0.05686	-6.4316	-0.05922	-2.79416	-0.05922	-2.79416	0.01154	-1.90796	0.01154	-1.90796
-0.05996	-6.46315	-0.05996	-6.46315	-0.06229	-2.82443	-0.06229	-2.82443	0.0085	-1.93722	0.0085	-1.93722
-0.06303	-6.49228	-0.06303	-6.49228	-0.06537	-2.85371	-0.06537	-2.85371	0.00543	-1.96776	0.00543	-1.96776
-0.06608	-6.5255	-0.06608	-6.5255	-0.06843	-2.8814	-0.06843	-2.8814	0.00232	-1.99975	0.00232	-1.99975
-0.0692	-6.57394	-0.0692	-6.57394	-0.07151	-2.9127	-0.07151	-2.9127	-0.00074818	-2.03147	-0.00074818	-2.03147
-0.07225	-6.6096	-0.07225	-6.6096	-0.07459	-2.93923	-0.07459	-2.93923	-0.00381	-2.06477	-0.00381	-2.06477
-0.07536	-6.65285	-0.07536	-6.65285	-0.07767	-2.9665	-0.07767	-2.9665	-0.00688	-2.0995	-0.00688	-2.0995
-0.07841	-6.7097	-0.07841	-6.7097	-0.08076	-2.99677	-0.08076	-2.99677	-0.00998	-2.13482	-0.00998	-2.13482
-0.08151	-6.75982	-0.08151	-6.75982	-0.08387	-3.02249	-0.08387	-3.02249	-0.01308	-2.17158	-0.01308	-2.17158
-0.08456	-6.82097	-0.08456	-6.82097	-0.0869	-3.04946	-0.0869	-3.04946	-0.01615	-2.2096	-0.01615	-2.2096
-0.08766	-6.88882	-0.08766	-6.88882	-0.09001	-3.0775	-0.09001	-3.0775	-0.01924	-2.24894	-0.01924	-2.24894
-0.09073	-6.9566	-0.09073	-6.9566	-0.09306	-3.10208	-0.09306	-3.10208	-0.02235	-2.29088	-0.02235	-2.29088
-0.09381	-7.0285	-0.09381	-7.0285	-0.09612	-3.1261	-0.09612	-3.1261	-0.0254	-2.33234	-0.0254	-2.33234
-0.09691	-7.10849	-0.09691	-7.10849	-0.09923	-3.15236	-0.09923	-3.15236	-0.02854	-2.37588	-0.02854	-2.37588
-0.09997	-7.20075	-0.09997	-7.20075	-0.10229	-3.17723	-0.10229	-3.17723	-0.0316	-2.42051	-0.0316	-2.42051
-0.10304	-7.29546	-0.10304	-7.29546	-0.1054	-3.20295	-0.1054	-3.20295	-0.03469	-2.46632	-0.03469	-2.46632
-0.10613	-7.39401	-0.10613	-7.39401	-0.10846	-3.22683	-0.10846	-3.22683	-0.03776	-2.51497	-0.03776	-2.51497
-0.10924	-7.51239	-0.10924	-7.51239	-0.11155	-3.25202	-0.11155	-3.25202	-0.04081	-2.56422	-0.04081	-2.56422
-0.1123	-7.62563	-0.1123	-7.62563	-0.1146	-3.27477	-0.1146	-3.27477	-0.04394	-2.61614	-0.04394	-2.61614
-0.11537	-7.75092	-0.11537	-7.75092	-0.11768	-3.29734	-0.11768	-3.29734	-0.047	-2.66976	-0.047	-2.66976
-0.11844	-7.8947	-0.11844	-7.8947	-0.12078	-3.32388	-0.12078	-3.32388	-0.05004	-2.72426	-0.05004	-2.72426
-0.1215	-8.03106	-0.1215	-8.03106	-0.12385	-3.34543	-0.12385	-3.34543	-0.05316	-2.78123	-0.05316	-2.78123
-0.12461	-8.18128	-0.12461	-8.18128	-0.12686	-3.36793	-0.12686	-3.36793	-0.0562	-2.84104	-0.0562	-2.84104
-0.12765	-8.35108	-0.12765	-8.35108	-0.12997	-3.39436	-0.12997	-3.39436	-0.05933	-2.90223	-0.05933	-2.90223
-0.13076	-8.51738	-0.13076	-8.51738	-0.13307	-3.41664	-0.13307	-3.41664	-0.06233	-2.96518	-0.06233	-2.96518
-0.13385	-8.72013	-0.13385	-8.72013	-0.13621	-3.44369	-0.13621	-3.44369	-0.06545	-3.03183	-0.06545	-3.03183
-0.13695	-8.91096	-0.13695	-8.91096	-0.13927	-3.46738	-0.13927	-3.46738	-0.06855	-3.1006	-0.06855	-3.1006
-0.14004	-9.10673	-0.14004	-9.10673	-0.14233	-3.48877	-0.14233	-3.48877	-0.0716	-3.1714	-0.0716	-3.1714
-0.14292	-9.31034	-0.14292	-9.31034	-0.1451	-3.51093	-0.1451	-3.51093	-0.07471	-3.24415	-0.07471	-3.24415
-0.14451	-9.4057	-0.14451	-9.4057	-0.14642	-3.51691	-0.14642	-3.51691	-0.07779	-3.32065	-0.07779	-3.32065
-0.14275	-7.49984	-0.14275	-7.49984	-0.14483	-2.89941	-0.14483	-2.89941	-0.08082	-3.39919	-0.08082	-3.39919
-0.13975	-5.06844	-0.13975	-5.06844	-0.14171	-2.25775	-0.14171	-2.25775	-0.08391	-3.47933	-0.08391	-3.47933
-0.13661	-3.36196	-0.13661	-3.36196	-0.13868	-1.83322	-0.13868	-1.83322	-0.087	-3.56412	-0.087	-3.56412
-0.13355	-2.06391	-0.13355	-2.06391	-0.13558	-1.51155	-0.13558	-1.51155	-0.0901	-3.65025	-0.0901	-3.65025
-0.1305	-1.0146	-0.1305	-1.0146	-0.13245	-1.24038	-0.13245	-1.24038	-0.09317	-3.73938	-0.09317	-3.73938
-0.12718	-0.16353	-0.12718	-0.16353	-0.12935	-1.01972	-0.12935	-1.01972	-0.09621	-3.83234	-0.09621	-3.83234
-0.12395	0.543	-0.12395	0.543	-0.12627	-0.82784	-0.12627	-0.82784	-0.09929	-3.92678	-0.09929	-3.92678
-0.1207	1.12503	-0.1207	1.12503	-0.12322	-0.6574	-0.12322	-0.6574	-0.10249	-4.02807	-0.10249	-4.02807
-0.11751	1.6133	-0.11751	1.6133	-0.12002	-0.50436	-0.12002	-0.50436	-0.10552	-4.12848	-0.10552	-4.12848
-0.11441	2.00209	-0.11441	2.00209	-0.11672	-0.35854	-0.11672	-0.35854	-0.10863	-4.23173	-0.10863	-4.23173
-0.11134	2.32307	-0.11134	2.32307	-0.1137	-0.23542	-0.1137	-0.23542	-0.11168	-4.33874	-0.11168	-4.33874
-0.10825	2.59466	-0.10825	2.59466	-0.1106	-0.12299	-0.1106	-0.12299	-0.11473	-4.44743	-0.11473	-4.44743
-0.1052	2.83329	-0.1052	2.83329	-0.10753	-0.01583	-0.10753	-0.01583	-0.11788	-4.55993	-0.11788	-4.55993
-0.10211	3.0246	-0.10211	3.0246	-0.10442	0.08047	-0.10442	0.08047	-0.12092	-4.67237	-0.12092	-4.67237
-0.09901	3.18125	-0.09901	3.18125	-0.10136	0.17021	-0.10136	0.17021	-0.12396	-4.78963	-0.12396	-4.78963
-0.09593	3.32508	-0.09593	3.32508	-0.09827	0.25866	-0.09827	0.25866	-0.12712	-4.91292	-0.12712	-4.91292
-0.09288	3.42849	-0.09288	3.42849	-0.0952	0.3345	-0.0952	0.3345	-0.13014	-5.03601	-0.13014	-5.03601
-0.0898	3.5154	-0.0898	3.5154	-0.09211	0.40728	-0.09211	0.40728	-0.13322	-5.1704	-0.13322	-5.1704
-0.08673	3.60268	-0.08673	3.60268	-0.08907	0.48021	-0.08907	0.48021	-0.13645	-5.30116	-0.13645	-5.30116
-0.08365	3.65575	-0.08365	3.65575	-0.08598	0.54463	-0.08598	0.54463	-0.13972	-5.43711	-0.13972	-5.43711
-0.08056	3.70239	-0.08056	3.70239	-0.08286	0.60754	-0.08286	0.60754	-0.14274	-5.58617	-0.14274	-5.58617
-0.07751	3.74297	-0.07751	3.74297	-0.07983	0.66781	-0.07983	0.66781	-0.14524	-5.69902	-0.14524	-5.69902
-0.07444	3.76483	-0.07444	3.76483	-0.07675	0.72265	-0.07675	0.72265	-0.14619	-5.74943	-0.14619	-5.74943
-0.07132	3.78134	-0.07132	3.78134	-0.07364	0.77512	-0.07364	0.77512	-0.1446	-5.53855	-0.1446	-5.53855
-0.06827	3.79665	-0.06827	3.79665	-0.07059	0.82563	-0.07059	0.82563	-0.14149	-5.23668	-0.14149	-5.23668
-0.06518	3.80378	-0.06518	3.80378	-0.06752	0.87406	-0.06752	0.87406	-0.13842	-4.98575	-0.13842	-4.98575
-0.06213	3.80607	-0.06213	3.80607	-0.06445	0.91883	-0.06445	0.91883	-0.13542	-4.7305	-0.13542	-4.7305
-0.05903	3.8023	-0.05903	3.8023	-0.06136	0.9604	-0.06136	0.9604	-0.13229	-4.48639	-0.13229	-4.48639
-0.05595	3.80116	-0.05595	3.80116	-0.05829	1.00351	-0.05829	1.00351	-0.12924	-4.25621	-0.12924	-4.25621
-0.05284	3.81035	-0.05284	3.81035	-0.05501	1.04746	-0.05501	1.04746	-0.12618	-4.04331	-0.12618	-4.04331
-0.04974	3.79487	-0.04974	3.79487	-0.05175	1.08725	-0.05175	1.08725	-0.12308	-3.8507	-0.12308	-3.8507
-0.04661	3.78501	-0.04661	3.78501	-0.04869	1.12279	-0.04869	1.12279	-0.12001	-3.65641	-0.12001	-3.65641
-0.04358	3.76255	-0.04358	3.76255	-0.04559	1.15311	-0.04559	1.15311	-0.11696	-3.47367	-0.11696	-3.47367
-0.04047	3.74445	-0.04047	3.74445	-0.0425	1.18245	-0.0425	1.18245	-0.11384	-3.29976	-0.11384	-3.29976
-0.03742	3.73529	-0.03742	3.73529	-0.03942	1.21363	-0.03942	1.21363	-0.11076	-3.13141	-0.11076	-3.13141
-0.03434	3.71154	-0.03434	3.71154	-0.03633	1.23818	-0.03633	1.23818	-0.10772	-2.97047	-0.10772	-2.97047
-0.0313	3.69323	-0.0313	3.69323	-0.03328	1.26309	-0.03328	1.26309	-0.10462	-2.81512	-0.10462	-2.81512
-0.02817	3.6815	-0.02817	3.6815	-0.03023	1.28891	-0.03023	1.28891	-0.10149	-2.67619	-0.10149	-2.67619
-0.02509	3.66142	-0.02509	3.66142	-0.02712	1.31011	-0.02712	1.31011	-0.09839	-2.5369	-0.09839	-2.5369
-0.022	3.64538	-0.022	3.64538	-0.02404	1.33166	-0.02404	1.33166	-0.09529	-2.40324	-0.09529	-2.40324
-0.01896	3.62949	-0.01896	3.62949	-0.02095	1.35169	-0.02095	1.35169	-0.09209	-2.2689	-0.09209	-2.2689
-0.01587	3.61072	-0.01587	3.61072	-0.01791	1.36958	-0.01791	1.36958	-0.08885	-2.15329	-0.08885	-2.15329
-0.0128	3.59044	-0.0128	3.59044	-0.0148	1.3851	-0.0148	1.3851	-0.08575	-2.03599	-0.08575	-2.03599
-0.00975	3.57342	-0.00975	3.57342	-0.01177	1.40014	-0.01177	1.40014	-0.08266	-1.92693	-0.08266	-1.92693
-0.00662	3.56266	-0.00662	3.56266	-0.00864	1.41608	-0.00864	1.41608	-0.07963	-1.81839	-0.07963	-1.81839
-0.00353	3.54484	-0.00353	3.54484	-0.00565	1.42934	-0.00565	1.42934	-0.07653	-1.71637	-0.07653	-1.71637
-0.00049265	3.52502	-0.00049265	3.52502	-0.00251	1.43958	-0.00251	1.43958	-0.07346	-1.61599	-0.07346	-1.61599
0.00263	3.51604	0.00263	3.51604	0.00059076	1.45256	0.00059076	1.45256	-0.07036	-1.51953	-0.07036	-1.51953
0.00569	3.49447	0.00569	3.49447	0.00363	1.4605	0.00363	1.4605	-0.06734	-1.4267	-0.06734	-1.4267
0.00875	3.47788	0.00875	3.47788	0.00672	1.46841	0.00672	1.46841	-0.0642	-1.33537	-0.0642	-1.33537
0.01182	3.47072	0.01182	3.47072	0.00983	1.47815	0.00983	1.47815	-0.06112	-1.25585	-0.06112	-1.25585
0.01489	3.4501	0.01489	3.4501	0.01289	1.48313	0.01289	1.48313	-0.05805	-1.17497	-0.05805	-1.17497
0.01797	3.43418	0.01797	3.43418	0.01598	1.48882	0.01598	1.48882	-0.05498	-1.09759	-0.05498	-1.09759
0.02105	3.42382	0.02105	3.42382	0.01906	1.49496	0.01906	1.49496	-0.0519	-1.02116	-0.0519	-1.02116
0.02419	3.40542	0.02419	3.40542	0.02214	1.49739	0.02214	1.49739	-0.04881	-0.94661	-0.04881	-0.94661
0.02717	3.37987	0.02717	3.37987	0.02521	1.49673	0.02521	1.49673	-0.04576	-0.87446	-0.04576	-0.87446
0.03027	3.37216	0.03027	3.37216	0.02827	1.50095	0.02827	1.50095	-0.04268	-0.80682	-0.04268	-0.80682
0.03333	3.36049	0.03333	3.36049	0.03134	1.50245	0.03134	1.50245	-0.03956	-0.74154	-0.03956	-0.74154
0.03639	3.3491	0.03639	3.3491	0.03437	1.50356	0.03437	1.50356	-0.0365	-0.67749	-0.0365	-0.67749
0.03946	3.33313	0.03946	3.33313	0.03748	1.50266	0.03748	1.50266	-0.03346	-0.61644	-0.03346	-0.61644
0.0426	3.32382	0.0426	3.32382	0.04059	1.50239	0.04059	1.50239	-0.03036	-0.5574	-0.03036	-0.5574
0.0457	3.3089	0.0457	3.3089	0.04366	1.49977	0.04366	1.49977	-0.02732	-0.50307	-0.02732	-0.50307
0.04874	3.29271	0.04874	3.29271	0.04671	1.49644	0.04671	1.49644	-0.02418	-0.44911	-0.02418	-0.44911
0.05184	3.28745	0.05184	3.28745	0.04979	1.49497	0.04979	1.49497	-0.0211	-0.39475	-0.0211	-0.39475
0.05491	3.27224	0.05491	3.27224	0.05286	1.49006	0.05286	1.49006	-0.01801	-0.34394	-0.01801	-0.34394
0.05796	3.26026	0.05796	3.26026	0.05595	1.48504	0.05595	1.48504	-0.01495	-0.29413	-0.01495	-0.29413
0.06105	3.25543	0.06105	3.25543	0.05905	1.48174	0.05905	1.48174	-0.01183	-0.24708	-0.01183	-0.24708
0.06415	3.23942	0.06415	3.23942	0.06212	1.47421	0.06212	1.47421	-0.00863	-0.20267	-0.00863	-0.20267
0.0672	3.22769	0.0672	3.22769	0.06519	1.4672	0.06519	1.4672	-0.00537	-0.15428	-0.00537	-0.15428
0.07029	3.22365	0.07029	3.22365	0.06826	1.46178	0.06826	1.46178	-0.00229	-0.11268	-0.00229	-0.11268
0.07335	3.21168	0.07335	3.21168	0.07138	1.4534	0.07138	1.4534	0.00075666	-0.07263	0.00075666	-0.07263
0.07645	3.20493	0.07645	3.20493	0.07438	1.44583	0.07438	1.44583	0.0038	-0.0334	0.0038	-0.0334
0.07952	3.19775	0.07952	3.19775	0.0775	1.43777	0.0775	1.43777	0.00694	0.00881	0.00694	0.00881
0.08262	3.18893	0.08262	3.18893	0.0806	1.4286	0.0806	1.4286	0.01	0.06978	0.01	0.06978
0.08565	3.17901	0.08565	3.17901	0.08366	1.41915	0.08366	1.41915	0.01307	0.12628	0.01307	0.12628
0.08874	3.16986	0.08874	3.16986	0.08673	1.40925	0.08673	1.40925	0.0162	0.17923	0.0162	0.17923
0.09184	3.16378	0.09184	3.16378	0.08984	1.39976	0.08984	1.39976	0.0192	0.22895	0.0192	0.22895
0.09491	3.15331	0.09491	3.15331	0.09294	1.38962	0.09294	1.38962	0.02231	0.27751	0.02231	0.27751
0.09799	3.14006	0.09799	3.14006	0.09596	1.37837	0.09596	1.37837	0.0254	0.32631	0.0254	0.32631
0.10109	3.1341	0.10109	3.1341	0.09907	1.3687	0.09907	1.3687	0.02846	0.37252	0.02846	0.37252
0.10421	3.12599	0.10421	3.12599	0.10216	1.35912	0.10216	1.35912	0.03156	0.41598	0.03156	0.41598
0.10729	3.11296	0.10729	3.11296	0.10528	1.34786	0.10528	1.34786	0.03461	0.4582	0.03461	0.4582
0.1104	3.09871	0.1104	3.09871	0.10833	1.33675	0.10833	1.33675	0.03775	0.49806	0.03775	0.49806
0.11343	3.07708	0.11343	3.07708	0.11143	1.32376	0.11143	1.32376	0.04078	0.53574	0.04078	0.53574
0.11652	3.05761	0.11652	3.05761	0.11449	1.31171	0.11449	1.31171	0.04387	0.57376	0.04387	0.57376
0.11963	3.03837	0.11963	3.03837	0.11761	1.30032	0.11761	1.30032	0.04693	0.60876	0.04693	0.60876
0.12272	3.01392	0.12272	3.01392	0.12068	1.28758	0.12068	1.28758	0.05002	0.64243	0.05002	0.64243
0.12576	2.98857	0.12576	2.98857	0.12378	1.27538	0.12378	1.27538	0.05311	0.67559	0.05311	0.67559
0.12884	2.9641	0.12884	2.9641	0.12681	1.26344	0.12681	1.26344	0.05619	0.70691	0.05619	0.70691
0.13192	2.93642	0.13192	2.93642	0.12985	1.251	0.12985	1.251	0.05935	0.73847	0.05935	0.73847
0.13501	2.90728	0.13501	2.90728	0.13298	1.2389	0.13298	1.2389	0.06256	0.76788	0.06256	0.76788
0.13808	2.8747	0.13808	2.8747	0.13605	1.22629	0.13605	1.22629	0.0658	0.79918	0.0658	0.79918
0.14118	2.84235	0.14118	2.84235	0.13914	1.21439	0.13914	1.21439	0.06885	0.82542	0.06885	0.82542
0.14425	2.8053	0.14425	2.8053	0.14221	1.20156	0.14221	1.20156	0.07194	0.85132	0.07194	0.85132
0.14729	2.76865	0.14729	2.76865	0.14525	1.18912	0.14525	1.18912	0.07506	0.8754	0.07506	0.8754
0.15038	2.73447	0.15038	2.73447	0.14839	1.17782	0.14839	1.17782	0.07809	0.89854	0.07809	0.89854
0.15342	2.69597	0.15342	2.69597	0.15144	1.16521	0.15144	1.16521	0.08122	0.92147	0.08122	0.92147
0.15652	2.65686	0.15652	2.65686	0.15454	1.1529	0.15454	1.1529	0.08425	0.94316	0.08425	0.94316
0.15964	2.6219	0.15964	2.6219	0.15759	1.14163	0.15759	1.14163	0.0873	0.96474	0.0873	0.96474
0.16272	2.58156	0.16272	2.58156	0.16067	1.12887	0.16067	1.12887	0.09043	0.98458	0.09043	0.98458
0.16577	2.54242	0.16577	2.54242	0.16371	1.11674	0.16371	1.11674	0.09348	1.00504	0.09348	1.00504
0.1689	2.50677	0.1689	2.50677	0.16681	1.1054	0.16681	1.1054	0.09661	1.0236	0.09661	1.0236
0.17193	2.46942	0.17193	2.46942	0.16993	1.09319	0.16993	1.09319	0.09964	1.04163	0.09964	1.04163
0.17505	2.43551	0.17505	2.43551	0.17299	1.08153	0.17299	1.08153	0.10272	1.06028	0.10272	1.06028
0.17811	2.40264	0.17811	2.40264	0.17608	1.07007	0.17608	1.07007	0.1058	1.07722	0.1058	1.07722
0.18116	2.37108	0.18116	2.37108	0.17912	1.05814	0.17912	1.05814	0.10887	1.09318	0.10887	1.09318
0.18428	2.34461	0.18428	2.34461	0.18226	1.04815	0.18226	1.04815	0.11199	1.1096	0.11199	1.1096
0.18736	2.31384	0.18736	2.31384	0.18536	1.03591	0.18536	1.03591	0.11505	1.12422	0.11505	1.12422
0.19043	2.28659	0.19043	2.28659	0.18841	1.02441	0.18841	1.02441	0.11809	1.13913	0.11809	1.13913
0.1935	2.26006	0.1935	2.26006	0.19146	1.01291	0.19146	1.01291	0.12117	1.15406	0.12117	1.15406
0.19663	2.23412	0.19663	2.23412	0.19454	1.00111	0.19454	1.00111	0.12424	1.16782	0.12424	1.16782
0.19967	2.21185	0.19967	2.21185	0.1977	0.99039	0.1977	0.99039	0.12733	1.18177	0.12733	1.18177
0.20278	2.18683	0.20278	2.18683	0.20072	0.97866	0.20072	0.97866	0.13046	1.19485	0.13046	1.19485
0.20582	2.16299	0.20582	2.16299	0.20381	0.96736	0.20381	0.96736	0.13349	1.2074	0.13349	1.2074
0.20891	2.14108	0.20891	2.14108	0.20688	0.95673	0.20688	0.95673	0.13659	1.22107	0.13659	1.22107
0.21198	2.1153	0.21198	2.1153	0.20997	0.94508	0.20997	0.94508	0.13966	1.23282	0.13966	1.23282
0.21506	2.0897	0.21506	2.0897	0.21307	0.93386	0.21307	0.93386	0.14274	1.24497	0.14274	1.24497
0.21812	2.06377	0.21812	2.06377	0.21615	0.92321	0.21615	0.92321	0.14581	1.25644	0.14581	1.25644
0.22121	2.03558	0.22121	2.03558	0.21918	0.91181	0.21918	0.91181	0.14895	1.26783	0.14895	1.26783
0.2243	2.00581	0.2243	2.00581	0.22226	0.90049	0.22226	0.90049	0.15201	1.28184	0.15201	1.28184
0.22738	1.97624	0.22738	1.97624	0.22534	0.88982	0.22534	0.88982	0.1551	1.29231	0.1551	1.29231
0.23042	1.94521	0.23042	1.94521	0.22841	0.87881	0.22841	0.87881	0.15816	1.30313	0.15816	1.30313
0.23355	1.91321	0.23355	1.91321	0.23154	0.86808	0.23154	0.86808	0.16124	1.31489	0.16124	1.31489
0.2366	1.87923	0.2366	1.87923	0.23459	0.85701	0.23459	0.85701	0.16428	1.3252	0.16428	1.3252
0.23969	1.84518	0.23969	1.84518	0.23767	0.84616	0.23767	0.84616	0.16736	1.33661	0.16736	1.33661
0.24279	1.80999	0.24279	1.80999	0.24076	0.83513	0.24076	0.83513	0.17049	1.34789	0.17049	1.34789
0.24583	1.77325	0.24583	1.77325	0.24382	0.82416	0.24382	0.82416	0.17359	1.35837	0.17359	1.35837
0.24896	1.73733	0.24896	1.73733	0.24688	0.81378	0.24688	0.81378	0.1766	1.36841	0.1766	1.36841
0.25196	1.69998	0.25196	1.69998	0.24996	0.80285	0.24996	0.80285	0.17971	1.37902	0.17971	1.37902
0.25504	1.66253	0.25504	1.66253	0.25303	0.79229	0.25303	0.79229	0.1828	1.38976	0.1828	1.38976
0.25814	1.62612	0.25814	1.62612	0.25614	0.78229	0.25614	0.78229	0.18588	1.40004	0.18588	1.40004
0.26123	1.59032	0.26123	1.59032	0.25922	0.77211	0.25922	0.77211	0.18893	1.40944	0.18893	1.40944
0.26437	1.55531	0.26437	1.55531	0.26238	0.76202	0.26238	0.76202	0.192	1.41935	0.192	1.41935
0.26748	1.51891	0.26748	1.51891	0.26544	0.7516	0.26544	0.7516	0.19508	1.42787	0.19508	1.42787
0.27055	1.48336	0.27055	1.48336	0.26854	0.74093	0.26854	0.74093	0.19817	1.43611	0.19817	1.43611
0.27366	1.44731	0.27366	1.44731	0.27158	0.73058	0.27158	0.73058	0.20126	1.44529	0.20126	1.44529
0.27671	1.41275	0.27671	1.41275	0.27468	0.72028	0.27468	0.72028	0.20429	1.45233	0.20429	1.45233
0.27986	1.37853	0.27986	1.37853	0.27776	0.70978	0.27776	0.70978	0.20742	1.45936	0.20742	1.45936
0.28284	1.34606	0.28284	1.34606	0.28083	0.69946	0.28083	0.69946	0.21049	1.46704	0.21049	1.46704
0.28594	1.31434	0.28594	1.31434	0.28391	0.68905	0.28391	0.68905	0.21354	1.47348	0.21354	1.47348
0.28906	1.28407	0.28906	1.28407	0.287	0.67844	0.287	0.67844	0.21669	1.48143	0.21669	1.48143
0.29211	1.25409	0.29211	1.25409	0.29005	0.66794	0.29005	0.66794	0.21977	1.48715	0.21977	1.48715
0.29514	1.22394	0.29514	1.22394	0.29312	0.65708	0.29312	0.65708	0.2229	1.49233	0.2229	1.49233
0.29824	1.19532	0.29824	1.19532	0.29625	0.64654	0.29625	0.64654	0.22595	1.49746	0.22595	1.49746
0.30131	1.16756	0.30131	1.16756	0.29926	0.63587	0.29926	0.63587	0.229	1.50224	0.229	1.50224
0.30439	1.14081	0.30439	1.14081	0.30236	0.62574	0.30236	0.62574	0.23209	1.5078	0.23209	1.5078
0.30752	1.11592	0.30752	1.11592	0.30545	0.61633	0.30545	0.61633	0.23514	1.50992	0.23514	1.50992
0.31059	1.0906	0.31059	1.0906	0.30858	0.6068	0.30858	0.6068	0.23828	1.51223	0.23828	1.51223
0.31364	1.06654	0.31364	1.06654	0.31164	0.59777	0.31164	0.59777	0.24135	1.5149	0.24135	1.5149
0.31669	1.04328	0.31669	1.04328	0.3147	0.58922	0.3147	0.58922	0.24438	1.51686	0.24438	1.51686
0.3198	1.021	0.3198	1.021	0.3178	0.58057	0.3178	0.58057	0.24747	1.51797	0.24747	1.51797
0.32287	0.99875	0.32287	0.99875	0.32087	0.57228	0.32087	0.57228	0.25059	1.5183	0.25059	1.5183
0.32597	0.9785	0.32597	0.9785	0.3239	0.5643	0.3239	0.5643	0.25361	1.51802	0.25361	1.51802
0.32901	0.95749	0.32901	0.95749	0.32696	0.55638	0.32696	0.55638	0.25674	1.51672	0.25674	1.51672
0.33209	0.93795	0.33209	0.93795	0.33008	0.54883	0.33008	0.54883	0.25977	1.51489	0.25977	1.51489
0.33515	0.91861	0.33515	0.91861	0.33312	0.54137	0.33312	0.54137	0.26288	1.51051	0.26288	1.51051
0.33829	0.90011	0.33829	0.90011	0.33624	0.53416	0.33624	0.53416	0.26597	1.50501	0.26597	1.50501
0.3414	0.88291	0.3414	0.88291	0.33936	0.52733	0.33936	0.52733	0.26904	1.49756	0.26904	1.49756
0.34445	0.86589	0.34445	0.86589	0.34245	0.52022	0.34245	0.52022	0.27209	1.48636	0.27209	1.48636
0.34753	0.84898	0.34753	0.84898	0.34553	0.51349	0.34553	0.51349	0.27522	1.4725	0.27522	1.4725
0.35059	0.83291	0.35059	0.83291	0.34863	0.5067	0.34863	0.5067	0.27823	1.45811	0.27823	1.45811
0.35369	0.81695	0.35369	0.81695	0.35166	0.50009	0.35166	0.50009	0.28135	1.44301	0.28135	1.44301
0.35681	0.80197	0.35681	0.80197	0.35475	0.49385	0.35475	0.49385	0.28443	1.42875	0.28443	1.42875
0.35986	0.78684	0.35986	0.78684	0.35784	0.48751	0.35784	0.48751	0.28749	1.41607	0.28749	1.41607
0.36291	0.7726	0.36291	0.7726	0.36088	0.48136	0.36088	0.48136	0.29061	1.40585	0.29061	1.40585
0.36602	0.75906	0.36602	0.75906	0.36399	0.47548	0.36399	0.47548	0.29361	1.39532	0.29361	1.39532
0.36909	0.7456	0.36909	0.7456	0.36707	0.46954	0.36707	0.46954	0.29666	1.38598	0.29666	1.38598
0.3722	0.73294	0.3722	0.73294	0.37018	0.46378	0.37018	0.46378	0.29981	1.37792	0.29981	1.37792
0.37522	0.72077	0.37522	0.72077	0.37322	0.45817	0.37322	0.45817	0.30285	1.36912	0.30285	1.36912
0.37836	0.70906	0.37836	0.70906	0.37649	0.44996	0.37649	0.44996	0.3059	1.36086	0.3059	1.36086
0.38136	0.69687	0.38136	0.69687	0.37964	0.44405	0.37964	0.44405	0.30902	1.35337	0.30902	1.35337
0.3845	0.68512	0.3845	0.68512	0.38275	0.43884	0.38275	0.43884	0.31211	1.34525	0.31211	1.34525
0.38757	0.67428	0.38757	0.67428	0.38587	0.43367	0.38587	0.43367	0.31521	1.33789	0.31521	1.33789
0.39067	0.66378	0.39067	0.66378	0.38894	0.42864	0.38894	0.42864	0.31825	1.33086	0.31825	1.33086
0.39366	0.65328	0.39366	0.65328	0.39197	0.42361	0.39197	0.42361	0.32133	1.32358	0.32133	1.32358
0.3968	0.6432	0.3968	0.6432	0.39507	0.41879	0.39507	0.41879	0.32441	1.3166	0.32441	1.3166
0.39991	0.63373	0.39991	0.63373	0.39819	0.41399	0.39819	0.41399	0.32749	1.30885	0.32749	1.30885
0.40294	0.62462	0.40294	0.62462	0.40128	0.40927	0.40128	0.40927	0.33057	1.30056	0.33057	1.30056
0.40603	0.61495	0.40603	0.61495	0.40432	0.40482	0.40432	0.40482	0.33362	1.29088	0.33362	1.29088
0.4091	0.60551	0.4091	0.60551	0.40739	0.40021	0.40739	0.40021	0.33668	1.2804	0.33668	1.2804
0.41217	0.59666	0.41217	0.59666	0.41049	0.3958	0.41049	0.3958	0.33983	1.27004	0.33983	1.27004
0.41523	0.58808	0.41523	0.58808	0.4136	0.39156	0.4136	0.39156	0.34287	1.2601	0.34287	1.2601
0.41832	0.57979	0.41832	0.57979	0.41663	0.38725	0.41663	0.38725	0.34593	1.24712	0.34593	1.24712
0.42147	0.57203	0.42147	0.57203	0.41978	0.38324	0.41978	0.38324	0.34905	1.22992	0.34905	1.22992
0.42456	0.56408	0.42456	0.56408	0.42283	0.37916	0.42283	0.37916	0.35212	1.21241	0.35212	1.21241
0.42761	0.55638	0.42761	0.55638	0.42591	0.37505	0.42591	0.37505	0.35519	1.19298	0.35519	1.19298
0.43071	0.54877	0.43071	0.54877	0.42902	0.37114	0.42902	0.37114	0.35829	1.17234	0.35829	1.17234
0.43381	0.54145	0.43381	0.54145	0.4321	0.36726	0.4321	0.36726	0.3613	1.14847	0.3613	1.14847
0.43691	0.53436	0.43691	0.53436	0.4352	0.36347	0.4352	0.36347	0.36443	1.12436	0.36443	1.12436
0.43992	0.52744	0.43992	0.52744	0.43827	0.35974	0.43827	0.35974	0.3675	1.10078	0.3675	1.10078
0.44302	0.52082	0.44302	0.52082	0.44127	0.35609	0.44127	0.35609	0.37057	1.07725	0.37057	1.07725
0.44611	0.51423	0.44611	0.51423	0.44439	0.35255	0.44439	0.35255	0.37372	1.0567	0.37372	1.0567
0.44921	0.50764	0.44921	0.50764	0.44753	0.34904	0.44753	0.34904	0.37678	1.03596	0.37678	1.03596
0.4523	0.50139	0.4523	0.50139	0.45055	0.34555	0.45055	0.34555	0.37985	1.01576	0.37985	1.01576
0.45536	0.49585	0.45536	0.49585	0.45369	0.34225	0.45369	0.34225	0.38294	0.99759	0.38294	0.99759
0.45845	0.48924	0.45845	0.48924	0.45672	0.33889	0.45672	0.33889	0.38601	0.98017	0.38601	0.98017
0.4615	0.48338	0.4615	0.48338	0.45976	0.33565	0.45976	0.33565	0.38913	0.96467	0.38913	0.96467
0.46458	0.47756	0.46458	0.47756	0.4629	0.33257	0.4629	0.33257	0.39222	0.95027	0.39222	0.95027
0.46763	0.47172	0.46763	0.47172	0.46592	0.32941	0.46592	0.32941	0.39527	0.93798	0.39527	0.93798
0.47073	0.46634	0.47073	0.46634	0.46901	0.32639	0.46901	0.32639	0.39838	0.92659	0.39838	0.92659
0.47383	0.46093	0.47383	0.46093	0.47209	0.3235	0.47209	0.3235	0.4014	0.91614	0.4014	0.91614
0.47687	0.45542	0.47687	0.45542	0.47519	0.32051	0.47519	0.32051	0.4045	0.9073	0.4045	0.9073
0.4801	0.44844	0.4801	0.44844	0.47827	0.31765	0.47827	0.31765	0.40761	0.90047	0.40761	0.90047
0.48336	0.44173	0.48336	0.44173	0.48132	0.31489	0.48132	0.31489	0.41065	0.89369	0.41065	0.89369
0.48644	0.4367	0.48644	0.4367	0.48443	0.3121	0.48443	0.3121	0.41374	0.8881	0.41374	0.8881
0.48948	0.43216	0.48948	0.43216	0.48752	0.30941	0.48752	0.30941	0.41682	0.88314	0.41682	0.88314
0.49257	0.42776	0.49257	0.42776	0.49058	0.30674	0.49058	0.30674	0.41988	0.87838	0.41988	0.87838
0.49571	0.42289	0.49571	0.42289	0.49363	0.30414	0.49363	0.30414	0.42298	0.87448	0.42298	0.87448
0.49872	0.41869	0.49872	0.41869	0.49671	0.30165	0.49671	0.30165	0.42606	0.87057	0.42606	0.87057
0.50185	0.41416	0.50185	0.41416	0.49983	0.29905	0.49983	0.29905	0.42914	0.86693	0.42914	0.86693
0.50498	0.40976	0.50498	0.40976	0.5029	0.29661	0.5029	0.29661	0.4322	0.86365	0.4322	0.86365
0.50802	0.40544	0.50802	0.40544	0.50601	0.29411	0.50601	0.29411	0.43525	0.86108	0.43525	0.86108
0.51107	0.40137	0.51107	0.40137	0.50904	0.29166	0.50904	0.29166	0.43838	0.85816	0.43838	0.85816
0.51417	0.39699	0.51417	0.39699	0.51214	0.28932	0.51214	0.28932	0.44146	0.85512	0.44146	0.85512
0.51725	0.39284	0.51725	0.39284	0.51523	0.28689	0.51523	0.28689	0.4445	0.85205	0.4445	0.85205
0.52032	0.38901	0.52032	0.38901	0.5183	0.28456	0.5183	0.28456	0.44759	0.84986	0.44759	0.84986
0.52336	0.38525	0.52336	0.38525	0.52138	0.28233	0.52138	0.28233	0.45069	0.84761	0.45069	0.84761
0.52648	0.38153	0.52648	0.38153	0.52443	0.28003	0.52443	0.28003	0.4538	0.84511	0.4538	0.84511
0.52953	0.37784	0.52953	0.37784	0.52756	0.27779	0.52756	0.27779	0.45688	0.8431	0.45688	0.8431
0.53267	0.37404	0.53267	0.37404	0.53062	0.27559	0.53062	0.27559	0.45995	0.84018	0.45995	0.84018
0.53572	0.37037	0.53572	0.37037	0.53368	0.27337	0.53368	0.27337	0.46304	0.83737	0.46304	0.83737
0.53882	0.36684	0.53882	0.36684	0.53678	0.27123	0.53678	0.27123	0.46611	0.83517	0.46611	0.83517
0.54188	0.36341	0.54188	0.36341	0.53984	0.26909	0.53984	0.26909	0.46917	0.83275	0.46917	0.83275
0.54495	0.36017	0.54495	0.36017	0.54295	0.26705	0.54295	0.26705	0.47224	0.83062	0.47224	0.83062
0.54805	0.35711	0.54805	0.35711	0.54602	0.26497	0.54602	0.26497	0.47532	0.82817	0.47532	0.82817
0.55113	0.35386	0.55113	0.35386	0.54908	0.26293	0.54908	0.26293	0.47842	0.82559	0.47842	0.82559
0.55419	0.35073	0.55419	0.35073	0.55217	0.26098	0.55217	0.26098	0.48149	0.82343	0.48149	0.82343
0.55722	0.34767	0.55722	0.34767	0.55523	0.25897	0.55523	0.25897	0.4846	0.82138	0.4846	0.82138
0.56029	0.34466	0.56029	0.34466	0.55829	0.25699	0.55829	0.25699	0.48767	0.81892	0.48767	0.81892
0.56344	0.34167	0.56344	0.34167	0.56141	0.25511	0.56141	0.25511	0.49074	0.81629	0.49074	0.81629
0.56649	0.33891	0.56649	0.33891	0.56447	0.25317	0.56447	0.25317	0.49384	0.81398	0.49384	0.81398
0.5696	0.33601	0.5696	0.33601	0.56753	0.25132	0.56753	0.25132	0.49688	0.81222	0.49688	0.81222
0.5726	0.33303	0.5726	0.33303	0.5706	0.24951	0.5706	0.24951	0.49998	0.80961	0.49998	0.80961
0.57576	0.33017	0.57576	0.33017	0.57369	0.24765	0.57369	0.24765	0.50306	0.80809	0.50306	0.80809
0.57888	0.32752	0.57888	0.32752	0.57686	0.246	0.57686	0.246	0.50615	0.80643	0.50615	0.80643
0.58192	0.3248	0.58192	0.3248	0.57992	0.24414	0.57992	0.24414	0.50923	0.80358	0.50923	0.80358
0.58506	0.32155	0.58506	0.32155	0.58299	0.24235	0.58299	0.24235	0.51229	0.80097	0.51229	0.80097
0.58813	0.31894	0.58813	0.31894	0.58607	0.24063	0.58607	0.24063	0.51531	0.79863	0.51531	0.79863
0.59115	0.31632	0.59115	0.31632	0.5892	0.2389	0.5892	0.2389	0.51841	0.79593	0.51841	0.79593
0.59427	0.31394	0.59427	0.31394	0.59227	0.23723	0.59227	0.23723	0.52149	0.79381	0.52149	0.79381
0.59734	0.3114	0.59734	0.3114	0.59529	0.23555	0.59529	0.23555	0.52462	0.79171	0.52462	0.79171
0.60041	0.30885	0.60041	0.30885	0.59839	0.23386	0.59839	0.23386	0.52769	0.78965	0.52769	0.78965
0.6035	0.30644	0.6035	0.30644	0.6015	0.23227	0.6015	0.23227	0.53079	0.78872	0.53079	0.78872
0.60652	0.30404	0.60652	0.30404	0.60456	0.23064	0.60456	0.23064	0.53388	0.78577	0.53388	0.78577
0.60969	0.30174	0.60969	0.30174	0.60762	0.22905	0.60762	0.22905	0.53697	0.78324	0.53697	0.78324
0.61275	0.29928	0.61275	0.29928	0.61072	0.22752	0.61072	0.22752	0.54003	0.78085	0.54003	0.78085
0.61581	0.29696	0.61581	0.29696	0.61381	0.22594	0.61381	0.22594	0.54313	0.77879	0.54313	0.77879
0.61886	0.29463	0.61886	0.29463	0.61685	0.22439	0.61685	0.22439	0.54616	0.77665	0.54616	0.77665
0.62194	0.29247	0.62194	0.29247	0.61992	0.22292	0.61992	0.22292	0.54926	0.77399	0.54926	0.77399
0.62504	0.29039	0.62504	0.29039	0.62301	0.22141	0.62301	0.22141	0.55236	0.77156	0.55236	0.77156
0.62813	0.28804	0.62813	0.28804	0.62607	0.21993	0.62607	0.21993	0.55546	0.76963	0.55546	0.76963
0.6312	0.28594	0.6312	0.28594	0.62918	0.21849	0.62918	0.21849	0.55848	0.76709	0.55848	0.76709
0.63425	0.28386	0.63425	0.28386	0.63225	0.21704	0.63225	0.21704	0.56159	0.76493	0.56159	0.76493
0.63731	0.28186	0.63731	0.28186	0.63528	0.21562	0.63528	0.21562	0.5647	0.76291	0.5647	0.76291
0.64041	0.27984	0.64041	0.27984	0.63842	0.21423	0.63842	0.21423	0.56773	0.76056	0.56773	0.76056
0.64354	0.27788	0.64354	0.27788	0.64151	0.21286	0.64151	0.21286	0.5708	0.75853	0.5708	0.75853
0.64658	0.27591	0.64658	0.27591	0.64458	0.21152	0.64458	0.21152	0.57394	0.75674	0.57394	0.75674
0.64967	0.27393	0.64967	0.27393	0.64765	0.21016	0.64765	0.21016	0.57697	0.75456	0.57697	0.75456
0.65279	0.27208	0.65279	0.27208	0.65076	0.20886	0.65076	0.20886	0.58009	0.75277	0.58009	0.75277
0.6559	0.27052	0.6559	0.27052	0.65384	0.21004	0.65384	0.21004	0.58309	0.75074	0.58309	0.75074
0.65913	0.26861	0.65913	0.26861	0.65714	0.2064	0.65714	0.2064	0.58619	0.74932	0.58619	0.74932
0.66221	0.2668	0.66221	0.2668	0.6602	0.20511	0.6602	0.20511	0.58928	0.74783	0.58928	0.74783
0.66533	0.26496	0.66533	0.26496	0.66327	0.20395	0.66327	0.20395	0.59238	0.74644	0.59238	0.74644
0.6684	0.26319	0.6684	0.26319	0.66636	0.20255	0.66636	0.20255	0.59541	0.7458	0.59541	0.7458
0.6715	0.26144	0.6715	0.26144	0.66942	0.20134	0.66942	0.20134	0.59857	0.74476	0.59857	0.74476
0.67458	0.25973	0.67458	0.25973	0.67248	0.20011	0.67248	0.20011	0.60161	0.7438	0.60161	0.7438
0.67765	0.25802	0.67765	0.25802	0.67559	0.19892	0.67559	0.19892	0.60467	0.7434	0.60467	0.7434
0.6807	0.2565	0.6807	0.2565	0.67868	0.19776	0.67868	0.19776	0.60776	0.74263	0.60776	0.74263
0.68382	0.25507	0.68382	0.25507	0.68175	0.19657	0.68175	0.19657	0.61088	0.74263	0.61088	0.74263
0.68688	0.2536	0.68688	0.2536	0.68486	0.19543	0.68486	0.19543	0.61399	0.74228	0.61399	0.74228
0.68993	0.25199	0.68993	0.25199	0.68793	0.19429	0.68793	0.19429	0.61704	0.74178	0.61704	0.74178
0.69304	0.25052	0.69304	0.25052	0.69099	0.19316	0.69099	0.19316	0.62012	0.7417	0.62012	0.7417
0.69611	0.24894	0.69611	0.24894	0.69412	0.19205	0.69412	0.19205	0.62316	0.74154	0.62316	0.74154
0.69918	0.24744	0.69918	0.24744	0.69713	0.19096	0.69713	0.19096	0.62629	0.74131	0.62629	0.74131
0.70229	0.24596	0.70229	0.24596	0.70026	0.18991	0.70026	0.18991	0.62937	0.74132	0.62937	0.74132
0.70532	0.24452	0.70532	0.24452	0.70331	0.18883	0.70331	0.18883	0.63245	0.74132	0.63245	0.74132
0.70841	0.24316	0.70841	0.24316	0.7064	0.18777	0.7064	0.18777	0.63552	0.74146	0.63552	0.74146
0.71148	0.24196	0.71148	0.24196	0.70948	0.18677	0.70948	0.18677	0.63858	0.74189	0.63858	0.74189
0.71456	0.24068	0.71456	0.24068	0.71253	0.1857	0.71253	0.1857	0.64169	0.74173	0.64169	0.74173
0.71764	0.23931	0.71764	0.23931	0.71561	0.18469	0.71561	0.18469	0.64478	0.7422	0.64478	0.7422
0.72074	0.23778	0.72074	0.23778	0.71868	0.18372	0.71868	0.18372	0.64781	0.74223	0.64781	0.74223
0.72382	0.23653	0.72382	0.23653	0.72179	0.18271	0.72179	0.18271	0.6509	0.74261	0.6509	0.74261
0.72686	0.23529	0.72686	0.23529	0.72486	0.18177	0.72486	0.18177	0.65396	0.7433	0.65396	0.7433
0.72995	0.23394	0.72995	0.23394	0.72791	0.18082	0.72791	0.18082	0.65704	0.74356	0.65704	0.74356
0.73306	0.23263	0.73306	0.23263	0.73102	0.17985	0.73102	0.17985	0.66012	0.74403	0.66012	0.74403
0.73613	0.23145	0.73613	0.23145	0.73414	0.17899	0.73414	0.17899	0.66322	0.74482	0.66322	0.74482
0.73923	0.23017	0.73923	0.23017	0.73723	0.17802	0.73723	0.17802	0.66629	0.74552	0.66629	0.74552
0.74233	0.22906	0.74233	0.22906	0.74028	0.1771	0.74028	0.1771	0.66941	0.7462	0.66941	0.7462
0.74543	0.22792	0.74543	0.22792	0.7434	0.1762	0.7434	0.1762	0.67241	0.74685	0.67241	0.74685
0.74852	0.22676	0.74852	0.22676	0.74649	0.17529	0.74649	0.17529	0.67556	0.74768	0.67556	0.74768
0.75162	0.22562	0.75162	0.22562	0.74959	0.17444	0.74959	0.17444	0.67861	0.74867	0.67861	0.74867
0.75465	0.22456	0.75465	0.22456	0.75261	0.17355	0.75261	0.17355	0.68169	0.74947	0.68169	0.74947
0.75775	0.22337	0.75775	0.22337	0.75567	0.17269	0.75567	0.17269	0.6848	0.75062	0.6848	0.75062
0.76081	0.2223	0.76081	0.2223	0.75877	0.17187	0.75877	0.17187	0.68789	0.75229	0.68789	0.75229
0.76392	0.22122	0.76392	0.22122	0.76182	0.17102	0.76182	0.17102	0.69098	0.75296	0.69098	0.75296
0.76699	0.2202	0.76699	0.2202	0.76496	0.17019	0.76496	0.17019	0.69405	0.75425	0.69405	0.75425
0.77002	0.21917	0.77002	0.21917	0.76805	0.1694	0.76805	0.1694	0.69712	0.75528	0.69712	0.75528
0.77311	0.2181	0.77311	0.2181	0.77111	0.16856	0.77111	0.16856	0.70021	0.75643	0.70021	0.75643
0.77623	0.21712	0.77623	0.21712	0.77414	0.16774	0.77414	0.16774	0.70329	0.75795	0.70329	0.75795
0.77923	0.21615	0.77923	0.21615	0.77725	0.16697	0.77725	0.16697	0.7064	0.75902	0.7064	0.75902
0.78237	0.2152	0.78237	0.2152	0.78029	0.16619	0.78029	0.16619	0.70944	0.76045	0.70944	0.76045
0.7855	0.21428	0.7855	0.21428	0.78341	0.16542	0.78341	0.16542	0.71257	0.76227	0.71257	0.76227
0.78851	0.21341	0.78851	0.21341	0.78648	0.16464	0.78648	0.16464	0.71565	0.76382	0.71565	0.76382
0.79161	0.21242	0.79161	0.21242	0.78953	0.1639	0.78953	0.1639	0.7187	0.76562	0.7187	0.76562
0.7947	0.21158	0.7947	0.21158	0.79263	0.16315	0.79263	0.16315	0.72177	0.76741	0.72177	0.76741
0.79772	0.21078	0.79772	0.21078	0.79571	0.16241	0.79571	0.16241	0.72486	0.76906	0.72486	0.76906
0.80085	0.21	0.80085	0.21	0.79879	0.16174	0.79879	0.16174	0.72792	0.77069	0.72792	0.77069
0.80392	0.20918	0.80392	0.20918	0.80189	0.161	0.80189	0.161	0.73097	0.77268	0.73097	0.77268
0.80695	0.20848	0.80695	0.20848	0.80495	0.16029	0.80495	0.16029	0.73406	0.77501	0.73406	0.77501
0.81011	0.20767	0.81011	0.20767	0.80804	0.15962	0.80804	0.15962	0.73716	0.77719	0.73716	0.77719
0.81315	0.20683	0.81315	0.20683	0.81112	0.15892	0.81112	0.15892	0.7402	0.77922	0.7402	0.77922
0.81627	0.20608	0.81627	0.20608	0.81422	0.15826	0.81422	0.15826	0.7433	0.7818	0.7433	0.7818
0.81935	0.2053	0.81935	0.2053	0.81733	0.15761	0.81733	0.15761	0.74639	0.78378	0.74639	0.78378
0.8224	0.2045	0.8224	0.2045	0.82036	0.15693	0.82036	0.15693	0.7495	0.78619	0.7495	0.78619
0.82549	0.2038	0.82549	0.2038	0.82348	0.15629	0.82348	0.15629	0.75254	0.78901	0.75254	0.78901
0.82855	0.20313	0.82855	0.20313	0.82659	0.15565	0.82659	0.15565	0.75563	0.79148	0.75563	0.79148
0.83171	0.20237	0.83171	0.20237	0.8296	0.155	0.8296	0.155	0.75864	0.79443	0.75864	0.79443
0.83475	0.2017	0.83475	0.2017	0.83272	0.15438	0.83272	0.15438	0.76175	0.79727	0.76175	0.79727
0.83781	0.20103	0.83781	0.20103	0.83571	0.15375	0.83571	0.15375	0.76488	0.79981	0.76488	0.79981
0.84091	0.20036	0.84091	0.20036	0.83892	0.15315	0.83892	0.15315	0.76792	0.80353	0.76792	0.80353
0.84396	0.19975	0.84396	0.19975	0.84195	0.15257	0.84195	0.15257	0.77104	0.80646	0.77104	0.80646
0.84704	0.199	0.84704	0.199	0.84501	0.15197	0.84501	0.15197	0.77412	0.80933	0.77412	0.80933
0.85014	0.1984	0.85014	0.1984	0.84811	0.15142	0.84811	0.15142	0.77723	0.81244	0.77723	0.81244
0.85325	0.19776	0.85325	0.19776	0.85119	0.15083	0.85119	0.15083	0.78028	0.81562	0.78028	0.81562
0.85626	0.19724	0.85626	0.19724	0.85425	0.15026	0.85425	0.15026	0.78333	0.81891	0.78333	0.81891
0.85935	0.19668	0.85935	0.19668	0.85731	0.14972	0.85731	0.14972	0.78646	0.82229	0.78646	0.82229
0.86243	0.19615	0.86243	0.19615	0.86038	0.14918	0.86038	0.14918	0.7895	0.82527	0.7895	0.82527
0.86494	0.19578	0.86494	0.19578	0.86285	0.14876	0.86285	0.14876	0.79258	0.82894	0.79258	0.82894
0.86591	0.19553	0.86591	0.19553	0.86399	0.14854	0.86399	0.14854	0.79567	0.83228	0.79567	0.83228
0.86429	0.19064	0.86429	0.19064	0.86226	0.14383	0.86226	0.14383	0.79877	0.8356	0.79877	0.8356
0.86118	0.18694	0.86118	0.18694	0.85915	0.14105	0.85915	0.14105	0.80184	0.8393	0.80184	0.8393
0.85811	0.18392	0.85811	0.18392	0.85608	0.13887	0.85608	0.13887	0.80496	0.84243	0.80496	0.84243
0.85504	0.18125	0.85504	0.18125	0.85304	0.13703	0.85304	0.13703	0.80798	0.8459	0.80798	0.8459
0.85195	0.17873	0.85195	0.17873	0.84993	0.13534	0.84993	0.13534	0.81105	0.8496	0.81105	0.8496
0.84891	0.17642	0.84891	0.17642	0.8469	0.13373	0.8469	0.13373	0.8141	0.85277	0.8141	0.85277
0.84582	0.17423	0.84582	0.17423	0.84379	0.13225	0.84379	0.13225	0.81723	0.85621	0.81723	0.85621
0.84275	0.17214	0.84275	0.17214	0.84071	0.13092	0.84071	0.13092	0.82029	0.85952	0.82029	0.85952
0.83964	0.1702	0.83964	0.1702	0.83767	0.12959	0.83767	0.12959	0.82336	0.86259	0.82336	0.86259
0.83655	0.16828	0.83655	0.16828	0.83453	0.12824	0.83453	0.12824	0.82646	0.86564	0.82646	0.86564
0.83346	0.16653	0.83346	0.16653	0.8315	0.12699	0.8315	0.12699	0.82951	0.86857	0.82951	0.86857
0.83044	0.16485	0.83044	0.16485	0.82841	0.12581	0.82841	0.12581	0.83263	0.87147	0.83263	0.87147
0.82736	0.16314	0.82736	0.16314	0.82533	0.12465	0.82533	0.12465	0.83571	0.8743	0.83571	0.8743
0.82427	0.16154	0.82427	0.16154	0.82227	0.12354	0.82227	0.12354	0.83876	0.87647	0.83876	0.87647
0.82128	0.15997	0.82128	0.15997	0.81916	0.12246	0.81916	0.12246	0.84187	0.87919	0.84187	0.87919
0.81812	0.15839	0.81812	0.15839	0.81608	0.12139	0.81608	0.12139	0.84492	0.88189	0.84492	0.88189
0.81499	0.1569	0.81499	0.1569	0.81295	0.12036	0.81295	0.12036	0.84807	0.88415	0.84807	0.88415
0.81191	0.15549	0.81191	0.15549	0.80989	0.11937	0.80989	0.11937	0.85109	0.88693	0.85109	0.88693
0.80882	0.15406	0.80882	0.15406	0.80684	0.11836	0.80684	0.11836	0.85427	0.88846	0.85427	0.88846
0.80576	0.15271	0.80576	0.15271	0.80373	0.11744	0.80373	0.11744	0.85728	0.89011	0.85728	0.89011
0.80266	0.15138	0.80266	0.15138	0.80064	0.11651	0.80064	0.11651	0.8604	0.89225	0.8604	0.89225
0.79959	0.1501	0.79959	0.1501	0.79751	0.11557	0.79751	0.11557	0.86276	0.89326	0.86276	0.89326
0.7965	0.14879	0.7965	0.14879	0.79449	0.11469	0.79449	0.11469	0.86366	0.89335	0.86366	0.89335
0.79344	0.14741	0.79344	0.14741	0.79143	0.1138	0.79143	0.1138	0.86192	0.82387	0.86192	0.82387
0.79033	0.14618	0.79033	0.14618	0.78835	0.11292	0.78835	0.11292	0.85883	0.77235	0.85883	0.77235
0.78728	0.14497	0.78728	0.14497	0.78524	0.11208	0.78524	0.11208	0.85578	0.73316	0.85578	0.73316
0.78421	0.14376	0.78421	0.14376	0.78218	0.11124	0.78218	0.11124	0.85272	0.70101	0.85272	0.70101
0.78114	0.14259	0.78114	0.14259	0.77914	0.11042	0.77914	0.11042	0.8496	0.67087	0.8496	0.67087
0.77803	0.14143	0.77803	0.14143	0.77605	0.1096	0.77605	0.1096	0.84653	0.64462	0.84653	0.64462
0.77495	0.14033	0.77495	0.14033	0.77293	0.10881	0.77293	0.10881	0.84338	0.62104	0.84338	0.62104
0.77186	0.13924	0.77186	0.13924	0.76989	0.10802	0.76989	0.10802	0.84034	0.599	0.84034	0.599
0.76883	0.13815	0.76883	0.13815	0.76679	0.10721	0.76679	0.10721	0.83723	0.57909	0.83723	0.57909
0.76578	0.13707	0.76578	0.13707	0.76372	0.10644	0.76372	0.10644	0.83414	0.56021	0.83414	0.56021
0.76264	0.13604	0.76264	0.13604	0.76064	0.10569	0.76064	0.10569	0.83105	0.54243	0.83105	0.54243
0.75956	0.13494	0.75956	0.13494	0.75753	0.10492	0.75753	0.10492	0.828	0.52592	0.828	0.52592
0.75648	0.13395	0.75648	0.13395	0.75448	0.1042	0.75448	0.1042	0.82493	0.51011	0.82493	0.51011
0.75344	0.13295	0.75344	0.13295	0.75141	0.10346	0.75141	0.10346	0.82183	0.49503	0.82183	0.49503
0.75033	0.13192	0.75033	0.13192	0.7483	0.10271	0.7483	0.10271	0.81873	0.48082	0.81873	0.48082
0.74729	0.13097	0.74729	0.13097	0.74523	0.10202	0.74523	0.10202	0.81571	0.46682	0.81571	0.46682
0.74423	0.13	0.74423	0.13	0.74216	0.10142	0.74216	0.10142	0.8126	0.45377	0.8126	0.45377
0.74113	0.12902	0.74113	0.12902	0.73908	0.10058	0.73908	0.10058	0.80953	0.44076	0.80953	0.44076
0.73803	0.12811	0.73803	0.12811	0.73598	0.09989	0.73598	0.09989	0.80648	0.42855	0.80648	0.42855
0.73493	0.12713	0.73493	0.12713	0.73289	0.09913	0.73289	0.09913	0.80339	0.41681	0.80339	0.41681
0.73183	0.12627	0.73183	0.12627	0.72976	0.09848	0.72976	0.09848	0.80029	0.40506	0.80029	0.40506
0.72872	0.12534	0.72872	0.12534	0.72673	0.09781	0.72673	0.09781	0.79723	0.39405	0.79723	0.39405
0.72564	0.12446	0.72564	0.12446	0.7236	0.09714	0.7236	0.09714	0.79415	0.38305	0.79415	0.38305
0.72258	0.12363	0.72258	0.12363	0.72054	0.09649	0.72054	0.09649	0.79087	0.37178	0.79087	0.37178
0.71946	0.12271	0.71946	0.12271	0.71746	0.0958	0.71746	0.0958	0.78768	0.35865	0.78768	0.35865
0.71641	0.12186	0.71641	0.12186	0.7144	0.09515	0.7144	0.09515	0.78459	0.34857	0.78459	0.34857
0.71335	0.12101	0.71335	0.12101	0.71129	0.09451	0.71129	0.09451	0.78151	0.33835	0.78151	0.33835
0.71022	0.12016	0.71022	0.12016	0.70826	0.09383	0.70826	0.09383	0.77841	0.32881	0.77841	0.32881
0.7072	0.11936	0.7072	0.11936	0.70512	0.0932	0.70512	0.0932	0.77534	0.31918	0.77534	0.31918
0.70409	0.1185	0.70409	0.1185	0.7021	0.09257	0.7021	0.09257	0.7723	0.30969	0.7723	0.30969
0.70101	0.11767	0.70101	0.11767	0.69899	0.0919	0.69899	0.0919	0.76922	0.30058	0.76922	0.30058
0.69796	0.11689	0.69796	0.11689	0.69589	0.09129	0.69589	0.09129	0.7661	0.29093	0.7661	0.29093
0.69492	0.11612	0.69492	0.11612	0.69285	0.09067	0.69285	0.09067	0.76299	0.28231	0.76299	0.28231
0.69178	0.1153	0.69178	0.1153	0.68975	0.09001	0.68975	0.09001	0.75994	0.27336	0.75994	0.27336
0.68873	0.1145	0.68873	0.1145	0.68666	0.0894	0.68666	0.0894	0.75688	0.26454	0.75688	0.26454
0.68564	0.11368	0.68564	0.11368	0.68359	0.08877	0.68359	0.08877	0.7538	0.25596	0.7538	0.25596
0.68255	0.11288	0.68255	0.11288	0.68051	0.08817	0.68051	0.08817	0.75071	0.24709	0.75071	0.24709
0.6795	0.11214	0.6795	0.11214	0.67745	0.08753	0.67745	0.08753	0.74765	0.23876	0.74765	0.23876
0.67638	0.11135	0.67638	0.11135	0.67434	0.08691	0.67434	0.08691	0.74457	0.23032	0.74457	0.23032
0.67334	0.11059	0.67334	0.11059	0.67131	0.08631	0.67131	0.08631	0.74145	0.22166	0.74145	0.22166
0.67024	0.10983	0.67024	0.10983	0.6682	0.08568	0.6682	0.08568	0.73842	0.21348	0.73842	0.21348
0.66718	0.1091	0.66718	0.1091	0.66514	0.08508	0.66514	0.08508	0.73526	0.20519	0.73526	0.20519
0.6641	0.10836	0.6641	0.10836	0.66209	0.08447	0.66209	0.08447	0.73225	0.19675	0.73225	0.19675
0.66099	0.10759	0.66099	0.10759	0.65899	0.08383	0.65899	0.08383	0.72919	0.1887	0.72919	0.1887
0.65794	0.10683	0.65794	0.10683	0.65589	0.08316	0.65589	0.08316	0.72613	0.18063	0.72613	0.18063
0.65458	0.10604	0.65458	0.10604	0.65256	0.08249	0.65256	0.08249	0.72301	0.17232	0.72301	0.17232
0.65152	0.10535	0.65152	0.10535	0.64949	0.08193	0.64949	0.08193	0.71996	0.1643	0.71996	0.1643
0.64842	0.10472	0.64842	0.10472	0.6464	0.08138	0.6464	0.08138	0.71687	0.15615	0.71687	0.15615
0.64536	0.10398	0.64536	0.10398	0.64333	0.08076	0.64333	0.08076	0.71374	0.14804	0.71374	0.14804
0.64231	0.10336	0.64231	0.10336	0.64028	0.08013	0.64028	0.08013	0.71068	0.13988	0.71068	0.13988
0.63918	0.10262	0.63918	0.10262	0.63718	0.07953	0.63718	0.07953	0.70762	0.13179	0.70762	0.13179
0.63611	0.1019	0.63611	0.1019	0.63407	0.07893	0.63407	0.07893	0.70455	0.12378	0.70455	0.12378
0.63298	0.10124	0.63298	0.10124	0.63103	0.07831	0.63103	0.07831	0.70147	0.11541	0.70147	0.11541
0.62993	0.10053	0.62993	0.10053	0.62794	0.0777	0.62794	0.0777	0.69838	0.10746	0.69838	0.10746
0.62688	0.09984	0.62688	0.09984	0.62482	0.07707	0.62482	0.07707	0.69529	0.09938	0.69529	0.09938
0.62377	0.09914	0.62377	0.09914	0.62184	0.07646	0.62184	0.07646	0.69228	0.09107	0.69228	0.09107
0.62073	0.09837	0.62073	0.09837	0.61871	0.07581	0.61871	0.07581	0.68912	0.08294	0.68912	0.08294
0.61765	0.09768	0.61765	0.09768	0.61559	0.0752	0.61559	0.0752	0.686	0.07456	0.686	0.07456
0.61461	0.09698	0.61461	0.09698	0.61257	0.07457	0.61257	0.07457	0.68294	0.06633	0.68294	0.06633
0.61144	0.09629	0.61144	0.09629	0.60945	0.07391	0.60945	0.07391	0.67988	0.0584	0.67988	0.0584
0.60841	0.09564	0.60841	0.09564	0.60637	0.0733	0.60637	0.0733	0.67677	0.05013	0.67677	0.05013
0.60535	0.09496	0.60535	0.09496	0.6033	0.07265	0.6033	0.07265	0.67371	0.04191	0.67371	0.04191
0.60226	0.09425	0.60226	0.09425	0.60021	0.07197	0.60021	0.07197	0.67058	0.03985	0.67058	0.03985
0.59918	0.09359	0.59918	0.09359	0.59713	0.07134	0.59713	0.07134	0.66756	0.03779	0.66756	0.03779
0.59608	0.09292	0.59608	0.09292	0.59407	0.07067	0.59407	0.07067	0.66447	0.03572	0.66447	0.03572
0.593	0.09223	0.593	0.09223	0.59103	0.06999	0.59103	0.06999	0.66135	0.03366	0.66135	0.03366
0.58998	0.09155	0.58998	0.09155	0.58789	0.06933	0.58789	0.06933	0.65828	0.0316	0.65828	0.0316
0.58686	0.09086	0.58686	0.09086	0.58483	0.06863	0.58483	0.06863	0.65519	0.02954	0.65519	0.02954
0.58378	0.0902	0.58378	0.0902	0.58174	0.06796	0.58174	0.06796	0.6521	0.02748	0.6521	0.02748
0.58072	0.08953	0.58072	0.08953	0.57869	0.06725	0.57869	0.06725	0.64908	0.02542	0.64908	0.02542
0.5776	0.08878	0.5776	0.08878	0.5756	0.06645	0.5756	0.06645	0.64601	0.02336	0.64601	0.02336
0.57451	0.08814	0.57451	0.08814	0.57247	0.0658	0.57247	0.0658	0.64291	0.0213	0.64291	0.0213
0.57142	0.08741	0.57142	0.08741	0.56938	0.06504	0.56938	0.06504	0.63985	0.01924	0.63985	0.01924
0.56832	0.08674	0.56832	0.08674	0.56627	0.06432	0.56627	0.06432	0.63677	0.01718	0.63677	0.01718
0.56524	0.08604	0.56524	0.08604	0.56325	0.06359	0.56325	0.06359	0.63369	0.01511	0.63369	0.01511
0.56219	0.08531	0.56219	0.08531	0.5602	0.0628	0.5602	0.0628	0.6306	0.01305	0.6306	0.01305
0.55907	0.08463	0.55907	0.08463	0.55708	0.06208	0.55708	0.06208	0.62753	0.01099	0.62753	0.01099
0.55651	0.08402	0.55651	0.08402	0.55448	0.06142	0.55448	0.06142	0.62472	0.00893	0.62472	0.00893

## Sheet: FigS4
Figure S4a							Figure S4b
Temperture	Weight	DTG	Temperture	Weight	Temperture	DTG	Time	Weight
℃	wt.%			wt.%	℃		h	wt.%
WO3-with H2/Ar			WO3-with Ar				WO3-with H2/Ar		WO3-with Ar
50.0032	100.021	0.01531	50.1529	100.009	50.0032	0.00208	0.00333	96.7765	0.00333	96.3803
50.1032	100.021	0.01522	50.559	100.009	50.1032	0.00193	0.00667	96.7769	0.00667	96.3798
50.2032	100.021	0.01513	50.9666	100.009	50.2032	0.00178	0.01	96.7773	0.01	96.3794
50.3032	100.021	0.01504	51.3771	100.009	50.3032	0.00163	0.01333	96.7777	0.01333	96.3791
50.4032	100.021	0.01494	51.7883	100.009	50.4032	0.00148	0.01667	96.7782	0.01667	96.3787
50.5032	100.022	0.01485	52.2002	100.009	50.5032	0.00133	0.02	96.7786	0.02	96.3785
50.6032	100.022	0.01476	52.6149	100.008	50.6032	0.00118	0.02333	96.7791	0.02333	96.3782
50.7032	100.022	0.01467	53.031	100.008	50.7032	0.00103	0.02667	96.7795	0.02667	96.378
50.8032	100.022	0.01458	53.4486	100.008	50.8032	0.000877625	0.03	96.7799	0.03	96.3778
50.9032	100.022	0.01449	53.8714	100.007	50.9032	0.000727577	0.03333	96.7803	0.03333	96.3776
51.0032	100.022	0.0144	54.2949	100.007	51.0032	0.000577527	0.03667	96.7807	0.03667	96.3774
51.1032	100.022	0.0143	54.7208	100.006	51.1032	0.000427475	0.04	96.781	0.04	96.3772
51.2032	100.022	0.01421	55.1488	100.006	51.2032	0.000277422	0.04333	96.7813	0.04333	96.377
51.3032	100.023	0.01412	55.5767	100.005	51.3032	0.000127368	0.04667	96.7815	0.04667	96.3768
51.4032	100.023	0.01403	56.0044	100.005	51.4032	-2.26868e-05	0.05	96.7816	0.05	96.3765
51.5032	100.023	0.01394	56.4335	100.004	51.5032	-0.000172741	0.05333	96.7817	0.05333	96.3763
51.6032	100.023	0.01385	56.8665	100.003	51.6032	-0.000322793	0.05667	96.7817	0.05667	96.376
51.7032	100.024	0.01375	57.3016	100.002	51.7032	-0.000472845	0.06	96.7817	0.06	96.3757
51.8032	100.024	0.01366	57.7388	100.001	51.8032	-0.000622893	0.06333	96.7816	0.06333	96.3753
51.9032	100.024	0.01357	58.1769	100	51.9032	-0.000772939	0.06667	96.7815	0.06667	96.375
52.0032	100.025	0.01348	58.6153	99.9991	52.0032	-0.000922982	0.07	96.7813	0.07	96.3747
52.1032	100.025	0.01339	59.056	99.9978	52.1032	-0.00107	0.07333	96.7811	0.07333	96.3743
52.2032	100.026	0.01329	59.4994	99.9965	52.2032	-0.00122	0.07667	96.7808	0.07667	96.374
52.3032	100.026	0.0132	59.9458	99.9951	52.3032	-0.00137	0.08	96.7806	0.08	96.3737
52.4032	100.027	0.01311	60.3948	99.9935	52.4032	-0.00152	0.08333	96.7803	0.08333	96.3734
52.5032	100.027	0.01302	60.8453	99.992	52.5032	-0.00167	0.08667	96.78	0.08667	96.3731
52.6032	100.028	0.01293	61.2965	99.9903	52.6032	-0.00182	0.09	96.7797	0.09	96.3728
52.7032	100.028	0.01283	61.7495	99.9887	52.7032	-0.00197	0.09333	96.7794	0.09333	96.3726
52.8032	100.029	0.01274	62.2039	99.9869	52.8032	-0.00212	0.09667	96.7792	0.09667	96.3723
52.9032	100.03	0.01265	62.6591	99.9852	52.9032	-0.00227	0.1	96.779	0.1	96.3721
53.0032	100.03	0.01256	63.1153	99.9835	53.0032	-0.00242	0.10333	96.7788	0.10333	96.3719
53.1032	100.031	0.01246	63.5724	99.9817	53.1032	-0.00257	0.10667	96.7787	0.10667	96.3717
53.2032	100.031	0.01237	64.0289	99.98	53.2032	-0.00272	0.11	96.7786	0.11	96.3715
53.3032	100.031	0.01228	64.4881	99.9781	53.3032	-0.00287	0.11333	96.7785	0.11333	96.3714
53.4032	100.032	0.01219	64.9511	99.9763	53.4032	-0.00302	0.11667	96.7785	0.11667	96.3712
53.5032	100.032	0.01209	65.4174	99.9745	53.5032	-0.00317	0.12	96.7785	0.12	96.371
53.6032	100.032	0.012	65.8855	99.9725	53.6032	-0.00332	0.12333	96.7786	0.12333	96.3708
53.7032	100.032	0.01191	66.3578	99.9705	53.7032	-0.00347	0.12667	96.7788	0.12667	96.3706
53.8032	100.033	0.01181	66.8299	99.9685	53.8032	-0.00362	0.13	96.779	0.13	96.3704
53.9032	100.033	0.01172	67.3037	99.9663	53.9032	-0.00377	0.13333	96.7792	0.13333	96.3701
54.0032	100.033	0.01163	67.7787	99.9641	54.0032	-0.00392	0.13667	96.7794	0.13667	96.3699
54.1032	100.033	0.01153	68.2535	99.9617	54.1032	-0.00407	0.14	96.7797	0.14	96.3697
54.2032	100.033	0.01144	68.7315	99.9593	54.2032	-0.00422	0.14333	96.78	0.14333	96.3695
54.3032	100.033	0.01134	69.2092	99.9568	54.3032	-0.00437	0.14667	96.7803	0.14667	96.3692
54.4032	100.034	0.01125	69.6894	99.9542	54.4032	-0.00452	0.15	96.7806	0.15	96.369
54.5032	100.034	0.01116	70.1727	99.9516	54.5032	-0.00467	0.15333	96.7809	0.15333	96.3688
54.6032	100.034	0.01106	70.6562	99.9489	54.6032	-0.00482	0.15667	96.7812	0.15667	96.3685
54.7032	100.034	0.01097	71.1427	99.9461	54.7032	-0.00497	0.16	96.7815	0.16	96.3683
54.8032	100.035	0.01087	71.6306	99.9433	54.8032	-0.00512	0.16333	96.7818	0.16333	96.3681
54.9032	100.035	0.01078	72.1196	99.9404	54.9032	-0.00527	0.16667	96.782	0.16667	96.3678
55.0032	100.035	0.01068	72.612	99.9375	55.0032	-0.00542	0.17	96.7823	0.17	96.3675
55.1032	100.035	0.01059	73.1058	99.9346	55.1032	-0.00557	0.17333	96.7825	0.17333	96.3673
55.2032	100.035	0.01049	73.6009	99.9316	55.2032	-0.00572	0.17667	96.7828	0.17667	96.367
55.3032	100.035	0.0104	74.0971	99.9286	55.3032	-0.00587	0.18	96.783	0.18	96.3667
55.4032	100.035	0.0103	74.5943	99.9256	55.4032	-0.00602	0.18333	96.7832	0.18333	96.3664
55.5032	100.035	0.01021	75.0917	99.9225	55.5032	-0.00617	0.18667	96.7834	0.18667	96.3661
55.6032	100.035	0.01011	75.592	99.9194	55.6032	-0.00632	0.19	96.7836	0.19	96.3658
55.7032	100.035	0.01002	76.0936	99.9163	55.7032	-0.00647	0.19333	96.7838	0.19333	96.3655
55.8032	100.035	0.00992	76.5983	99.9132	55.8032	-0.00662	0.19667	96.784	0.19667	96.3651
55.9032	100.036	0.00983	77.1021	99.91	55.9032	-0.00677	0.2	96.7843	0.2	96.3649
56.0032	100.036	0.00973	77.6088	99.9067	56.0032	-0.00692	0.20333	96.7845	0.20333	96.3645
56.1032	100.036	0.00963	78.1164	99.9034	56.1032	-0.00706	0.20667	96.7847	0.20667	96.3643
56.2032	100.036	0.00954	78.6234	99.9	56.2032	-0.00721	0.21	96.785	0.21	96.364
56.3032	100.036	0.00944	79.1343	99.8965	56.3032	-0.00736	0.21333	96.7852	0.21333	96.3637
56.4032	100.036	0.00934	79.6455	99.8928	56.4032	-0.00751	0.21667	96.7854	0.21667	96.3634
56.5032	100.036	0.00924	80.1591	99.8891	56.5032	-0.00766	0.22	96.7856	0.22	96.3631
56.6032	100.036	0.00915	80.6745	99.8852	56.6032	-0.00781	0.22333	96.7858	0.22333	96.3628
56.7032	100.037	0.00905	81.1916	99.8813	56.7032	-0.00796	0.22667	96.786	0.22667	96.3626
56.8032	100.037	0.00895	81.7098	99.8772	56.8032	-0.00811	0.23	96.7861	0.23	96.3623
56.9032	100.037	0.00885	82.2295	99.873	56.9032	-0.00826	0.23333	96.7862	0.23333	96.362
57.0032	100.038	0.00875	82.7479	99.8688	57.0032	-0.00841	0.23667	96.7863	0.23667	96.3617
57.1032	100.039	0.00865	83.2685	99.8645	57.1032	-0.00856	0.24	96.7864	0.24	96.3614
57.2032	100.039	0.00855	83.7906	99.8602	57.2032	-0.00871	0.24333	96.7864	0.24333	96.3611
57.3032	100.04	0.00845	84.3121	99.8558	57.3032	-0.00886	0.24667	96.7863	0.24667	96.3608
57.4032	100.041	0.00835	84.8386	99.8515	57.4032	-0.00901	0.25	96.7863	0.25	96.3605
57.5032	100.041	0.00825	85.3657	99.8471	57.5032	-0.00915	0.25333	96.7862	0.25333	96.3602
57.6032	100.042	0.00815	85.8913	99.8428	57.6032	-0.0093	0.25667	96.7861	0.25667	96.3598
57.7032	100.042	0.00805	86.4183	99.8385	57.7032	-0.00945	0.26	96.7859	0.26	96.3595
57.8032	100.043	0.00795	86.9464	99.8342	57.8032	-0.0096	0.26333	96.7858	0.26333	96.3591
57.9032	100.043	0.00785	87.4757	99.83	57.9032	-0.00975	0.26667	96.7856	0.26667	96.3588
58.0032	100.044	0.00775	88.007	99.8257	58.0032	-0.0099	0.27	96.7854	0.27	96.3584
58.1032	100.044	0.00765	88.5397	99.8215	58.1032	-0.01005	0.27333	96.7851	0.27333	96.358
58.2032	100.044	0.00755	89.0729	99.8172	58.2032	-0.0102	0.27667	96.7849	0.27667	96.3576
58.3032	100.045	0.00744	89.6063	99.8129	58.3032	-0.01035	0.28	96.7846	0.28	96.3572
58.4032	100.045	0.00734	90.1407	99.8086	58.4032	-0.01049	0.28333	96.7843	0.28333	96.3568
58.5032	100.045	0.00724	90.6765	99.8042	58.5032	-0.01064	0.28667	96.7841	0.28667	96.3564
58.6032	100.045	0.00714	91.215	99.7998	58.6032	-0.01079	0.29	96.7838	0.29	96.3559
58.7032	100.045	0.00703	91.7512	99.7954	58.7032	-0.01094	0.29333	96.7836	0.29333	96.3554
58.8032	100.046	0.00693	92.2892	99.791	58.8032	-0.01109	0.29667	96.7833	0.29667	96.3549
58.9032	100.046	0.00683	92.8266	99.7866	58.9032	-0.01124	0.3	96.7831	0.3	96.3544
59.0032	100.046	0.00673	93.3645	99.7821	59.0032	-0.01139	0.30333	96.7829	0.30333	96.3539
59.1032	100.045	0.00662	93.9048	99.7777	59.1032	-0.01154	0.30667	96.7828	0.30667	96.3534
59.2032	100.045	0.00652	94.4459	99.7732	59.2032	-0.01168	0.31	96.7827	0.31	96.353
59.3032	100.045	0.00642	94.9878	99.7688	59.3032	-0.01183	0.31333	96.7827	0.31333	96.3525
59.4032	100.045	0.00632	95.5296	99.7643	59.4032	-0.01198	0.31667	96.7827	0.31667	96.3521
59.5032	100.044	0.00622	96.0735	99.7599	59.5032	-0.01213	0.32	96.7827	0.32	96.3517
59.6032	100.044	0.00613	96.617	99.7554	59.6032	-0.01228	0.32333	96.7829	0.32333	96.3513
59.7032	100.044	0.00603	97.1623	99.751	59.7032	-0.01243	0.32667	96.783	0.32667	96.351
59.8032	100.043	0.00594	97.7073	99.7466	59.8032	-0.01257	0.33	96.7832	0.33	96.3507
59.9032	100.043	0.00585	98.2531	99.7422	59.9032	-0.01272	0.33333	96.7835	0.33333	96.3505
60.0032	100.043	0.00576	98.7991	99.7377	60.0032	-0.01287	0.33667	96.7838	0.33667	96.3503
60.1032	100.043	0.00566	99.3455	99.7333	60.1032	-0.01302	0.34	96.7841	0.34	96.3502
60.2032	100.043	0.00557	99.8937	99.7288	60.2032	-0.01317	0.34333	96.7844	0.34333	96.3501
60.3032	100.043	0.00548	100.443	99.7243	60.3032	-0.01332	0.34667	96.7847	0.34667	96.3501
60.4032	100.043	0.00539	100.991	99.7197	60.4032	-0.01346	0.35	96.7851	0.35	96.3501
60.5032	100.043	0.0053	101.542	99.7151	60.5032	-0.01361	0.35333	96.7854	0.35333	96.3502
60.6032	100.043	0.00521	102.094	99.7104	60.6032	-0.01376	0.35667	96.7858	0.35667	96.3503
60.7032	100.044	0.00512	102.646	99.7057	60.7032	-0.01391	0.36	96.7862	0.36	96.3504
60.8032	100.044	0.00503	103.2	99.7008	60.8032	-0.01406	0.36333	96.7865	0.36333	96.3505
60.9032	100.044	0.00494	103.754	99.6959	60.9032	-0.0142	0.36667	96.7869	0.36667	96.3506
61.0032	100.045	0.00485	104.309	99.691	61.0032	-0.01435	0.37	96.7872	0.37	96.3507
61.1032	100.045	0.00477	104.862	99.686	61.1032	-0.0145	0.37333	96.7876	0.37333	96.3508
61.2032	100.045	0.00468	105.418	99.681	61.2032	-0.01465	0.37667	96.7879	0.37667	96.3509
61.3032	100.045	0.00459	105.974	99.6759	61.3032	-0.0148	0.38	96.7882	0.38	96.351
61.4032	100.046	0.00451	106.529	99.6709	61.4032	-0.01494	0.38333	96.7884	0.38333	96.351
61.5032	100.046	0.00442	107.087	99.6658	61.5032	-0.01509	0.38667	96.7887	0.38667	96.351
61.6032	100.046	0.00433	107.644	99.6608	61.6032	-0.01524	0.39	96.7889	0.39	96.351
61.7032	100.046	0.00425	108.202	99.6558	61.7032	-0.01539	0.39333	96.7891	0.39333	96.3509
61.8032	100.046	0.00416	108.761	99.6509	61.8032	-0.01553	0.39667	96.7892	0.39667	96.3508
61.9032	100.046	0.00408	109.32	99.646	61.9032	-0.01568	0.4	96.7892	0.4	96.3507
62.0032	100.047	0.004	109.881	99.6412	62.0032	-0.01583	0.40333	96.7893	0.40333	96.3506
62.1032	100.047	0.00391	110.443	99.6364	62.1032	-0.01598	0.40667	96.7893	0.40667	96.3504
62.2032	100.047	0.00383	111.005	99.6317	62.2032	-0.01612	0.41	96.7892	0.41	96.3503
62.3032	100.047	0.00375	111.567	99.6271	62.3032	-0.01627	0.41333	96.7892	0.41333	96.3501
62.4032	100.047	0.00366	112.132	99.6225	62.4032	-0.01642	0.41667	96.789	0.41667	96.3499
62.5032	100.047	0.00358	112.698	99.618	62.5032	-0.01657	0.42	96.7889	0.42	96.3497
62.6032	100.047	0.0035	113.263	99.6135	62.6032	-0.01671	0.42333	96.7888	0.42333	96.3495
62.7032	100.047	0.00342	113.83	99.6089	62.7032	-0.01686	0.42667	96.7887	0.42667	96.3493
62.8032	100.048	0.00334	114.399	99.6044	62.8032	-0.01701	0.43	96.7886	0.43	96.3491
62.9032	100.048	0.00326	114.967	99.5998	62.9032	-0.01716	0.43333	96.7885	0.43333	96.3489
63.0032	100.048	0.00318	115.537	99.5952	63.0032	-0.0173	0.43667	96.7884	0.43667	96.3487
63.1032	100.048	0.0031	116.108	99.5905	63.1032	-0.01745	0.44	96.7883	0.44	96.3484
63.2032	100.048	0.00302	116.679	99.5859	63.2032	-0.0176	0.44333	96.7883	0.44333	96.3482
63.3032	100.048	0.00294	117.248	99.5811	63.3032	-0.01774	0.44667	96.7883	0.44667	96.3479
63.4032	100.048	0.00286	117.82	99.5764	63.4032	-0.01789	0.45	96.7883	0.45	96.3477
63.5032	100.048	0.00279	118.391	99.5716	63.5032	-0.01804	0.45333	96.7883	0.45333	96.3474
63.6032	100.048	0.00271	118.963	99.5667	63.6032	-0.01819	0.45667	96.7883	0.45667	96.3471
63.7032	100.048	0.00263	119.536	99.5619	63.7032	-0.01833	0.46	96.7883	0.46	96.3468
63.8032	100.048	0.00255	120.11	99.557	63.8032	-0.01848	0.46333	96.7884	0.46333	96.3465
63.9032	100.048	0.00248	120.685	99.5521	63.9032	-0.01863	0.46667	96.7884	0.46667	96.3463
64.0032	100.048	0.0024	121.261	99.5472	64.0032	-0.01877	0.47	96.7884	0.47	96.346
64.1032	100.048	0.00232	121.839	99.5423	64.1032	-0.01892	0.47333	96.7884	0.47333	96.3457
64.2032	100.048	0.00225	122.416	99.5374	64.2032	-0.01907	0.47667	96.7884	0.47667	96.3455
64.3032	100.048	0.00217	122.995	99.5325	64.3032	-0.01922	0.48	96.7884	0.48	96.3453
64.4032	100.048	0.0021	123.574	99.5276	64.4032	-0.01936	0.48333	96.7884	0.48333	96.3452
64.5032	100.048	0.00202	124.153	99.5227	64.5032	-0.01951	0.48667	96.7883	0.48667	96.3451
64.6032	100.048	0.00195	124.734	99.5179	64.6032	-0.01966	0.49	96.7882	0.49	96.345
64.7032	100.048	0.00187	125.314	99.5131	64.7032	-0.0198	0.49333	96.788	0.49333	96.3449
64.8032	100.048	0.0018	125.894	99.5083	64.8032	-0.01995	0.49667	96.7879	0.49667	96.3448
64.9032	100.048	0.00172	126.476	99.5035	64.9032	-0.0201	0.5	96.7877	0.5	96.3448
65.0032	100.048	0.00165	127.058	99.4988	65.0032	-0.02025	0.50333	96.7875	0.50333	96.3448
65.1032	100.048	0.00158	127.641	99.494	65.1032	-0.02039	0.50667	96.7873	0.50667	96.3448
65.2032	100.048	0.0015	128.224	99.4893	65.2032	-0.02054	0.51	96.787	0.51	96.3449
65.3032	100.048	0.00143	128.808	99.4847	65.3032	-0.02069	0.51333	96.7868	0.51333	96.3449
65.4032	100.048	0.00135	129.392	99.48	65.4032	-0.02084	0.51667	96.7865	0.51667	96.345
65.5032	100.048	0.00128	129.977	99.4753	65.5032	-0.02098	0.52	96.7863	0.52	96.345
65.6032	100.048	0.00121	130.563	99.4707	65.6032	-0.02113	0.52333	96.7861	0.52333	96.3451
65.7032	100.048	0.00113	131.147	99.466	65.7032	-0.02128	0.52667	96.7859	0.52667	96.3451
65.8032	100.048	0.00106	131.733	99.4614	65.8032	-0.02143	0.53	96.7858	0.53	96.3452
65.9032	100.048	0.000986992	132.319	99.4569	65.9032	-0.02157	0.53333	96.7857	0.53333	96.3453
66.0032	100.048	0.000913572	132.905	99.4523	66.0032	-0.02172	0.53667	96.7856	0.53667	96.3453
66.1032	100.048	0.000840151	133.493	99.4479	66.1032	-0.02187	0.54	96.7856	0.54	96.3454
66.2032	100.048	0.000766716	134.082	99.4434	66.2032	-0.02202	0.54333	96.7856	0.54333	96.3455
66.3032	100.048	0.000693257	134.67	99.439	66.3032	-0.02217	0.54667	96.7857	0.54667	96.3456
66.4032	100.048	0.000619762	135.258	99.4347	66.4032	-0.02232	0.55	96.7858	0.55	96.3456
66.5032	100.048	0.000546222	135.846	99.4304	66.5032	-0.02246	0.55333	96.786	0.55333	96.3457
66.6032	100.048	0.000472627	136.433	99.4261	66.6032	-0.02261	0.55667	96.7862	0.55667	96.3457
66.7032	100.048	0.000398969	137.022	99.4218	66.7032	-0.02276	0.56	96.7864	0.56	96.3458
66.8032	100.048	0.000325243	137.614	99.4176	66.8032	-0.02291	0.56333	96.7866	0.56333	96.3458
66.9032	100.048	0.000251442	138.206	99.4133	66.9032	-0.02306	0.56667	96.7869	0.56667	96.3458
67.0032	100.048	0.000177563	138.797	99.4091	67.0032	-0.02321	0.57	96.7872	0.57	96.3458
67.1032	100.048	0.000103603	139.387	99.4048	67.1032	-0.02336	0.57333	96.7874	0.57333	96.3458
67.2032	100.049	2.9561e-05	139.977	99.4005	67.2032	-0.02351	0.57667	96.7877	0.57667	96.3458
67.3032	100.049	-4.45632e-05	140.566	99.3962	67.3032	-0.02365	0.58	96.7879	0.58	96.3458
67.4032	100.049	-0.000118768	141.157	99.3919	67.4032	-0.02379	0.58333	96.7882	0.58333	96.3458
67.5032	100.049	-0.00019305	141.748	99.3876	67.5032	-0.02393	0.58667	96.7884	0.58667	96.3458
67.6032	100.049	-0.000267406	142.339	99.3833	67.6032	-0.02406	0.59	96.7886	0.59	96.3458
67.7032	100.049	-0.00034183	142.932	99.3791	67.7032	-0.0242	0.59333	96.7888	0.59333	96.3458
67.8032	100.049	-0.000416318	143.525	99.3748	67.8032	-0.02433	0.59667	96.789	0.59667	96.3458
67.9032	100.049	-0.000490864	144.116	99.3706	67.9032	-0.02447	0.6	96.7892	0.6	96.3458
68.0032	100.049	-0.000565461	144.708	99.3665	68.0032	-0.0246	0.60333	96.7893	0.60333	96.3458
68.1032	100.049	-0.000640104	145.299	99.3623	68.1032	-0.02474	0.60667	96.7895	0.60667	96.3458
68.2032	100.049	-0.000714786	145.889	99.3582	68.2032	-0.02487	0.61	96.7897	0.61	96.3457
68.3032	100.049	-0.000789503	146.483	99.3542	68.3032	-0.025	0.61333	96.7899	0.61333	96.3457
68.4032	100.049	-0.000864248	147.077	99.3501	68.4032	-0.02514	0.61667	96.7901	0.61667	96.3456
68.5032	100.049	-0.000939017	147.669	99.3462	68.5032	-0.02527	0.62	96.7903	0.62	96.3455
68.6032	100.049	-0.00101	148.263	99.3422	68.6032	-0.0254	0.62333	96.7904	0.62333	96.3454
68.7032	100.048	-0.00109	148.855	99.3382	68.7032	-0.02553	0.62667	96.7906	0.62667	96.3453
68.8032	100.048	-0.00116	149.446	99.3343	68.8032	-0.02566	0.63	96.7908	0.63	96.3452
68.9032	100.048	-0.00124	150.04	99.3303	68.9032	-0.02579	0.63333	96.791	0.63333	96.345
69.0032	100.048	-0.00131	150.632	99.3264	69.0032	-0.02592	0.63667	96.7912	0.63667	96.3448
69.1032	100.048	-0.00139	151.225	99.3224	69.1032	-0.02605	0.64	96.7913	0.64	96.3447
69.2032	100.048	-0.00146	151.818	99.3185	69.2032	-0.02618	0.64333	96.7915	0.64333	96.3445
69.3032	100.047	-0.00154	152.411	99.3145	69.3032	-0.02631	0.64667	96.7917	0.64667	96.3443
69.4032	100.047	-0.00161	153.005	99.3106	69.4032	-0.02644	0.65	96.7919	0.65	96.3442
69.5032	100.047	-0.00169	153.597	99.3067	69.5032	-0.02656	0.65333	96.7921	0.65333	96.344
69.6032	100.047	-0.00176	154.191	99.3028	69.6032	-0.02669	0.65667	96.7923	0.65667	96.3439
69.7032	100.047	-0.00184	154.784	99.299	69.7032	-0.02682	0.66	96.7926	0.66	96.3438
69.8032	100.047	-0.00191	155.376	99.2952	69.8032	-0.02694	0.66333	96.7928	0.66333	96.3436
69.9032	100.047	-0.00199	155.968	99.2915	69.9032	-0.02707	0.66667	96.7931	0.66667	96.3435
70.0032	100.048	-0.00206	156.561	99.2878	70.0032	-0.02719	0.67	96.7933	0.67	96.3435
70.1032	100.048	-0.00214	157.152	99.2842	70.1032	-0.02731	0.67333	96.7936	0.67333	96.3434
70.2032	100.048	-0.00221	157.745	99.2806	70.2032	-0.02744	0.67667	96.7939	0.67667	96.3433
70.3032	100.048	-0.00229	158.336	99.2771	70.3032	-0.02756	0.68	96.7942	0.68	96.3432
70.4032	100.048	-0.00236	158.927	99.2737	70.4032	-0.02768	0.68333	96.7945	0.68333	96.3431
70.5032	100.048	-0.00244	159.519	99.2703	70.5032	-0.02781	0.68667	96.7948	0.68667	96.343
70.6032	100.048	-0.00251	160.111	99.2669	70.6032	-0.02793	0.69	96.7951	0.69	96.3429
70.7032	100.048	-0.00259	160.703	99.2636	70.7032	-0.02805	0.69333	96.7954	0.69333	96.3428
70.8032	100.048	-0.00266	161.296	99.2604	70.8032	-0.02817	0.69667	96.7957	0.69667	96.3427
70.9032	100.048	-0.00274	161.889	99.2572	70.9032	-0.02829	0.7	96.7959	0.7	96.3426
71.0032	100.048	-0.00281	162.482	99.254	71.0032	-0.02841	0.70333	96.7961	0.70333	96.3426
71.1032	100.048	-0.00289	163.076	99.2508	71.1032	-0.02853	0.70667	96.7963	0.70667	96.3425
71.2032	100.048	-0.00296	163.668	99.2477	71.2032	-0.02865	0.71	96.7964	0.71	96.3424
71.3032	100.048	-0.00304	164.259	99.2445	71.3032	-0.02877	0.71333	96.7966	0.71333	96.3424
71.4032	100.048	-0.00311	164.851	99.2413	71.4032	-0.02889	0.71667	96.7966	0.71667	96.3425
71.5032	100.048	-0.00319	165.443	99.2381	71.5032	-0.029	0.72	96.7967	0.72	96.3425
71.6032	100.048	-0.00326	166.036	99.2348	71.6032	-0.02912	0.72333	96.7967	0.72333	96.3426
71.7032	100.048	-0.00334	166.628	99.2315	71.7032	-0.02924	0.72667	96.7966	0.72667	96.3427
71.8032	100.048	-0.00341	167.221	99.2282	71.8032	-0.02936	0.73	96.7966	0.73	96.3429
71.9032	100.048	-0.00348	167.813	99.2248	71.9032	-0.02947	0.73333	96.7965	0.73333	96.3431
72.0032	100.048	-0.00356	168.406	99.2214	72.0032	-0.02959	0.73667	96.7964	0.73667	96.3433
72.1032	100.048	-0.00363	169	99.218	72.1032	-0.02971	0.74	96.7963	0.74	96.3436
72.2032	100.048	-0.00371	169.593	99.2146	72.2032	-0.02982	0.74333	96.7961	0.74333	96.3439
72.3032	100.048	-0.00378	170.189	99.2112	72.3032	-0.02994	0.74667	96.796	0.74667	96.3442
72.4032	100.048	-0.00386	170.783	99.2078	72.4032	-0.03005	0.75	96.7959	0.75	96.3445
72.5032	100.048	-0.00393	171.377	99.2045	72.5032	-0.03017	0.75333	96.7957	0.75333	96.3448
72.6032	100.047	-0.00401	171.971	99.2012	72.6032	-0.03028	0.75667	96.7956	0.75667	96.3451
72.7032	100.047	-0.00408	172.565	99.198	72.7032	-0.03039	0.76	96.7954	0.76	96.3454
72.8032	100.047	-0.00416	173.158	99.1948	72.8032	-0.03051	0.76333	96.7953	0.76333	96.3457
72.9032	100.047	-0.00423	173.752	99.1916	72.9032	-0.03062	0.76667	96.7952	0.76667	96.346
73.0032	100.047	-0.00431	174.344	99.1886	73.0032	-0.03073	0.77	96.795	0.77	96.3462
73.1032	100.047	-0.00438	174.938	99.1855	73.1032	-0.03085	0.77333	96.7949	0.77333	96.3463
73.2032	100.046	-0.00446	175.532	99.1825	73.2032	-0.03096	0.77667	96.7947	0.77667	96.3465
73.3032	100.046	-0.00453	176.125	99.1794	73.3032	-0.03107	0.78	96.7946	0.78	96.3466
73.4032	100.046	-0.00461	176.718	99.1763	73.4032	-0.03118	0.78333	96.7944	0.78333	96.3466
73.5032	100.046	-0.00468	177.311	99.1732	73.5032	-0.03129	0.78667	96.7943	0.78667	96.3466
73.6032	100.046	-0.00476	177.904	99.1701	73.6032	-0.0314	0.79	96.7941	0.79	96.3466
73.7032	100.045	-0.00483	178.498	99.1668	73.7032	-0.03151	0.79333	96.794	0.79333	96.3466
73.8032	100.045	-0.00491	179.093	99.1634	73.8032	-0.03163	0.79667	96.7938	0.79667	96.3465
73.9032	100.044	-0.00499	179.686	99.1599	73.9032	-0.03174	0.8	96.7936	0.8	96.3465
74.0032	100.044	-0.00506	180.28	99.1562	74.0032	-0.03185	0.80333	96.7934	0.80333	96.3465
74.1032	100.044	-0.00514	180.874	99.1525	74.1032	-0.03196	0.80667	96.7932	0.80667	96.3464
74.2032	100.043	-0.00521	181.469	99.1487	74.2032	-0.03207	0.81	96.793	0.81	96.3464
74.3032	100.043	-0.00529	182.062	99.1448	74.3032	-0.03217	0.81333	96.7928	0.81333	96.3464
74.4032	100.042	-0.00537	182.655	99.1409	74.4032	-0.03228	0.81667	96.7926	0.81667	96.3464
74.5032	100.042	-0.00544	183.248	99.1369	74.5032	-0.03239	0.82	96.7924	0.82	96.3465
74.6032	100.042	-0.00552	183.841	99.133	74.6032	-0.0325	0.82333	96.7922	0.82333	96.3465
74.7032	100.041	-0.0056	184.435	99.1292	74.7032	-0.03261	0.82667	96.792	0.82667	96.3466
74.8032	100.041	-0.00568	185.027	99.1254	74.8032	-0.03272	0.83	96.7918	0.83	96.3467
74.9032	100.04	-0.00575	185.621	99.1217	74.9032	-0.03283	0.83333	96.7916	0.83333	96.3468
75.0032	100.04	-0.00583	186.214	99.118	75.0032	-0.03294	0.83667	96.7914	0.83667	96.3469
75.1032	100.04	-0.00591	186.808	99.1145	75.1032	-0.03305	0.84	96.7911	0.84	96.347
75.2032	100.039	-0.00599	187.403	99.1111	75.2032	-0.03315	0.84333	96.7908	0.84333	96.3471
75.3032	100.039	-0.00606	187.995	99.1076	75.3032	-0.03326	0.84667	96.7905	0.84667	96.3472
75.4032	100.039	-0.00614	188.587	99.1043	75.4032	-0.03337	0.85	96.7902	0.85	96.3473
75.5032	100.038	-0.00622	189.179	99.1009	75.5032	-0.03348	0.85333	96.7899	0.85333	96.3473
75.6032	100.038	-0.0063	189.77	99.0975	75.6032	-0.03359	0.85667	96.7895	0.85667	96.3473
75.7032	100.038	-0.00638	190.362	99.0941	75.7032	-0.03369	0.86	96.7891	0.86	96.3473
75.8032	100.038	-0.00645	190.955	99.0907	75.8032	-0.0338	0.86333	96.7887	0.86333	96.3473
75.9032	100.038	-0.00653	191.547	99.0872	75.9032	-0.03391	0.86667	96.7882	0.86667	96.3473
76.0032	100.037	-0.00661	192.14	99.0837	76.0032	-0.03402	0.87	96.7878	0.87	96.3472
76.1032	100.037	-0.00669	192.731	99.0801	76.1032	-0.03412	0.87333	96.7873	0.87333	96.347
76.2032	100.037	-0.00677	193.322	99.0764	76.2032	-0.03423	0.87667	96.7869	0.87667	96.3469
76.3032	100.037	-0.00684	193.912	99.0727	76.3032	-0.03434	0.88	96.7865	0.88	96.3468
76.4032	100.037	-0.00692	194.5	99.0689	76.4032	-0.03445	0.88333	96.7861	0.88333	96.3466
76.5032	100.037	-0.007	195.089	99.0651	76.5032	-0.03455	0.88667	96.7858	0.88667	96.3464
76.6032	100.037	-0.00708	195.679	99.0612	76.6032	-0.03466	0.89	96.7855	0.89	96.3462
76.7032	100.037	-0.00715	196.269	99.0572	76.7032	-0.03477	0.89333	96.7852	0.89333	96.346
76.8032	100.037	-0.00723	196.859	99.0533	76.8032	-0.03487	0.89667	96.7849	0.89667	96.3457
76.9032	100.037	-0.00731	197.449	99.0493	76.9032	-0.03498	0.9	96.7847	0.9	96.3455
77.0032	100.037	-0.00739	198.037	99.0452	77.0032	-0.03509	0.90333	96.7846	0.90333	96.3453
77.1032	100.037	-0.00746	198.626	99.0412	77.1032	-0.03519	0.90667	96.7845	0.90667	96.345
77.2032	100.037	-0.00754	199.215	99.0371	77.2032	-0.0353	0.91	96.7844	0.91	96.3448
77.3032	100.037	-0.00761	199.804	99.033	77.3032	-0.03541	0.91333	96.7843	0.91333	96.3445
77.4032	100.037	-0.00769	200.394	99.0289	77.4032	-0.03551	0.91667	96.7843	0.91667	96.3443
77.5032	100.037	-0.00777	200.983	99.0247	77.5032	-0.03562	0.92	96.7843	0.92	96.344
77.6032	100.037	-0.00784	201.572	99.0206	77.6032	-0.03573	0.92333	96.7843	0.92333	96.3438
77.7032	100.037	-0.00792	202.16	99.0165	77.7032	-0.03583	0.92667	96.7844	0.92667	96.3435
77.8032	100.038	-0.00799	202.748	99.0123	77.8032	-0.03594	0.93	96.7844	0.93	96.3432
77.9032	100.038	-0.00806	203.337	99.0082	77.9032	-0.03604	0.93333	96.7845	0.93333	96.3429
78.0032	100.038	-0.00814	203.925	99.004	78.0032	-0.03615	0.93667	96.7846	0.93667	96.3427
78.1032	100.038	-0.00821	204.512	98.9999	78.1032	-0.03626	0.94	96.7847	0.94	96.3424
78.2032	100.038	-0.00829	205.099	98.9957	78.2032	-0.03636	0.94333	96.7848	0.94333	96.3421
78.3032	100.037	-0.00836	205.686	98.9915	78.3032	-0.03647	0.94667	96.7849	0.94667	96.3419
78.4032	100.037	-0.00843	206.271	98.9872	78.4032	-0.03657	0.95	96.7851	0.95	96.3417
78.5032	100.037	-0.0085	206.856	98.983	78.5032	-0.03667	0.95333	96.7853	0.95333	96.3415
78.6032	100.037	-0.00858	207.442	98.9787	78.6032	-0.03678	0.95667	96.7854	0.95667	96.3413
78.7032	100.037	-0.00865	208.026	98.9744	78.7032	-0.03688	0.96	96.7856	0.96	96.3411
78.8032	100.037	-0.00872	208.611	98.9701	78.8032	-0.03699	0.96333	96.7858	0.96333	96.341
78.9032	100.037	-0.00879	209.196	98.9657	78.9032	-0.03709	0.96667	96.786	0.96667	96.3409
79.0032	100.037	-0.00886	209.782	98.9613	79.0032	-0.0372	0.97	96.7863	0.97	96.3408
79.1032	100.037	-0.00893	210.368	98.957	79.1032	-0.0373	0.97333	96.7865	0.97333	96.3407
79.2032	100.037	-0.00901	210.952	98.9525	79.2032	-0.0374	0.97667	96.7867	0.97667	96.3406
79.3032	100.036	-0.00908	211.536	98.9481	79.3032	-0.0375	0.98	96.787	0.98	96.3405
79.4032	100.036	-0.00915	212.121	98.9436	79.4032	-0.03761	0.98333	96.7872	0.98333	96.3405
79.5032	100.036	-0.00922	212.705	98.9392	79.5032	-0.03771	0.98667	96.7874	0.98667	96.3404
79.6032	100.035	-0.00929	213.289	98.9346	79.6032	-0.03781	0.99	96.7876	0.99	96.3404
79.7032	100.035	-0.00936	213.872	98.9301	79.7032	-0.03791	0.99333	96.7878	0.99333	96.3403
79.8032	100.035	-0.00943	214.454	98.9255	79.8032	-0.03802	0.99667	96.788	0.99667	96.3402
79.9032	100.034	-0.0095	215.036	98.9208	79.9032	-0.03812	1	96.7881	1	96.3401
80.0032	100.034	-0.00956	215.619	98.9161	80.0032	-0.03822	1.00333	96.7882	1.00333	96.34
80.1032	100.033	-0.00963	216.202	98.9113	80.1032	-0.03832	1.00667	96.7883	1.00667	96.3399
80.2032	100.033	-0.0097	216.785	98.9065	80.2032	-0.03842	1.01	96.7883	1.01	96.3398
80.3032	100.033	-0.00977	217.367	98.9016	80.3032	-0.03852	1.01333	96.7883	1.01333	96.3397
80.4032	100.032	-0.00984	217.948	98.8966	80.4032	-0.03862	1.01667	96.7883	1.01667	96.3396
80.5032	100.032	-0.00991	218.529	98.8915	80.5032	-0.03872	1.02	96.7883	1.02	96.3395
80.6032	100.032	-0.00998	219.11	98.8864	80.6032	-0.03882	1.02333	96.7882	1.02333	96.3394
80.7032	100.032	-0.01004	219.69	98.8813	80.7032	-0.03892	1.02667	96.7881	1.02667	96.3394
80.8032	100.032	-0.01011	220.269	98.8761	80.8032	-0.03902	1.03	96.788	1.03	96.3394
80.9032	100.032	-0.01018	220.849	98.8709	80.9032	-0.03912	1.03333	96.788	1.03333	96.3394
81.0032	100.032	-0.01025	221.429	98.8656	81.0032	-0.03922	1.03667	96.7879	1.03667	96.3395
81.1032	100.032	-0.01031	222.009	98.8604	81.1032	-0.03931	1.04	96.7879	1.04	96.3396
81.2032	100.032	-0.01038	222.589	98.8551	81.2032	-0.03941	1.04333	96.7878	1.04333	96.3398
81.3032	100.032	-0.01045	223.168	98.8498	81.3032	-0.03951	1.04667	96.7879	1.04667	96.34
81.4032	100.032	-0.01051	223.746	98.8445	81.4032	-0.03961	1.05	96.7879	1.05	96.3403
81.5032	100.032	-0.01058	224.324	98.8393	81.5032	-0.0397	1.05333	96.788	1.05333	96.3406
81.6032	100.032	-0.01065	224.903	98.834	81.6032	-0.0398	1.05667	96.7881	1.05667	96.341
81.7032	100.032	-0.01071	225.482	98.8287	81.7032	-0.0399	1.06	96.7883	1.06	96.3414
81.8032	100.032	-0.01078	226.059	98.8234	81.8032	-0.03999	1.06333	96.7885	1.06333	96.3419
81.9032	100.032	-0.01085	226.638	98.8182	81.9032	-0.04009	1.06667	96.7887	1.06667	96.3423
82.0032	100.032	-0.01091	227.215	98.8129	82.0032	-0.04019	1.07	96.7889	1.07	96.3428
82.1032	100.032	-0.01098	227.792	98.8076	82.1032	-0.04028	1.07333	96.7892	1.07333	96.3432
82.2032	100.032	-0.01104	228.37	98.8023	82.2032	-0.04038	1.07667	96.7894	1.07667	96.3436
82.3032	100.031	-0.01111	228.948	98.797	82.3032	-0.04047	1.08	96.7896	1.08	96.344
82.4032	100.031	-0.01118	229.526	98.7918	82.4032	-0.04057	1.08333	96.7899	1.08333	96.3444
82.5032	100.031	-0.01124	230.103	98.7865	82.5032	-0.04066	1.08667	96.7901	1.08667	96.3448
82.6032	100.031	-0.01131	230.681	98.7812	82.6032	-0.04076	1.09	96.7903	1.09	96.345
82.7032	100.03	-0.01137	231.257	98.7759	82.7032	-0.04085	1.09333	96.7904	1.09333	96.3453
82.8032	100.03	-0.01144	231.833	98.7706	82.8032	-0.04094	1.09667	96.7906	1.09667	96.3455
82.9032	100.03	-0.01151	232.409	98.7653	82.9032	-0.04104	1.1	96.7907	1.1	96.3457
83.0032	100.029	-0.01157	232.985	98.76	83.0032	-0.04113	1.10333	96.7908	1.10333	96.3458
83.1032	100.029	-0.01164	233.562	98.7548	83.1032	-0.04122	1.10667	96.791	1.10667	96.346
83.2032	100.029	-0.01171	234.139	98.7495	83.2032	-0.04131	1.11	96.7911	1.11	96.346
83.3032	100.029	-0.01177	234.714	98.7443	83.3032	-0.04141	1.11333	96.7912	1.11333	96.3461
83.4032	100.029	-0.01184	235.289	98.7391	83.4032	-0.0415	1.11667	96.7914	1.11667	96.3462
83.5032	100.028	-0.01191	235.863	98.7339	83.5032	-0.04159	1.12	96.7915	1.12	96.3462
83.6032	100.028	-0.01197	236.438	98.7287	83.6032	-0.04168	1.12333	96.7917	1.12333	96.3462
83.7032	100.028	-0.01204	237.013	98.7235	83.7032	-0.04177	1.12667	96.7919	1.12667	96.3462
83.8032	100.028	-0.01211	237.588	98.7183	83.8032	-0.04186	1.13	96.7921	1.13	96.3463
83.9032	100.028	-0.01217	238.162	98.7131	83.9032	-0.04195	1.13333	96.7923	1.13333	96.3463
84.0032	100.028	-0.01224	238.735	98.7078	84.0032	-0.04204	1.13667	96.7925	1.13667	96.3463
84.1032	100.028	-0.01231	239.308	98.7025	84.1032	-0.04213	1.14	96.7927	1.14	96.3463
84.2032	100.028	-0.01237	239.882	98.6971	84.2032	-0.04222	1.14333	96.7929	1.14333	96.3464
84.3032	100.028	-0.01244	240.455	98.6917	84.3032	-0.04231	1.14667	96.793	1.14667	96.3464
84.4032	100.028	-0.01251	241.029	98.6862	84.4032	-0.0424	1.15	96.7932	1.15	96.3464
84.5032	100.028	-0.01258	241.601	98.6806	84.5032	-0.04249	1.15333	96.7933	1.15333	96.3465
84.6032	100.028	-0.01265	242.174	98.6749	84.6032	-0.04258	1.15667	96.7934	1.15667	96.3466
84.7032	100.027	-0.01271	242.746	98.6691	84.7032	-0.04267	1.16	96.7935	1.16	96.3467
84.8032	100.027	-0.01278	243.318	98.6633	84.8032	-0.04275	1.16333	96.7936	1.16333	96.3468
84.9032	100.027	-0.01285	243.89	98.6573	84.9032	-0.04284	1.16667	96.7936	1.16667	96.3469
85.0032	100.027	-0.01292	244.461	98.6513	85.0032	-0.04293	1.17	96.7937	1.17	96.347
85.1032	100.027	-0.01299	245.032	98.6453	85.1032	-0.04301	1.17333	96.7938	1.17333	96.3472
85.2032	100.026	-0.01305	245.605	98.6392	85.2032	-0.0431	1.17667	96.7938	1.17667	96.3474
85.3032	100.026	-0.01312	246.177	98.6332	85.3032	-0.04319	1.18	96.7939	1.18	96.3476
85.4032	100.026	-0.01319	246.749	98.6271	85.4032	-0.04327	1.18333	96.794	1.18333	96.3478
85.5032	100.026	-0.01326	247.32	98.6211	85.5032	-0.04336	1.18667	96.7942	1.18667	96.3481
85.6032	100.025	-0.01333	247.891	98.6151	85.6032	-0.04344	1.19	96.7943	1.19	96.3484
85.7032	100.025	-0.0134	248.462	98.6092	85.7032	-0.04353	1.19333	96.7946	1.19333	96.3486
85.8032	100.025	-0.01347	249.031	98.6033	85.8032	-0.04361	1.19667	96.7948	1.19667	96.3489
85.9032	100.024	-0.01354	249.6	98.5975	85.9032	-0.0437	1.2	96.7951	1.2	96.3492
86.0032	100.023	-0.0136	250.169	98.5917	86.0032	-0.04378	1.20333	96.7955	1.20333	96.3494
86.1032	100.023	-0.01367	250.739	98.5858	86.1032	-0.04386	1.20667	96.7958	1.20667	96.3496
86.2032	100.022	-0.01374	251.309	98.5801	86.2032	-0.04395	1.21	96.7962	1.21	96.3498
86.3032	100.021	-0.01381	251.879	98.5743	86.3032	-0.04403	1.21333	96.7966	1.21333	96.35
86.4032	100.021	-0.01388	252.449	98.5685	86.4032	-0.04411	1.21667	96.797	1.21667	96.3501
86.5032	100.02	-0.01395	253.018	98.5626	86.5032	-0.0442	1.22	96.7974	1.22	96.3502
86.6032	100.019	-0.01402	253.586	98.5568	86.6032	-0.04428	1.22333	96.7977	1.22333	96.3502
86.7032	100.019	-0.01409	254.154	98.5508	86.7032	-0.04436	1.22667	96.798	1.22667	96.3502
86.8032	100.018	-0.01415	254.721	98.5449	86.8032	-0.04444	1.23	96.7983	1.23	96.3501
86.9032	100.018	-0.01422	255.289	98.5388	86.9032	-0.04452	1.23333	96.7986	1.23333	96.35
87.0032	100.017	-0.01429	255.857	98.5328	87.0032	-0.0446	1.23667	96.7987	1.23667	96.3499
87.1032	100.016	-0.01436	256.426	98.5267	87.1032	-0.04468	1.24	96.7989	1.24	96.3497
87.2032	100.016	-0.01443	256.995	98.5206	87.2032	-0.04476	1.24333	96.799	1.24333	96.3495
87.3032	100.015	-0.0145	257.563	98.5144	87.3032	-0.04484	1.24667	96.799	1.24667	96.3492
87.4032	100.014	-0.01457	258.131	98.5083	87.4032	-0.04492	1.25	96.799	1.25	96.349
87.5032	100.014	-0.01464	258.697	98.5022	87.5032	-0.045	1.25333	96.7989	1.25333	96.3488
87.6032	100.013	-0.0147	259.264	98.4961	87.6032	-0.04507	1.25667	96.7988	1.25667	96.3486
87.7032	100.013	-0.01477	259.83	98.49	87.7032	-0.04515	1.26	96.7987	1.26	96.3484
87.8032	100.013	-0.01484	260.396	98.484	87.8032	-0.04523	1.26333	96.7985	1.26333	96.3483
87.9032	100.012	-0.01491	260.962	98.478	87.9032	-0.04531	1.26667	96.7982	1.26667	96.3482
88.0032	100.012	-0.01498	261.527	98.472	88.0032	-0.04538	1.27	96.798	1.27	96.3482
88.1032	100.012	-0.01505	262.093	98.4661	88.1032	-0.04546	1.27333	96.7977	1.27333	96.3483
88.2032	100.012	-0.01511	262.658	98.4603	88.2032	-0.04554	1.27667	96.7975	1.27667	96.3484
88.3032	100.011	-0.01518	263.223	98.4545	88.3032	-0.04561	1.28	96.7972	1.28	96.3486
88.4032	100.011	-0.01525	263.788	98.4488	88.4032	-0.04569	1.28333	96.7969	1.28333	96.3489
88.5032	100.011	-0.01532	264.353	98.4431	88.5032	-0.04576	1.28667	96.7966	1.28667	96.3492
88.6032	100.011	-0.01539	264.918	98.4374	88.6032	-0.04583	1.29	96.7964	1.29	96.3496
88.7032	100.011	-0.01546	265.484	98.4318	88.7032	-0.04591	1.29333	96.7962	1.29333	96.3501
88.8032	100.01	-0.01552	266.049	98.4263	88.8032	-0.04598	1.29667	96.796	1.29667	96.3506
88.9032	100.01	-0.01559	266.615	98.4207	88.9032	-0.04605	1.3	96.7959	1.3	96.3511
89.0032	100.01	-0.01566	267.179	98.4152	89.0032	-0.04613	1.30333	96.7958	1.30333	96.3517
89.1032	100.01	-0.01573	267.742	98.4096	89.1032	-0.0462	1.30667	96.7958	1.30667	96.3523
89.2032	100.01	-0.0158	268.307	98.404	89.2032	-0.04627	1.31	96.7958	1.31	96.3529
89.3032	100.01	-0.01586	268.87	98.3984	89.3032	-0.04634	1.31333	96.7959	1.31333	96.3535
89.4032	100.009	-0.01593	269.432	98.3927	89.4032	-0.04641	1.31667	96.796	1.31667	96.3541
89.5032	100.009	-0.016	269.994	98.387	89.5032	-0.04649	1.32	96.7961	1.32	96.3547
89.6032	100.009	-0.01607	270.556	98.3812	89.6032	-0.04656	1.32333	96.7963	1.32333	96.3553
89.7032	100.009	-0.01613	271.117	98.3754	89.7032	-0.04663	1.32667	96.7965	1.32667	96.3559
89.8032	100.009	-0.0162	271.679	98.3696	89.8032	-0.0467	1.33	96.7968	1.33	96.3564
89.9032	100.009	-0.01627	272.241	98.3637	89.9032	-0.04677	1.33333	96.797	1.33333	96.357
90.0032	100.009	-0.01634	272.802	98.3578	90.0032	-0.04684	1.33667	96.7973	1.33667	96.3575
90.1032	100.009	-0.0164	273.362	98.3519	90.1032	-0.04691	1.34	96.7976	1.34	96.3579
90.2032	100.009	-0.01647	273.925	98.3461	90.2032	-0.04697	1.34333	96.7978	1.34333	96.3584
90.3032	100.009	-0.01654	274.485	98.3402	90.3032	-0.04704	1.34667	96.7981	1.34667	96.3587
90.4032	100.009	-0.01661	275.046	98.3344	90.4032	-0.04711	1.35	96.7984	1.35	96.3591
90.5032	100.009	-0.01667	275.607	98.3286	90.5032	-0.04718	1.35333	96.7986	1.35333	96.3594
90.6032	100.008	-0.01674	276.167	98.3228	90.6032	-0.04725	1.35667	96.7988	1.35667	96.3596
90.7032	100.008	-0.01681	276.727	98.317	90.7032	-0.04732	1.36	96.799	1.36	96.3598
90.8032	100.008	-0.01687	277.286	98.3113	90.8032	-0.04738	1.36333	96.7992	1.36333	96.36
90.9032	100.007	-0.01694	277.844	98.3054	90.9032	-0.04745	1.36667	96.7994	1.36667	96.3602
91.0032	100.007	-0.01701	278.403	98.2996	91.0032	-0.04752	1.37	96.7996	1.37	96.3603
91.1032	100.007	-0.01708	278.963	98.2938	91.1032	-0.04759	1.37333	96.7997	1.37333	96.3604
91.2032	100.006	-0.01714	279.523	98.2879	91.2032	-0.04765	1.37667	96.7998	1.37667	96.3604
91.3032	100.005	-0.01721	280.082	98.282	91.3032	-0.04772	1.38	96.8	1.38	96.3605
91.4032	100.005	-0.01728	280.639	98.2761	91.4032	-0.04779	1.38333	96.8001	1.38333	96.3605
91.5032	100.004	-0.01734	281.197	98.2702	91.5032	-0.04786	1.38667	96.8002	1.38667	96.3604
91.6032	100.004	-0.01741	281.755	98.2642	91.6032	-0.04792	1.39	96.8004	1.39	96.3604
91.7032	100.003	-0.01748	282.313	98.2582	91.7032	-0.04799	1.39333	96.8006	1.39333	96.3603
91.8032	100.003	-0.01754	282.871	98.2522	91.8032	-0.04806	1.39667	96.8008	1.39667	96.3602
91.9032	100.003	-0.01761	283.429	98.2461	91.9032	-0.04812	1.4	96.801	1.4	96.3601
92.0032	100.002	-0.01767	283.986	98.2401	92.0032	-0.04819	1.40333	96.8012	1.40333	96.3599
92.1032	100.002	-0.01774	284.543	98.234	92.1032	-0.04826	1.40667	96.8015	1.40667	96.3597
92.2032	100.002	-0.01781	285.099	98.228	92.2032	-0.04832	1.41	96.8018	1.41	96.3595
92.3032	100.001	-0.01787	285.655	98.2219	92.3032	-0.04839	1.41333	96.8022	1.41333	96.3593
92.4032	100.001	-0.01794	286.211	98.2157	92.4032	-0.04845	1.41667	96.8025	1.41667	96.3591
92.5032	100.001	-0.01801	286.768	98.2096	92.5032	-0.04852	1.42	96.8029	1.42	96.3588
92.6032	100.001	-0.01807	287.325	98.2034	92.6032	-0.04859	1.42333	96.8033	1.42333	96.3585
92.7032	100.001	-0.01814	287.882	98.1971	92.7032	-0.04865	1.42667	96.8037	1.42667	96.3583
92.8032	100	-0.0182	288.438	98.1909	92.8032	-0.04872	1.43	96.8042	1.43	96.358
92.9032	100	-0.01827	288.994	98.1846	92.9032	-0.04878	1.43333	96.8046	1.43333	96.3578
93.0032	99.9998	-0.01833	289.549	98.1782	93.0032	-0.04885	1.43667	96.805	1.43667	96.3575
93.1032	99.9995	-0.0184	290.105	98.1719	93.1032	-0.04892	1.44	96.8054	1.44	96.3573
93.2032	99.9992	-0.01847	290.66	98.1655	93.2032	-0.04898	1.44333	96.8058	1.44333	96.3572
93.3032	99.9988	-0.01853	291.213	98.1591	93.3032	-0.04905	1.44667	96.8062	1.44667	96.3571
93.4032	99.9985	-0.0186	291.768	98.1528	93.4032	-0.04912	1.45	96.8066	1.45	96.357
93.5032	99.998	-0.01866	292.321	98.1464	93.5032	-0.04918	1.45333	96.8069	1.45333	96.357
93.6032	99.9974	-0.01873	292.876	98.1401	93.6032	-0.04925	1.45667	96.8072	1.45667	96.357
93.7032	99.9968	-0.01879	293.429	98.1338	93.7032	-0.04931	1.46	96.8075	1.46	96.3571
93.8032	99.996	-0.01886	293.982	98.1275	93.8032	-0.04938	1.46333	96.8078	1.46333	96.3572
93.9032	99.9951	-0.01892	294.535	98.1213	93.9032	-0.04945	1.46667	96.808	1.46667	96.3574
94.0032	99.9942	-0.01899	295.089	98.1151	94.0032	-0.04951	1.47	96.8082	1.47	96.3576
94.1032	99.9931	-0.01905	295.643	98.1089	94.1032	-0.04958	1.47333	96.8084	1.47333	96.3579
94.2032	99.992	-0.01912	296.197	98.1027	94.2032	-0.04964	1.47667	96.8086	1.47667	96.3582
94.3032	99.9909	-0.01918	296.75	98.0965	94.3032	-0.04971	1.48	96.8087	1.48	96.3585
94.4032	99.9898	-0.01925	297.303	98.0904	94.4032	-0.04978	1.48333	96.8088	1.48333	96.3588
94.5032	99.9887	-0.01931	297.854	98.0842	94.5032	-0.04984	1.48667	96.8089	1.48667	96.3591
94.6032	99.9877	-0.01938	298.408	98.0781	94.6032	-0.04991	1.49	96.809	1.49	96.3595
94.7032	99.9868	-0.01944	298.96	98.072	94.7032	-0.04998	1.49333	96.809	1.49333	96.3598
94.8032	99.9859	-0.01951	299.512	98.0659	94.8032	-0.05004	1.49667	96.809	1.49667	96.3601
94.9032	99.9851	-0.01957	300.066	98.0598	94.9032	-0.05011	1.5	96.8091	1.5	96.3603
95.0032	99.9844	-0.01963	300.619	98.0537	95.0032	-0.05018	1.50333	96.8091	1.50333	96.3605
95.1032	99.9837	-0.0197	301.172	98.0477	95.1032	-0.05024	1.50667	96.8091	1.50667	96.3607
95.2032	99.9831	-0.01976	301.725	98.0417	95.2032	-0.05031	1.51	96.8091	1.51	96.3608
95.3032	99.9825	-0.01982	302.277	98.0357	95.3032	-0.05038	1.51333	96.8091	1.51333	96.3608
95.4032	99.9819	-0.01989	302.828	98.0297	95.4032	-0.05045	1.51667	96.809	1.51667	96.3608
95.5032	99.9813	-0.01995	303.378	98.0238	95.5032	-0.05051	1.52	96.809	1.52	96.3608
95.6032	99.9808	-0.02001	303.928	98.0179	95.6032	-0.05058	1.52333	96.8089	1.52333	96.3607
95.7032	99.9803	-0.02008	304.479	98.012	95.7032	-0.05065	1.52667	96.8088	1.52667	96.3605
95.8032	99.9799	-0.02014	305.028	98.0061	95.8032	-0.05072	1.53	96.8087	1.53	96.3603
95.9032	99.9796	-0.0202	305.575	98.0002	95.9032	-0.05079	1.53333	96.8086	1.53333	96.3602
96.0032	99.9793	-0.02026	306.126	97.9943	96.0032	-0.05086	1.53667	96.8085	1.53667	96.36
96.1032	99.9791	-0.02033	306.674	97.9884	96.1032	-0.05092	1.54	96.8083	1.54	96.3598
96.2032	99.9789	-0.02039	307.224	97.9824	96.2032	-0.05099	1.54333	96.8082	1.54333	96.3596
96.3032	99.9788	-0.02045	307.775	97.9764	96.3032	-0.05106	1.54667	96.808	1.54667	96.3595
96.4032	99.9786	-0.02051	308.324	97.9704	96.4032	-0.05113	1.55	96.8078	1.55	96.3594
96.5032	99.9785	-0.02057	308.872	97.9643	96.5032	-0.0512	1.55333	96.8076	1.55333	96.3593
96.6032	99.9784	-0.02063	309.422	97.9582	96.6032	-0.05127	1.55667	96.8074	1.55667	96.3592
96.7032	99.9783	-0.02069	309.97	97.952	96.7032	-0.05134	1.56	96.8073	1.56	96.3592
96.8032	99.9783	-0.02076	310.518	97.9458	96.8032	-0.05141	1.56333	96.8071	1.56333	96.3593
96.9032	99.9783	-0.02082	311.067	97.9395	96.9032	-0.05148	1.56667	96.807	1.56667	96.3593
97.0032	99.9784	-0.02088	311.615	97.9332	97.0032	-0.05155	1.57	96.8069	1.57	96.3594
97.1032	99.9784	-0.02093	312.163	97.9269	97.1032	-0.05162	1.57333	96.8068	1.57333	96.3595
97.2032	99.9786	-0.02099	312.711	97.9205	97.2032	-0.05169	1.57667	96.8068	1.57667	96.3597
97.3032	99.9788	-0.02105	313.259	97.914	97.3032	-0.05176	1.58	96.8068	1.58	96.3598
97.4032	99.979	-0.02111	313.808	97.9076	97.4032	-0.05183	1.58333	96.8069	1.58333	96.3599
97.5032	99.9792	-0.02117	314.356	97.9011	97.5032	-0.0519	1.58667	96.807	1.58667	96.3601
97.6032	99.9794	-0.02123	314.903	97.8946	97.6032	-0.05197	1.59	96.8072	1.59	96.3602
97.7032	99.9795	-0.02129	315.451	97.8881	97.7032	-0.05204	1.59333	96.8074	1.59333	96.3603
97.8032	99.9797	-0.02135	315.996	97.8816	97.8032	-0.05211	1.59667	96.8076	1.59667	96.3604
97.9032	99.9797	-0.0214	316.541	97.875	97.9032	-0.05219	1.6	96.8079	1.6	96.3605
98.0032	99.9797	-0.02146	317.085	97.8684	98.0032	-0.05226	1.60333	96.8081	1.60333	96.3605
98.1032	99.9797	-0.02152	317.63	97.8618	98.1032	-0.05233	1.60667	96.8083	1.60667	96.3605
98.2032	99.9796	-0.02158	318.176	97.8552	98.2032	-0.0524	1.61	96.8086	1.61	96.3605
98.3032	99.9795	-0.02163	318.72	97.8486	98.3032	-0.05247	1.61333	96.8088	1.61333	96.3604
98.4032	99.9794	-0.02169	319.266	97.8419	98.4032	-0.05254	1.61667	96.809	1.61667	96.3603
98.5032	99.9792	-0.02174	319.812	97.8352	98.5032	-0.05261	1.62	96.8091	1.62	96.3602
98.6032	99.9791	-0.0218	320.356	97.8285	98.6032	-0.05268	1.62333	96.8093	1.62333	96.3601
98.7032	99.9789	-0.02186	320.901	97.8218	98.7032	-0.05276	1.62667	96.8093	1.62667	96.3599
98.8032	99.9787	-0.02191	321.445	97.815	98.8032	-0.05283	1.63	96.8093	1.63	96.3598
98.9032	99.9784	-0.02197	321.989	97.8083	98.9032	-0.0529	1.63333	96.8093	1.63333	96.3597
99.0032	99.9781	-0.02202	322.533	97.8016	99.0032	-0.05297	1.63667	96.8092	1.63667	96.3596
99.1032	99.9777	-0.02208	323.077	97.7949	99.1032	-0.05304	1.64	96.8091	1.64	96.3595
99.2032	99.9772	-0.02213	323.621	97.7883	99.2032	-0.05311	1.64333	96.809	1.64333	96.3594
99.3032	99.9766	-0.02219	324.164	97.7817	99.3032	-0.05318	1.64667	96.8088	1.64667	96.3594
99.4032	99.976	-0.02225	324.707	97.7751	99.4032	-0.05326	1.65	96.8086	1.65	96.3594
99.5032	99.9753	-0.0223	325.249	97.7686	99.5032	-0.05333	1.65333	96.8084	1.65333	96.3594
99.6032	99.9746	-0.02236	325.791	97.7621	99.6032	-0.0534	1.65667	96.8081	1.65667	96.3595
99.7032	99.9738	-0.02241	326.334	97.7556	99.7032	-0.05347	1.66	96.8079	1.66	96.3596
99.8032	99.9731	-0.02246	326.876	97.7491	99.8032	-0.05354	1.66333	96.8077	1.66333	96.3598
99.9032	99.9724	-0.02252	327.419	97.7426	99.9032	-0.05361	1.66667	96.8075	1.66667	96.36
100.003	99.9716	-0.02257	327.961	97.736	100.003	-0.05368	1.67	96.8073	1.67	96.3603
100.103	99.9709	-0.02263	328.504	97.7293	100.103	-0.05375	1.67333	96.8071	1.67333	96.3606
100.203	99.9703	-0.02268	329.046	97.7226	100.203	-0.05382	1.67667	96.807	1.67667	96.361
100.303	99.9696	-0.02274	329.587	97.7156	100.303	-0.05389	1.68	96.8068	1.68	96.3614
100.403	99.969	-0.02279	330.13	97.7086	100.403	-0.05397	1.68333	96.8067	1.68333	96.3618
100.503	99.9684	-0.02285	330.67	97.7013	100.503	-0.05404	1.68667	96.8066	1.68667	96.3623
100.603	99.9677	-0.02291	331.21	97.694	100.603	-0.05411	1.69	96.8066	1.69	96.3628
100.703	99.9672	-0.02296	331.752	97.6864	100.703	-0.05418	1.69333	96.8065	1.69333	96.3633
100.803	99.9666	-0.02302	332.292	97.6788	100.803	-0.05425	1.69667	96.8065	1.69667	96.3639
100.903	99.966	-0.02307	332.833	97.6711	100.903	-0.05432	1.7	96.8065	1.7	96.3645
101.003	99.9655	-0.02313	333.375	97.6634	101.003	-0.05439	1.70333	96.8065	1.70333	96.3651
101.103	99.9651	-0.02318	333.915	97.6557	101.103	-0.05446	1.70667	96.8065	1.70667	96.3657
101.203	99.9646	-0.02324	334.455	97.648	101.203	-0.05452	1.71	96.8065	1.71	96.3663
101.303	99.9642	-0.0233	334.992	97.6403	101.303	-0.05459	1.71333	96.8066	1.71333	96.3668
101.403	99.9638	-0.02335	335.53	97.6328	101.403	-0.05466	1.71667	96.8067	1.71667	96.3674
101.503	99.9634	-0.02341	336.068	97.6254	101.503	-0.05473	1.72	96.8067	1.72	96.3679
101.603	99.963	-0.02346	336.606	97.618	101.603	-0.0548	1.72333	96.8068	1.72333	96.3685
101.703	99.9626	-0.02352	337.146	97.6108	101.703	-0.05487	1.72667	96.8069	1.72667	96.369
101.803	99.9623	-0.02358	337.685	97.6037	101.803	-0.05494	1.73	96.807	1.73	96.3694
101.903	99.9619	-0.02363	338.224	97.5966	101.903	-0.05501	1.73333	96.8072	1.73333	96.3699
102.003	99.9616	-0.02369	338.763	97.5897	102.003	-0.05507	1.73667	96.8073	1.73667	96.3703
102.103	99.9612	-0.02375	339.301	97.5828	102.103	-0.05514	1.74	96.8075	1.74	96.3707
102.203	99.9608	-0.02381	339.838	97.576	102.203	-0.05521	1.74333	96.8076	1.74333	96.3711
102.303	99.9604	-0.02386	340.375	97.5693	102.303	-0.05528	1.74667	96.8078	1.74667	96.3715
102.403	99.96	-0.02392	340.912	97.5626	102.403	-0.05534	1.75	96.8079	1.75	96.3719
102.503	99.9594	-0.02398	341.449	97.5559	102.503	-0.05541	1.75333	96.808	1.75333	96.3723
102.603	99.9587	-0.02404	341.989	97.5494	102.603	-0.05547	1.75667	96.8082	1.75667	96.3726
102.703	99.958	-0.0241	342.526	97.5428	102.703	-0.05554	1.76	96.8083	1.76	96.373
102.803	99.9572	-0.02416	343.063	97.5362	102.803	-0.05561	1.76333	96.8084	1.76333	96.3734
102.903	99.9562	-0.02422	343.6	97.5295	102.903	-0.05567	1.76667	96.8085	1.76667	96.3737
103.003	99.9553	-0.02428	344.137	97.5228	103.003	-0.05574	1.77	96.8085	1.77	96.3741
103.103	99.9543	-0.02434	344.674	97.5159	103.103	-0.0558	1.77333	96.8085	1.77333	96.3744
103.203	99.9532	-0.0244	345.212	97.5089	103.203	-0.05587	1.77667	96.8085	1.77667	96.3748
103.303	99.9522	-0.02446	345.748	97.5017	103.303	-0.05593	1.78	96.8085	1.78	96.3751
103.403	99.9511	-0.02452	346.283	97.4944	103.403	-0.05599	1.78333	96.8085	1.78333	96.3754
103.503	99.9501	-0.02458	346.819	97.4869	103.503	-0.05606	1.78667	96.8084	1.78667	96.3756
103.603	99.9491	-0.02464	347.354	97.4793	103.603	-0.05612	1.79	96.8083	1.79	96.3758
103.703	99.9482	-0.0247	347.89	97.4716	103.703	-0.05618	1.79333	96.8082	1.79333	96.376
103.803	99.9472	-0.02476	348.424	97.4638	103.803	-0.05624	1.79667	96.8081	1.79667	96.3761
103.903	99.9463	-0.02482	348.959	97.456	103.903	-0.05631	1.8	96.808	1.8	96.3762
104.003	99.9455	-0.02488	349.493	97.4482	104.003	-0.05637	1.80333	96.8079	1.80333	96.3762
104.103	99.9446	-0.02495	350.028	97.4404	104.103	-0.05643	1.80667	96.8077	1.80667	96.3762
104.203	99.9438	-0.02501	350.563	97.4327	104.203	-0.05649	1.81	96.8076	1.81	96.3761
104.303	99.943	-0.02507	351.098	97.4251	104.303	-0.05655	1.81333	96.8075	1.81333	96.376
104.403	99.9422	-0.02513	351.632	97.4175	104.403	-0.05661	1.81667	96.8074	1.81667	96.3758
104.503	99.9414	-0.0252	352.166	97.41	104.503	-0.05667	1.82	96.8073	1.82	96.3756
104.603	99.9407	-0.02526	352.701	97.4025	104.603	-0.05673	1.82333	96.8073	1.82333	96.3754
104.703	99.94	-0.02532	353.234	97.395	104.703	-0.05679	1.82667	96.8072	1.82667	96.3752
104.803	99.9393	-0.02539	353.769	97.3875	104.803	-0.05684	1.83	96.8072	1.83	96.3751
104.903	99.9386	-0.02545	354.302	97.38	104.903	-0.0569	1.83333	96.8073	1.83333	96.3749
105.003	99.938	-0.02552	354.834	97.3725	105.003	-0.05696	1.83667	96.8073	1.83667	96.3749
105.103	99.9375	-0.02558	355.367	97.3649	105.103	-0.05702	1.84	96.8074	1.84	96.3749
105.203	99.9369	-0.02564	355.899	97.3574	105.203	-0.05707	1.84333	96.8075	1.84333	96.3749
105.303	99.9365	-0.02571	356.431	97.3498	105.303	-0.05713	1.84667	96.8076	1.84667	96.3751
105.403	99.9361	-0.02577	356.964	97.3423	105.403	-0.05719	1.85	96.8078	1.85	96.3752
105.503	99.9357	-0.02584	357.497	97.3347	105.503	-0.05724	1.85333	96.8079	1.85333	96.3755
105.603	99.9354	-0.0259	358.029	97.3272	105.603	-0.0573	1.85667	96.8081	1.85667	96.3759
105.703	99.9351	-0.02597	358.563	97.3197	105.703	-0.05735	1.86	96.8083	1.86	96.3762
105.803	99.9348	-0.02603	359.096	97.3122	105.803	-0.05741	1.86333	96.8085	1.86333	96.3767
105.903	99.9346	-0.0261	359.628	97.3048	105.903	-0.05746	1.86667	96.8087	1.86667	96.3772
106.003	99.9344	-0.02616	360.158	97.2974	106.003	-0.05751	1.87	96.8089	1.87	96.3776
106.103	99.9342	-0.02623	360.689	97.29	106.103	-0.05757	1.87333	96.8091	1.87333	96.3781
106.203	99.934	-0.02629	361.219	97.2827	106.203	-0.05762	1.87667	96.8093	1.87667	96.3786
106.303	99.9339	-0.02636	361.75	97.2754	106.303	-0.05767	1.88	96.8095	1.88	96.379
106.403	99.9337	-0.02642	362.281	97.2682	106.403	-0.05772	1.88333	96.8097	1.88333	96.3795
106.503	99.9336	-0.02649	362.811	97.2609	106.503	-0.05778	1.88667	96.8098	1.88667	96.3798
106.603	99.9334	-0.02655	363.343	97.2537	106.603	-0.05783	1.89	96.81	1.89	96.3802
106.703	99.9333	-0.02662	363.874	97.2465	106.703	-0.05788	1.89333	96.8101	1.89333	96.3804
106.803	99.9331	-0.02668	364.403	97.2392	106.803	-0.05793	1.89667	96.8102	1.89667	96.3807
106.903	99.9329	-0.02675	364.933	97.2319	106.903	-0.05798	1.9	96.8103	1.9	96.3809
107.003	99.9327	-0.02681	365.461	97.2246	107.003	-0.05803	1.90333	96.8103	1.90333	96.381
107.103	99.9324	-0.02687	365.989	97.2172	107.103	-0.05808	1.90667	96.8104	1.90667	96.3811
107.203	99.932	-0.02694	366.518	97.2098	107.203	-0.05813	1.91	96.8104	1.91	96.3812
107.303	99.9316	-0.027	367.046	97.2022	107.303	-0.05818	1.91333	96.8104	1.91333	96.3812
107.403	99.9311	-0.02707	367.576	97.1946	107.403	-0.05822	1.91667	96.8103	1.91667	96.3812
107.503	99.9306	-0.02713	368.105	97.1869	107.503	-0.05827	1.92	96.8103	1.92	96.3812
107.603	99.9302	-0.02719	368.634	97.1791	107.603	-0.05832	1.92333	96.8102	1.92333	96.3812
107.703	99.9297	-0.02726	369.165	97.1713	107.703	-0.05837	1.92667	96.8102	1.92667	96.3812
107.803	99.9293	-0.02732	369.695	97.1633	107.803	-0.05841	1.93	96.8102	1.93	96.3812
107.903	99.9289	-0.02738	370.226	97.1553	107.903	-0.05846	1.93333	96.8102	1.93333	96.3811
108.003	99.9285	-0.02744	370.756	97.1473	108.003	-0.05851	1.93667	96.8102	1.93667	96.3811
108.103	99.9281	-0.0275	371.284	97.1392	108.103	-0.05855	1.94	96.8102	1.94	96.3811
108.203	99.9278	-0.02757	371.815	97.1312	108.203	-0.0586	1.94333	96.8103	1.94333	96.3811
108.303	99.9274	-0.02763	372.338	97.1232	108.303	-0.05864	1.94667	96.8104	1.94667	96.3811
108.403	99.9271	-0.02769	372.87	97.1143	108.403	-0.05869	1.95	96.8106	1.95	96.381
108.503	99.9266	-0.02775	373.392	97.1076	108.503	-0.05873	1.95333	96.8107	1.95333	96.381
108.603	99.9262	-0.02781	373.918	97.0998	108.603	-0.05878	1.95667	96.811	1.95667	96.381
108.703	99.9256	-0.02787	374.444	97.0919	108.703	-0.05882	1.96	96.8113	1.96	96.381
108.803	99.925	-0.02793	374.964	97.0842	108.803	-0.05887	1.96333	96.8115	1.96333	96.381
108.903	99.9243	-0.02799	375.483	97.0764	108.903	-0.05891	1.96667	96.8119	1.96667	96.381
109.003	99.9236	-0.02804	375.998	97.0687	109.003	-0.05895	1.97	96.8122	1.97	96.381
109.103	99.9228	-0.0281	376.509	97.0609	109.103	-0.05899	1.97333	96.8125	1.97333	96.381
109.203	99.922	-0.02816	377.016	97.0532	109.203	-0.05904	1.97667	96.8129	1.97667	96.381
109.303	99.9212	-0.02821	377.521	97.0455	109.303	-0.05908	1.98	96.8133	1.98	96.3811
109.403	99.9203	-0.02827	378.02	97.0378	109.403	-0.05912	1.98333	96.8136	1.98333	96.3811
109.503	99.9195	-0.02833	378.514	97.0301	109.503	-0.05916	1.98667	96.814	1.98667	96.3811
109.603	99.9187	-0.02838	379.002	97.0223	109.603	-0.0592	1.99	96.8143	1.99	96.3812
109.703	99.9179	-0.02844	379.485	97.0146	109.703	-0.05924	1.99333	96.8147	1.99333	96.3812
109.803	99.9172	-0.02849	379.962	97.0069	109.803	-0.05929	1.99667	96.8149	1.99667	96.3813
109.903	99.9164	-0.02854	380.435	96.9992	109.903	-0.05933	2	96.815	2	96.3814
110.003	99.9157	-0.0286	380.901	96.9914	110.003	-0.05937	2.00333	96.815	2.00333	96.3814
110.103	99.9151	-0.02865	381.361	96.9837	110.103	-0.05941
110.203	99.9145	-0.0287	381.817	96.9759	110.203	-0.05945
110.303	99.9139	-0.02875	382.264	96.9682	110.303	-0.05948
110.403	99.9135	-0.0288	382.705	96.9605	110.403	-0.05952
110.503	99.9131	-0.02885	383.139	96.9527	110.503	-0.05956
110.603	99.9127	-0.0289	383.564	96.945	110.603	-0.0596
110.703	99.9124	-0.02895	383.982	96.9373	110.703	-0.05964
110.803	99.912	-0.029	384.391	96.9296	110.803	-0.05968
110.903	99.9117	-0.02905	384.794	96.9219	110.903	-0.05972
111.003	99.9113	-0.02909	385.19	96.9142	111.003	-0.05975
111.103	99.9109	-0.02914	385.578	96.9066	111.103	-0.05979
111.203	99.9105	-0.02919	385.958	96.8991	111.203	-0.05983
111.303	99.91	-0.02923	386.332	96.8916	111.303	-0.05987
111.403	99.9095	-0.02928	386.699	96.8841	111.403	-0.0599
111.503	99.9089	-0.02932	387.056	96.8767	111.503	-0.05994
111.603	99.9083	-0.02937	387.406	96.8694	111.603	-0.05998
111.703	99.9077	-0.02941	387.749	96.8621	111.703	-0.06001
111.803	99.9071	-0.02946	388.083	96.8549	111.803	-0.06005
111.903	99.9065	-0.0295	388.411	96.8478	111.903	-0.06008
112.003	99.9059	-0.02954	388.731	96.8408	112.003	-0.06012
112.103	99.9054	-0.02958	389.045	96.8338	112.103	-0.06015
112.203	99.9048	-0.02963	389.351	96.8269	112.203	-0.06019
112.303	99.9042	-0.02967	389.651	96.82	112.303	-0.06022
112.403	99.9037	-0.02971	389.945	96.8132	112.403	-0.06026
112.503	99.9031	-0.02975	390.233	96.8065	112.503	-0.06029
112.603	99.9026	-0.02979	390.515	96.7998	112.603	-0.06032
112.703	99.9021	-0.02983	390.79	96.7932	112.703	-0.06036
112.803	99.9016	-0.02987	391.059	96.7866	112.803	-0.06039
112.903	99.9011	-0.02991	391.322	96.7801	112.903	-0.06042
113.003	99.9006	-0.02995	391.578	96.7736	113.003	-0.06045
113.103	99.9002	-0.02998	391.83	96.7671	113.103	-0.06048
113.203	99.8997	-0.03002	392.077	96.7607	113.203	-0.06052
113.303	99.8993	-0.03006	392.318	96.7542	113.303	-0.06055
113.403	99.8989	-0.0301	392.555	96.7478	113.403	-0.06058
113.503	99.8985	-0.03013	392.786	96.7415	113.503	-0.06061
113.603	99.898	-0.03017	393.011	96.7351	113.603	-0.06064
113.703	99.8976	-0.03021	393.232	96.7288	113.703	-0.06067
113.803	99.8972	-0.03024	393.448	96.7224	113.803	-0.06069
113.903	99.8968	-0.03028	393.66	96.7161	113.903	-0.06072
114.003	99.8963	-0.03031	393.867	96.7098	114.003	-0.06075
114.103	99.8959	-0.03035	394.071	96.7036	114.103	-0.06078
114.203	99.8954	-0.03038	394.27	96.6973	114.203	-0.06081
114.303	99.8948	-0.03042	394.464	96.6911	114.303	-0.06083
114.403	99.8942	-0.03045	394.655	96.6849	114.403	-0.06086
114.503	99.8936	-0.03049	394.842	96.6788	114.503	-0.06088
114.603	99.8929	-0.03052	395.025	96.6727	114.603	-0.06091
114.703	99.8922	-0.03055	395.206	96.6667	114.703	-0.06093
114.803	99.8915	-0.03058	395.384	96.6607	114.803	-0.06096
114.903	99.8907	-0.03062	395.559	96.6548	114.903	-0.06098
115.003	99.89	-0.03065	395.729	96.6489	115.003	-0.06101
115.103	99.8893	-0.03068	395.896	96.6432	115.103	-0.06103
115.203	99.8885	-0.03071	396.06	96.6375	115.203	-0.06105
115.303	99.8878	-0.03074	396.221	96.6319	115.303	-0.06107
115.403	99.8872	-0.03077	396.378	96.6263	115.403	-0.0611
115.503	99.8866	-0.0308	396.533	96.6209	115.503	-0.06112
115.603	99.886	-0.03083	396.685	96.6155	115.603	-0.06114
115.703	99.8855	-0.03086	396.834	96.6101	115.703	-0.06116
115.803	99.885	-0.03088	396.981	96.6049	115.803	-0.06118
115.903	99.8845	-0.03091	397.125	96.5997	115.903	-0.0612
116.003	99.884	-0.03094	397.265	96.5945	116.003	-0.06122
116.103	99.8836	-0.03097	397.403	96.5894	116.103	-0.06124
116.203	99.8831	-0.03099	397.538	96.5844	116.203	-0.06126
116.303	99.8827	-0.03102	397.671	96.5793	116.303	-0.06128
116.403	99.8823	-0.03104	397.801	96.5743	116.403	-0.06129
116.503	99.8819	-0.03107	397.929	96.5694	116.503	-0.06131
116.603	99.8815	-0.03109	398.054	96.5645	116.603	-0.06133
116.703	99.8811	-0.03112	398.175	96.5596	116.703	-0.06134
116.803	99.8806	-0.03114	398.293	96.5547	116.803	-0.06136
116.903	99.8802	-0.03116	398.411	96.5499	116.903	-0.06138
117.003	99.8796	-0.03119	398.526	96.5452	117.003	-0.06139
117.103	99.879	-0.03121	398.639	96.5405	117.103	-0.06141
117.203	99.8783	-0.03123	398.75	96.5358	117.203	-0.06142
117.303	99.8775	-0.03125	398.86	96.5312	117.303	-0.06143
117.403	99.8767	-0.03127	398.966	96.5267	117.403	-0.06145
117.503	99.8757	-0.03129	399.07	96.5222	117.503	-0.06146
117.603	99.8746	-0.03131	399.173	96.5178	117.603	-0.06147
117.703	99.8735	-0.03133	399.274	96.5134	117.703	-0.06148
117.803	99.8724	-0.03135	399.373	96.509	117.803	-0.0615
117.903	99.8713	-0.03137	399.471	96.5048	117.903	-0.06151
118.003	99.8702	-0.03139	399.566	96.5005	118.003	-0.06152
118.103	99.8691	-0.03141	399.659	96.4963	118.103	-0.06153
118.203	99.868	-0.03143	399.749	96.4921	118.203	-0.06154
118.303	99.8671	-0.03144	399.839	96.488	118.303	-0.06155
118.403	99.8662	-0.03146	399.926	96.4839	118.403	-0.06156
118.503	99.8653	-0.03148	400.011	96.4798	118.503	-0.06157
118.603	99.8645	-0.03149			118.603	-0.06158
118.703	99.8638	-0.03151			118.703	-0.06158
118.803	99.8632	-0.03153			118.803	-0.06159
118.903	99.8626	-0.03154			118.903	-0.0616
119.003	99.8621	-0.03156			119.003	-0.06161
119.103	99.8617	-0.03157			119.103	-0.06161
119.203	99.8613	-0.03159			119.203	-0.06162
119.303	99.8609	-0.0316			119.303	-0.06163
119.403	99.8605	-0.03162			119.403	-0.06163
119.503	99.8601	-0.03163			119.503	-0.06164
119.603	99.8596	-0.03165			119.603	-0.06164
119.703	99.859	-0.03167			119.703	-0.06165
119.803	99.8584	-0.03168			119.803	-0.06165
119.903	99.8577	-0.0317			119.903	-0.06165
120.003	99.8569	-0.03171			120.003	-0.06166
120.103	99.856	-0.03173			120.103	-0.06166
120.203	99.8551	-0.03174			120.203	-0.06166
120.303	99.8542	-0.03176			120.303	-0.06167
120.403	99.8532	-0.03177			120.403	-0.06167
120.503	99.8522	-0.03179			120.503	-0.06167
120.603	99.8513	-0.03181			120.603	-0.06167
120.703	99.8504	-0.03182			120.703	-0.06167
120.803	99.8495	-0.03184			120.803	-0.06167
120.903	99.8487	-0.03186			120.903	-0.06167
121.003	99.8478	-0.03187			121.003	-0.06167
121.103	99.847	-0.03189			121.103	-0.06167
121.203	99.8463	-0.03191			121.203	-0.06167
121.303	99.8455	-0.03193			121.303	-0.06167
121.403	99.8447	-0.03194			121.403	-0.06167
121.503	99.8438	-0.03196			121.503	-0.06167
121.603	99.843	-0.03198			121.603	-0.06167
121.703	99.8421	-0.032			121.703	-0.06167
121.803	99.8412	-0.03202			121.803	-0.06167
121.903	99.8402	-0.03203			121.903	-0.06166
122.003	99.8392	-0.03205			122.003	-0.06166
122.103	99.8383	-0.03207			122.103	-0.06166
122.203	99.8373	-0.03209			122.203	-0.06165
122.303	99.8363	-0.03211			122.303	-0.06165
122.403	99.8354	-0.03213			122.403	-0.06164
122.503	99.8344	-0.03215			122.503	-0.06164
122.603	99.8335	-0.03217			122.603	-0.06163
122.703	99.8326	-0.03219			122.703	-0.06163
122.803	99.8318	-0.03221			122.803	-0.06162
122.903	99.8309	-0.03223			122.903	-0.06162
123.003	99.8301	-0.03225			123.003	-0.06161
123.103	99.8292	-0.03227			123.103	-0.0616
123.203	99.8284	-0.03229			123.203	-0.0616
123.303	99.8276	-0.03231			123.303	-0.06159
123.403	99.8268	-0.03233			123.403	-0.06158
123.503	99.826	-0.03236			123.503	-0.06157
123.603	99.8251	-0.03238			123.603	-0.06157
123.703	99.8243	-0.0324			123.703	-0.06156
123.803	99.8235	-0.03242			123.803	-0.06155
123.903	99.8227	-0.03244			123.903	-0.06154
124.003	99.8219	-0.03246			124.003	-0.06153
124.103	99.821	-0.03248			124.103	-0.06152
124.203	99.8202	-0.0325			124.203	-0.06151
124.303	99.8193	-0.03253			124.303	-0.0615
124.403	99.8184	-0.03255			124.403	-0.06149
124.503	99.8176	-0.03257			124.503	-0.06148
124.603	99.8167	-0.03259			124.603	-0.06146
124.703	99.8159	-0.03261			124.703	-0.06145
124.803	99.8152	-0.03263			124.803	-0.06144
124.903	99.8144	-0.03265			124.903	-0.06143
125.003	99.8138	-0.03267			125.003	-0.06141
125.103	99.8132	-0.0327			125.103	-0.0614
125.203	99.8126	-0.03272			125.203	-0.06139
125.303	99.8121	-0.03274			125.303	-0.06137
125.403	99.8117	-0.03276			125.403	-0.06136
125.503	99.8113	-0.03278			125.503	-0.06134
125.603	99.8109	-0.0328			125.603	-0.06133
125.703	99.8105	-0.03281			125.703	-0.06131
125.803	99.8101	-0.03283			125.803	-0.0613
125.903	99.8096	-0.03285			125.903	-0.06128
126.003	99.8092	-0.03287			126.003	-0.06127
126.103	99.8086	-0.03289			126.103	-0.06125
126.203	99.8081	-0.0329			126.203	-0.06123
126.303	99.8075	-0.03292			126.303	-0.06121
126.403	99.8068	-0.03294			126.403	-0.0612
126.503	99.8062	-0.03295			126.503	-0.06118
126.603	99.8055	-0.03297			126.603	-0.06116
126.703	99.8049	-0.03298			126.703	-0.06114
126.803	99.8042	-0.033			126.803	-0.06112
126.903	99.8035	-0.03301			126.903	-0.0611
127.003	99.8028	-0.03302			127.003	-0.06108
127.103	99.8021	-0.03304			127.103	-0.06106
127.203	99.8014	-0.03305			127.203	-0.06104
127.303	99.8007	-0.03306			127.303	-0.06102
127.403	99.8001	-0.03307			127.403	-0.061
127.503	99.7994	-0.03308			127.503	-0.06098
127.603	99.7989	-0.03309			127.603	-0.06096
127.703	99.7983	-0.0331			127.703	-0.06093
127.803	99.7979	-0.03311			127.803	-0.06091
127.903	99.7975	-0.03312			127.903	-0.06089
128.003	99.7971	-0.03313			128.003	-0.06087
128.103	99.7968	-0.03313			128.103	-0.06084
128.203	99.7965	-0.03314			128.203	-0.06082
128.303	99.7963	-0.03315			128.303	-0.0608
128.403	99.796	-0.03315			128.403	-0.06077
128.503	99.7958	-0.03316			128.503	-0.06075
128.603	99.7955	-0.03316			128.603	-0.06073
128.703	99.7952	-0.03317			128.703	-0.0607
128.803	99.7948	-0.03317			128.803	-0.06068
128.903	99.7944	-0.03317			128.903	-0.06065
129.003	99.7939	-0.03318			129.003	-0.06063
129.103	99.7934	-0.03318			129.103	-0.0606
129.203	99.7928	-0.03318			129.203	-0.06058
129.303	99.7923	-0.03318			129.303	-0.06055
129.403	99.7917	-0.03318			129.403	-0.06053
129.503	99.7912	-0.03318			129.503	-0.0605
129.603	99.7906	-0.03318			129.603	-0.06047
129.703	99.79	-0.03318			129.703	-0.06045
129.803	99.7894	-0.03318			129.803	-0.06042
129.903	99.7888	-0.03318			129.903	-0.06039
130.003	99.7883	-0.03318			130.003	-0.06037
130.103	99.7877	-0.03318			130.103	-0.06034
130.203	99.7871	-0.03317			130.203	-0.06031
130.303	99.7865	-0.03317			130.303	-0.06029
130.403	99.7859	-0.03317			130.403	-0.06026
130.503	99.7853	-0.03316			130.503	-0.06023
130.603	99.7848	-0.03316			130.603	-0.0602
130.703	99.7841	-0.03315			130.703	-0.06018
130.803	99.7835	-0.03314			130.803	-0.06015
130.903	99.7828	-0.03314			130.903	-0.06012
131.003	99.7822	-0.03313			131.003	-0.06009
131.103	99.7815	-0.03312			131.103	-0.06006
131.203	99.7808	-0.03312			131.203	-0.06003
131.303	99.7801	-0.03311			131.303	-0.06
131.403	99.7794	-0.0331			131.403	-0.05998
131.503	99.7788	-0.03309			131.503	-0.05995
131.603	99.7781	-0.03308			131.603	-0.05992
131.703	99.7775	-0.03307			131.703	-0.05989
131.803	99.7769	-0.03306			131.803	-0.05986
131.903	99.7763	-0.03305			131.903	-0.05982
132.003	99.7757	-0.03304			132.003	-0.05979
132.103	99.7751	-0.03302			132.103	-0.05976
132.203	99.7745	-0.03301			132.203	-0.05973
132.303	99.7738	-0.033			132.303	-0.0597
132.403	99.7732	-0.03299			132.403	-0.05967
132.503	99.7726	-0.03297			132.503	-0.05963
132.603	99.772	-0.03296			132.603	-0.0596
132.703	99.7713	-0.03294			132.703	-0.05957
132.803	99.7707	-0.03293			132.803	-0.05953
132.903	99.77	-0.03291			132.903	-0.0595
133.003	99.7693	-0.0329			133.003	-0.05947
133.103	99.7687	-0.03288			133.103	-0.05943
133.203	99.768	-0.03287			133.203	-0.0594
133.303	99.7673	-0.03285			133.303	-0.05936
133.403	99.7667	-0.03284			133.403	-0.05933
133.503	99.766	-0.03282			133.503	-0.05929
133.603	99.7652	-0.0328			133.603	-0.05925
133.703	99.7645	-0.03279			133.703	-0.05922
133.803	99.7638	-0.03277			133.803	-0.05918
133.903	99.763	-0.03275			133.903	-0.05914
134.003	99.7621	-0.03274			134.003	-0.0591
134.103	99.7613	-0.03272			134.103	-0.05907
134.203	99.7605	-0.0327			134.203	-0.05903
134.303	99.7596	-0.03268			134.303	-0.05899
134.403	99.7588	-0.03267			134.403	-0.05895
134.503	99.758	-0.03265			134.503	-0.05891
134.603	99.7572	-0.03263			134.603	-0.05887
134.703	99.7565	-0.03261			134.703	-0.05883
134.803	99.7558	-0.0326			134.803	-0.05879
134.903	99.755	-0.03258			134.903	-0.05875
135.003	99.7544	-0.03256			135.003	-0.05871
135.103	99.7537	-0.03254			135.103	-0.05867
135.203	99.7531	-0.03253			135.203	-0.05863
135.303	99.7524	-0.03251			135.303	-0.05859
135.403	99.7519	-0.03249			135.403	-0.05855
135.503	99.7513	-0.03247			135.503	-0.05851
135.603	99.7507	-0.03245			135.603	-0.05847
135.703	99.7502	-0.03244			135.703	-0.05843
135.803	99.7497	-0.03242			135.803	-0.05838
135.903	99.7492	-0.0324			135.903	-0.05834
136.003	99.7488	-0.03239			136.003	-0.0583
136.103	99.7484	-0.03237			136.103	-0.05826
136.203	99.748	-0.03235			136.203	-0.05822
136.303	99.7477	-0.03234			136.303	-0.05818
136.403	99.7474	-0.03232			136.403	-0.05813
136.503	99.7471	-0.0323			136.503	-0.05809
136.603	99.7468	-0.03229			136.603	-0.05805
136.703	99.7464	-0.03227			136.703	-0.05801
136.803	99.746	-0.03226			136.803	-0.05796
136.903	99.7456	-0.03224			136.903	-0.05792
137.003	99.7451	-0.03223			137.003	-0.05788
137.103	99.7445	-0.03221			137.103	-0.05784
137.203	99.7439	-0.0322			137.203	-0.05779
137.303	99.7432	-0.03218			137.303	-0.05775
137.403	99.7424	-0.03217			137.403	-0.05771
137.503	99.7416	-0.03216			137.503	-0.05767
137.603	99.7408	-0.03214			137.603	-0.05762
137.703	99.7399	-0.03213			137.703	-0.05758
137.803	99.7391	-0.03212			137.803	-0.05754
137.903	99.7383	-0.03211			137.903	-0.0575
138.003	99.7375	-0.03209			138.003	-0.05745
138.103	99.7367	-0.03208			138.103	-0.05741
138.203	99.7359	-0.03207			138.203	-0.05737
138.303	99.7352	-0.03206			138.303	-0.05732
138.403	99.7345	-0.03205			138.403	-0.05728
138.503	99.7338	-0.03204			138.503	-0.05724
138.603	99.7332	-0.03203			138.603	-0.05719
138.703	99.7326	-0.03202			138.703	-0.05715
138.803	99.7319	-0.03201			138.803	-0.05711
138.903	99.7314	-0.032			138.903	-0.05706
139.003	99.7308	-0.03199			139.003	-0.05702
139.103	99.7302	-0.03198			139.103	-0.05698
139.203	99.7297	-0.03197			139.203	-0.05693
139.303	99.7291	-0.03197			139.303	-0.05689
139.403	99.7285	-0.03196			139.403	-0.05685
139.503	99.728	-0.03195			139.503	-0.0568
139.603	99.7274	-0.03194			139.603	-0.05676
139.703	99.7268	-0.03194			139.703	-0.05672
139.803	99.7262	-0.03193			139.803	-0.05667
139.903	99.7256	-0.03193			139.903	-0.05663
140.003	99.7249	-0.03192			140.003	-0.05659
140.103	99.7243	-0.03191			140.103	-0.05654
140.203	99.7236	-0.03191			140.203	-0.0565
140.303	99.7229	-0.0319			140.303	-0.05646
140.403	99.7221	-0.0319			140.403	-0.05641
140.503	99.7213	-0.03189			140.503	-0.05637
140.603	99.7205	-0.03189			140.603	-0.05633
140.703	99.7197	-0.03189			140.703	-0.05628
140.803	99.7189	-0.03188			140.803	-0.05624
140.903	99.718	-0.03188			140.903	-0.0562
141.003	99.7172	-0.03187			141.003	-0.05615
141.103	99.7163	-0.03187			141.103	-0.05611
141.203	99.7155	-0.03187			141.203	-0.05607
141.303	99.7147	-0.03186			141.303	-0.05603
141.403	99.7138	-0.03186			141.403	-0.05598
141.503	99.7131	-0.03186			141.503	-0.05594
141.603	99.7123	-0.03186			141.603	-0.0559
141.703	99.7116	-0.03185			141.703	-0.05585
141.803	99.7109	-0.03185			141.803	-0.05581
141.903	99.7102	-0.03185			141.903	-0.05577
142.003	99.7095	-0.03185			142.003	-0.05573
142.103	99.7089	-0.03184			142.103	-0.05569
142.203	99.7083	-0.03184			142.203	-0.05564
142.303	99.7077	-0.03184			142.303	-0.0556
142.403	99.7071	-0.03184			142.403	-0.05556
142.503	99.7065	-0.03184			142.503	-0.05552
142.603	99.7059	-0.03184			142.603	-0.05548
142.703	99.7053	-0.03184			142.703	-0.05544
142.803	99.7046	-0.03184			142.803	-0.0554
142.903	99.704	-0.03183			142.903	-0.05535
143.003	99.7033	-0.03183			143.003	-0.05531
143.103	99.7026	-0.03183			143.103	-0.05527
143.203	99.702	-0.03183			143.203	-0.05523
143.303	99.7013	-0.03183			143.303	-0.05519
143.403	99.7006	-0.03183			143.403	-0.05515
143.503	99.6999	-0.03183			143.503	-0.05511
143.603	99.6992	-0.03183			143.603	-0.05507
143.703	99.6985	-0.03183			143.703	-0.05503
143.803	99.6978	-0.03183			143.803	-0.05499
143.903	99.6971	-0.03183			143.903	-0.05496
144.003	99.6963	-0.03182			144.003	-0.05492
144.103	99.6955	-0.03182			144.103	-0.05488
144.203	99.6947	-0.03182			144.203	-0.05484
144.303	99.6939	-0.03182			144.303	-0.0548
144.403	99.693	-0.03182			144.403	-0.05476
144.503	99.6921	-0.03182			144.503	-0.05473
144.603	99.6913	-0.03182			144.603	-0.05469
144.703	99.6904	-0.03181			144.703	-0.05465
144.803	99.6896	-0.03181			144.803	-0.05462
144.903	99.6888	-0.03181			144.903	-0.05458
145.003	99.688	-0.03181			145.003	-0.05454
145.103	99.6873	-0.0318			145.103	-0.05451
145.203	99.6865	-0.0318			145.203	-0.05447
145.303	99.6859	-0.0318			145.303	-0.05443
145.403	99.6853	-0.0318			145.403	-0.0544
145.503	99.6847	-0.03179			145.503	-0.05436
145.603	99.6843	-0.03179			145.603	-0.05433
145.703	99.6839	-0.03179			145.703	-0.05429
145.803	99.6835	-0.03178			145.803	-0.05426
145.903	99.6832	-0.03178			145.903	-0.05422
146.003	99.683	-0.03177			146.003	-0.05419
146.103	99.6827	-0.03177			146.103	-0.05415
146.203	99.6825	-0.03176			146.203	-0.05412
146.303	99.6823	-0.03176			146.303	-0.05408
146.403	99.6821	-0.03175			146.403	-0.05405
146.503	99.6817	-0.03175			146.503	-0.05402
146.603	99.6813	-0.03174			146.603	-0.05398
146.703	99.6809	-0.03174			146.703	-0.05395
146.803	99.6804	-0.03173			146.803	-0.05392
146.903	99.6798	-0.03172			146.903	-0.05388
147.003	99.6791	-0.03172			147.003	-0.05385
147.103	99.6785	-0.03171			147.103	-0.05382
147.203	99.6778	-0.0317			147.203	-0.05378
147.303	99.677	-0.03169			147.303	-0.05375
147.403	99.6763	-0.03169			147.403	-0.05372
147.503	99.6757	-0.03168			147.503	-0.05368
147.603	99.675	-0.03167			147.603	-0.05365
147.703	99.6744	-0.03166			147.703	-0.05362
147.803	99.6738	-0.03165			147.803	-0.05359
147.903	99.6732	-0.03164			147.903	-0.05356
148.003	99.6727	-0.03163			148.003	-0.05352
148.103	99.6721	-0.03163			148.103	-0.05349
148.203	99.6715	-0.03162			148.203	-0.05346
148.303	99.6709	-0.03161			148.303	-0.05343
148.403	99.6703	-0.03159			148.403	-0.0534
148.503	99.6697	-0.03158			148.503	-0.05336
148.603	99.669	-0.03157			148.603	-0.05333
148.703	99.6684	-0.03156			148.703	-0.0533
148.803	99.6677	-0.03155			148.803	-0.05327
148.903	99.6671	-0.03154			148.903	-0.05324
149.003	99.6664	-0.03153			149.003	-0.05321
149.103	99.6657	-0.03152			149.103	-0.05318
149.203	99.665	-0.0315			149.203	-0.05314
149.303	99.6644	-0.03149			149.303	-0.05311
149.403	99.6637	-0.03148			149.403	-0.05308
149.503	99.663	-0.03147			149.503	-0.05305
149.603	99.6623	-0.03145			149.603	-0.05302
149.703	99.6617	-0.03144			149.703	-0.05299
149.803	99.661	-0.03143			149.803	-0.05296
149.903	99.6604	-0.03141			149.903	-0.05293
150.003	99.6598	-0.0314			150.003	-0.0529
150.103	99.6593	-0.03138			150.103	-0.05287
150.203	99.6588	-0.03137			150.203	-0.05284
150.303	99.6583	-0.03135			150.303	-0.05281
150.403	99.6579	-0.03134			150.403	-0.05278
150.503	99.6576	-0.03133			150.503	-0.05275
150.603	99.6572	-0.03131			150.603	-0.05272
150.703	99.6569	-0.0313			150.703	-0.05269
150.803	99.6566	-0.03128			150.803	-0.05266
150.903	99.6563	-0.03127			150.903	-0.05263
151.003	99.6559	-0.03125			151.003	-0.0526
151.103	99.6555	-0.03123			151.103	-0.05257
151.203	99.6551	-0.03122			151.203	-0.05254
151.303	99.6546	-0.0312			151.303	-0.05251
151.403	99.6541	-0.03119			151.403	-0.05248
151.503	99.6535	-0.03117			151.503	-0.05246
151.603	99.653	-0.03116			151.603	-0.05243
151.703	99.6523	-0.03114			151.703	-0.0524
151.803	99.6517	-0.03112			151.803	-0.05237
151.903	99.6511	-0.03111			151.903	-0.05234
152.003	99.6505	-0.03109			152.003	-0.05231
152.103	99.6498	-0.03108			152.103	-0.05229
152.203	99.6491	-0.03106			152.203	-0.05226
152.303	99.6484	-0.03104			152.303	-0.05223
152.403	99.6477	-0.03103			152.403	-0.0522
152.503	99.647	-0.03101			152.503	-0.05217
152.603	99.6463	-0.03099			152.603	-0.05215
152.703	99.6455	-0.03098			152.703	-0.05212
152.803	99.6448	-0.03096			152.803	-0.05209
152.903	99.644	-0.03095			152.903	-0.05207
153.003	99.6432	-0.03093			153.003	-0.05204
153.103	99.6425	-0.03091			153.103	-0.05201
153.203	99.6418	-0.0309			153.203	-0.05199
153.303	99.641	-0.03088			153.303	-0.05196
153.403	99.6403	-0.03086			153.403	-0.05193
153.503	99.6396	-0.03085			153.503	-0.05191
153.603	99.6389	-0.03083			153.603	-0.05188
153.703	99.6382	-0.03081			153.703	-0.05185
153.803	99.6375	-0.0308			153.803	-0.05183
153.903	99.6368	-0.03078			153.903	-0.0518
154.003	99.636	-0.03077			154.003	-0.05178
154.103	99.6353	-0.03075			154.103	-0.05175
154.203	99.6345	-0.03073			154.203	-0.05172
154.303	99.6338	-0.03072			154.303	-0.0517
154.403	99.633	-0.0307			154.403	-0.05167
154.503	99.6323	-0.03069			154.503	-0.05165
154.603	99.6316	-0.03067			154.603	-0.05162
154.703	99.631	-0.03065			154.703	-0.0516
154.803	99.6303	-0.03064			154.803	-0.05157
154.903	99.6297	-0.03062			154.903	-0.05154
155.003	99.629	-0.03061			155.003	-0.05152
155.103	99.6283	-0.03059			155.103	-0.05149
155.203	99.6277	-0.03057			155.203	-0.05147
155.303	99.627	-0.03056			155.303	-0.05144
155.403	99.6264	-0.03054			155.403	-0.05142
155.503	99.6257	-0.03053			155.503	-0.05139
155.603	99.625	-0.03051			155.603	-0.05137
155.703	99.6244	-0.03049			155.703	-0.05134
155.803	99.6237	-0.03048			155.803	-0.05132
155.903	99.623	-0.03046			155.903	-0.05129
156.003	99.6224	-0.03045			156.003	-0.05127
156.103	99.6217	-0.03043			156.103	-0.05124
156.203	99.6211	-0.03042			156.203	-0.05122
156.303	99.6204	-0.0304			156.303	-0.05119
156.403	99.6198	-0.03039			156.403	-0.05117
156.503	99.6192	-0.03037			156.503	-0.05114
156.603	99.6185	-0.03036			156.603	-0.05112
156.703	99.6179	-0.03034			156.703	-0.05109
156.803	99.6172	-0.03033			156.803	-0.05106
156.903	99.6166	-0.03031			156.903	-0.05104
157.003	99.6159	-0.0303			157.003	-0.05101
157.103	99.6153	-0.03028			157.103	-0.05099
157.203	99.6146	-0.03027			157.203	-0.05096
157.303	99.6139	-0.03025			157.303	-0.05094
157.403	99.6132	-0.03024			157.403	-0.05091
157.503	99.6125	-0.03022			157.503	-0.05088
157.603	99.6118	-0.03021			157.603	-0.05086
157.703	99.6111	-0.03019			157.703	-0.05083
157.803	99.6104	-0.03018			157.803	-0.0508
157.903	99.6097	-0.03016			157.903	-0.05078
158.003	99.609	-0.03015			158.003	-0.05075
158.103	99.6084	-0.03014			158.103	-0.05072
158.203	99.6078	-0.03012			158.203	-0.0507
158.303	99.6072	-0.03011			158.303	-0.05067
158.403	99.6066	-0.03009			158.403	-0.05064
158.503	99.6061	-0.03008			158.503	-0.05062
158.603	99.6056	-0.03007			158.603	-0.05059
158.703	99.6051	-0.03005			158.703	-0.05056
158.803	99.6046	-0.03004			158.803	-0.05053
158.903	99.6041	-0.03003			158.903	-0.0505
159.003	99.6035	-0.03002			159.003	-0.05048
159.103	99.603	-0.03			159.103	-0.05045
159.203	99.6025	-0.02999			159.203	-0.05042
159.303	99.602	-0.02998			159.303	-0.05039
159.403	99.6014	-0.02996			159.403	-0.05036
159.503	99.6009	-0.02995			159.503	-0.05033
159.603	99.6003	-0.02994			159.603	-0.0503
159.703	99.5998	-0.02993			159.703	-0.05027
159.803	99.5993	-0.02992			159.803	-0.05024
159.903	99.5988	-0.0299			159.903	-0.05021
160.003	99.5982	-0.02989			160.003	-0.05018
160.103	99.5977	-0.02988			160.103	-0.05015
160.203	99.5972	-0.02987			160.203	-0.05012
160.303	99.5968	-0.02986			160.303	-0.05009
160.403	99.5963	-0.02985			160.403	-0.05006
160.503	99.5959	-0.02983			160.503	-0.05003
160.603	99.5955	-0.02982			160.603	-0.05
160.703	99.5951	-0.02981			160.703	-0.04997
160.803	99.5948	-0.0298			160.803	-0.04994
160.903	99.5945	-0.02979			160.903	-0.04991
161.003	99.5942	-0.02978			161.003	-0.04988
161.103	99.594	-0.02977			161.103	-0.04985
161.203	99.5937	-0.02976			161.203	-0.04982
161.303	99.5933	-0.02975			161.303	-0.04979
161.403	99.593	-0.02974			161.403	-0.04976
161.503	99.5925	-0.02973			161.503	-0.04973
161.603	99.5921	-0.02972			161.603	-0.0497
161.703	99.5915	-0.02971			161.703	-0.04967
161.803	99.5909	-0.0297			161.803	-0.04963
161.903	99.5903	-0.02969			161.903	-0.0496
162.003	99.5897	-0.02968			162.003	-0.04957
162.103	99.5891	-0.02967			162.103	-0.04954
162.203	99.5885	-0.02966			162.203	-0.04951
162.303	99.5879	-0.02965			162.303	-0.04948
162.403	99.5873	-0.02964			162.403	-0.04945
162.503	99.5867	-0.02963			162.503	-0.04942
162.603	99.5861	-0.02962			162.603	-0.04939
162.703	99.5855	-0.02961			162.703	-0.04936
162.803	99.5849	-0.0296			162.803	-0.04933
162.903	99.5842	-0.02959			162.903	-0.04929
163.003	99.5836	-0.02958			163.003	-0.04926
163.103	99.583	-0.02957			163.103	-0.04923
163.203	99.5824	-0.02956			163.203	-0.0492
163.303	99.5817	-0.02955			163.303	-0.04917
163.403	99.5811	-0.02954			163.403	-0.04914
163.503	99.5805	-0.02953			163.503	-0.04911
163.603	99.5799	-0.02952			163.603	-0.04908
163.703	99.5793	-0.02951			163.703	-0.04905
163.803	99.5787	-0.0295			163.803	-0.04903
163.903	99.5781	-0.02949			163.903	-0.049
164.003	99.5776	-0.02948			164.003	-0.04897
164.103	99.5771	-0.02947			164.103	-0.04894
164.203	99.5765	-0.02946			164.203	-0.04891
164.303	99.576	-0.02945			164.303	-0.04888
164.403	99.5755	-0.02944			164.403	-0.04885
164.503	99.5749	-0.02943			164.503	-0.04883
164.603	99.5744	-0.02942			164.603	-0.0488
164.703	99.5738	-0.02941			164.703	-0.04877
164.803	99.5733	-0.0294			164.803	-0.04874
164.903	99.5728	-0.02939			164.903	-0.04872
165.003	99.5723	-0.02938			165.003	-0.04869
165.103	99.5717	-0.02937			165.103	-0.04866
165.203	99.5712	-0.02936			165.203	-0.04864
165.303	99.5707	-0.02935			165.303	-0.04861
165.403	99.5702	-0.02934			165.403	-0.04859
165.503	99.5696	-0.02933			165.503	-0.04856
165.603	99.569	-0.02932			165.603	-0.04854
165.703	99.5684	-0.02931			165.703	-0.04851
165.803	99.5678	-0.0293			165.803	-0.04849
165.903	99.5672	-0.02929			165.903	-0.04846
166.003	99.5665	-0.02928			166.003	-0.04844
166.103	99.5658	-0.02927			166.103	-0.04842
166.203	99.5651	-0.02926			166.203	-0.04839
166.303	99.5644	-0.02924			166.303	-0.04837
166.403	99.5637	-0.02923			166.403	-0.04835
166.503	99.5629	-0.02922			166.503	-0.04833
166.603	99.5621	-0.02921			166.603	-0.04831
166.703	99.5614	-0.0292			166.703	-0.04828
166.803	99.5606	-0.02919			166.803	-0.04826
166.903	99.5599	-0.02917			166.903	-0.04824
167.003	99.5591	-0.02916			167.003	-0.04822
167.103	99.5584	-0.02915			167.103	-0.0482
167.203	99.5577	-0.02914			167.203	-0.04818
167.303	99.5571	-0.02912			167.303	-0.04816
167.403	99.5564	-0.02911			167.403	-0.04815
167.503	99.5558	-0.0291			167.503	-0.04813
167.603	99.5552	-0.02909			167.603	-0.04811
167.703	99.5545	-0.02907			167.703	-0.04809
167.803	99.5539	-0.02906			167.803	-0.04807
167.903	99.5533	-0.02905			167.903	-0.04806
168.003	99.5526	-0.02904			168.003	-0.04804
168.103	99.552	-0.02902			168.103	-0.04802
168.203	99.5514	-0.02901			168.203	-0.04801
168.303	99.5507	-0.029			168.303	-0.04799
168.403	99.5501	-0.02898			168.403	-0.04798
168.503	99.5496	-0.02897			168.503	-0.04796
168.603	99.5491	-0.02896			168.603	-0.04795
168.703	99.5486	-0.02895			168.703	-0.04793
168.803	99.5482	-0.02893			168.803	-0.04792
168.903	99.5479	-0.02892			168.903	-0.04791
169.003	99.5477	-0.02891			169.003	-0.04789
169.103	99.5474	-0.0289			169.103	-0.04788
169.203	99.5472	-0.02888			169.203	-0.04787
169.303	99.547	-0.02887			169.303	-0.04785
169.403	99.5468	-0.02886			169.403	-0.04784
169.503	99.5464	-0.02885			169.503	-0.04783
169.603	99.5461	-0.02884			169.603	-0.04782
169.703	99.5456	-0.02882			169.703	-0.0478
169.803	99.5451	-0.02881			169.803	-0.04779
169.903	99.5446	-0.0288			169.903	-0.04778
170.003	99.5439	-0.02879			170.003	-0.04777
170.103	99.5433	-0.02878			170.103	-0.04776
170.203	99.5426	-0.02877			170.203	-0.04775
170.303	99.5419	-0.02876			170.303	-0.04774
170.403	99.5412	-0.02874			170.403	-0.04773
170.503	99.5405	-0.02873			170.503	-0.04772
170.603	99.5398	-0.02872			170.603	-0.04771
170.703	99.5392	-0.02871			170.703	-0.0477
170.803	99.5386	-0.0287			170.803	-0.04769
170.903	99.538	-0.02869			170.903	-0.04768
171.003	99.5374	-0.02868			171.003	-0.04767
171.103	99.5368	-0.02867			171.103	-0.04766
171.203	99.5362	-0.02866			171.203	-0.04766
171.303	99.5357	-0.02865			171.303	-0.04765
171.403	99.5352	-0.02864			171.403	-0.04764
171.503	99.5346	-0.02863			171.503	-0.04763
171.603	99.5341	-0.02863			171.603	-0.04762
171.703	99.5336	-0.02862			171.703	-0.04761
171.803	99.5332	-0.02861			171.803	-0.04761
171.903	99.5326	-0.0286			171.903	-0.0476
172.003	99.5321	-0.02859			172.003	-0.04759
172.103	99.5315	-0.02858			172.103	-0.04758
172.203	99.531	-0.02858			172.203	-0.04758
172.303	99.5304	-0.02857			172.303	-0.04757
172.403	99.5298	-0.02856			172.403	-0.04756
172.503	99.5293	-0.02855			172.503	-0.04755
172.603	99.5287	-0.02855			172.603	-0.04755
172.703	99.5281	-0.02854			172.703	-0.04754
172.803	99.5276	-0.02853			172.803	-0.04753
172.903	99.527	-0.02853			172.903	-0.04753
173.003	99.5265	-0.02852			173.003	-0.04752
173.103	99.5259	-0.02851			173.103	-0.04751
173.203	99.5254	-0.02851			173.203	-0.04751
173.303	99.5249	-0.0285			173.303	-0.0475
173.403	99.5244	-0.0285			173.403	-0.04749
173.503	99.524	-0.02849			173.503	-0.04749
173.603	99.5235	-0.02849			173.603	-0.04748
173.703	99.523	-0.02848			173.703	-0.04748
173.803	99.5224	-0.02848			173.803	-0.04747
173.903	99.5219	-0.02848			173.903	-0.04747
174.003	99.5212	-0.02847			174.003	-0.04746
174.103	99.5206	-0.02847			174.103	-0.04746
174.203	99.5199	-0.02846			174.203	-0.04745
174.303	99.5193	-0.02846			174.303	-0.04745
174.403	99.5186	-0.02846			174.403	-0.04744
174.503	99.5179	-0.02846			174.503	-0.04744
174.603	99.5173	-0.02845			174.603	-0.04744
174.703	99.5166	-0.02845			174.703	-0.04743
174.803	99.516	-0.02845			174.803	-0.04743
174.903	99.5154	-0.02845			174.903	-0.04743
175.003	99.5148	-0.02845			175.003	-0.04742
175.103	99.5143	-0.02844			175.103	-0.04742
175.203	99.5137	-0.02844			175.203	-0.04742
175.303	99.5131	-0.02844			175.303	-0.04741
175.403	99.5126	-0.02844			175.403	-0.04741
175.503	99.512	-0.02844			175.503	-0.04741
175.603	99.5115	-0.02844			175.603	-0.04741
175.703	99.5109	-0.02844			175.703	-0.04741
175.803	99.5104	-0.02844			175.803	-0.04741
175.903	99.5098	-0.02844			175.903	-0.04741
176.003	99.5093	-0.02844			176.003	-0.04741
176.103	99.5087	-0.02844			176.103	-0.04741
176.203	99.5082	-0.02844			176.203	-0.04741
176.303	99.5077	-0.02844			176.303	-0.04741
176.403	99.5071	-0.02844			176.403	-0.04741
176.503	99.5066	-0.02844			176.503	-0.04741
176.603	99.506	-0.02845			176.603	-0.04741
176.703	99.5055	-0.02845			176.703	-0.04741
176.803	99.5049	-0.02845			176.803	-0.04741
176.903	99.5043	-0.02845			176.903	-0.04741
177.003	99.5036	-0.02845			177.003	-0.04742
177.103	99.503	-0.02845			177.103	-0.04742
177.203	99.5024	-0.02846			177.203	-0.04742
177.303	99.5017	-0.02846			177.303	-0.04742
177.403	99.5011	-0.02846			177.403	-0.04742
177.503	99.5004	-0.02847			177.503	-0.04743
177.603	99.4998	-0.02847			177.603	-0.04743
177.703	99.4991	-0.02847			177.703	-0.04743
177.803	99.4985	-0.02848			177.803	-0.04743
177.903	99.4979	-0.02848			177.903	-0.04744
178.003	99.4974	-0.02849			178.003	-0.04744
178.103	99.4968	-0.02849			178.103	-0.04744
178.203	99.4963	-0.02849			178.203	-0.04744
178.303	99.4957	-0.0285			178.303	-0.04745
178.403	99.4952	-0.0285			178.403	-0.04745
178.503	99.4946	-0.02851			178.503	-0.04745
178.603	99.494	-0.02851			178.603	-0.04745
178.703	99.4934	-0.02852			178.703	-0.04746
178.803	99.4929	-0.02852			178.803	-0.04746
178.903	99.4923	-0.02853			178.903	-0.04746
179.003	99.4917	-0.02854			179.003	-0.04746
179.103	99.4911	-0.02854			179.103	-0.04747
179.203	99.4906	-0.02855			179.203	-0.04747
179.303	99.49	-0.02856			179.303	-0.04747
179.403	99.4894	-0.02856			179.403	-0.04747
179.503	99.4889	-0.02857			179.503	-0.04748
179.603	99.4883	-0.02858			179.603	-0.04748
179.703	99.4878	-0.02858			179.703	-0.04748
179.803	99.4874	-0.02859			179.803	-0.04748
179.903	99.4869	-0.0286			179.903	-0.04749
180.003	99.4865	-0.0286			180.003	-0.04749
180.103	99.4861	-0.02861			180.103	-0.04749
180.203	99.4857	-0.02862			180.203	-0.04749
180.303	99.4852	-0.02863			180.303	-0.0475
180.403	99.4848	-0.02863			180.403	-0.0475
180.503	99.4843	-0.02864			180.503	-0.0475
180.603	99.4838	-0.02865			180.603	-0.0475
180.703	99.4833	-0.02866			180.703	-0.04751
180.803	99.4828	-0.02867			180.803	-0.04751
180.903	99.4823	-0.02868			180.903	-0.04751
181.003	99.4817	-0.02868			181.003	-0.04751
181.103	99.4812	-0.02869			181.103	-0.04752
181.203	99.4807	-0.0287			181.203	-0.04752
181.303	99.4802	-0.02871			181.303	-0.04752
181.403	99.4796	-0.02872			181.403	-0.04753
181.503	99.4791	-0.02873			181.503	-0.04753
181.603	99.4785	-0.02874			181.603	-0.04753
181.703	99.4779	-0.02875			181.703	-0.04754
181.803	99.4773	-0.02876			181.803	-0.04754
181.903	99.4767	-0.02877			181.903	-0.04754
182.003	99.476	-0.02878			182.003	-0.04754
182.103	99.4754	-0.02879			182.103	-0.04755
182.203	99.4748	-0.0288			182.203	-0.04755
182.303	99.4741	-0.02881			182.303	-0.04756
182.403	99.4735	-0.02883			182.403	-0.04756
182.503	99.4729	-0.02884			182.503	-0.04756
182.603	99.4723	-0.02885			182.603	-0.04757
182.703	99.4716	-0.02886			182.703	-0.04757
182.803	99.471	-0.02888			182.803	-0.04758
182.903	99.4703	-0.02889			182.903	-0.04758
183.003	99.4697	-0.0289			183.003	-0.04758
183.103	99.4691	-0.02892			183.103	-0.04759
183.203	99.4685	-0.02893			183.203	-0.04759
183.303	99.4679	-0.02894			183.303	-0.0476
183.403	99.4674	-0.02896			183.403	-0.0476
183.503	99.4669	-0.02897			183.503	-0.04761
183.603	99.4664	-0.02899			183.603	-0.04762
183.703	99.466	-0.02901			183.703	-0.04762
183.803	99.4656	-0.02902			183.803	-0.04763
183.903	99.4653	-0.02904			183.903	-0.04763
184.003	99.4649	-0.02905			184.003	-0.04764
184.103	99.4646	-0.02907			184.103	-0.04765
184.203	99.4642	-0.02909			184.203	-0.04765
184.303	99.4638	-0.02911			184.303	-0.04766
184.403	99.4633	-0.02912			184.403	-0.04767
184.503	99.4628	-0.02914			184.503	-0.04767
184.603	99.4623	-0.02916			184.603	-0.04768
184.703	99.4617	-0.02918			184.703	-0.04769
184.803	99.4611	-0.0292			184.803	-0.04769
184.903	99.4605	-0.02922			184.903	-0.0477
185.003	99.4599	-0.02924			185.003	-0.04771
185.103	99.4593	-0.02925			185.103	-0.04772
185.203	99.4586	-0.02927			185.203	-0.04773
185.303	99.458	-0.02929			185.303	-0.04773
185.403	99.4573	-0.02931			185.403	-0.04774
185.503	99.4567	-0.02934			185.503	-0.04775
185.603	99.4561	-0.02936			185.603	-0.04776
185.703	99.4554	-0.02938			185.703	-0.04777
185.803	99.4548	-0.0294			185.803	-0.04778
185.903	99.4542	-0.02942			185.903	-0.04779
186.003	99.4537	-0.02944			186.003	-0.0478
186.103	99.4532	-0.02946			186.103	-0.0478
186.203	99.4527	-0.02948			186.203	-0.04781
186.303	99.4523	-0.0295			186.303	-0.04782
186.403	99.452	-0.02953			186.403	-0.04783
186.503	99.4517	-0.02955			186.503	-0.04784
186.603	99.4514	-0.02957			186.603	-0.04785
186.703	99.4511	-0.02959			186.703	-0.04786
186.803	99.4508	-0.02961			186.803	-0.04787
186.903	99.4505	-0.02964			186.903	-0.04788
187.003	99.4501	-0.02966			187.003	-0.04789
187.103	99.4497	-0.02968			187.103	-0.04791
187.203	99.4493	-0.0297			187.203	-0.04792
187.303	99.4488	-0.02973			187.303	-0.04793
187.403	99.4483	-0.02975			187.403	-0.04794
187.503	99.4477	-0.02977			187.503	-0.04795
187.603	99.4472	-0.02979			187.603	-0.04796
187.703	99.4466	-0.02982			187.703	-0.04797
187.803	99.4461	-0.02984			187.803	-0.04799
187.903	99.4455	-0.02986			187.903	-0.048
188.003	99.4449	-0.02988			188.003	-0.04801
188.103	99.4443	-0.02991			188.103	-0.04802
188.203	99.4436	-0.02993			188.203	-0.04803
188.303	99.443	-0.02995			188.303	-0.04805
188.403	99.4423	-0.02998			188.403	-0.04806
188.503	99.4416	-0.03			188.503	-0.04807
188.603	99.4409	-0.03002			188.603	-0.04809
188.703	99.4402	-0.03004			188.703	-0.0481
188.803	99.4395	-0.03007			188.803	-0.04811
188.903	99.4388	-0.03009			188.903	-0.04813
189.003	99.4381	-0.03011			189.003	-0.04814
189.103	99.4375	-0.03013			189.103	-0.04816
189.203	99.4368	-0.03016			189.203	-0.04817
189.303	99.4362	-0.03018			189.303	-0.04819
189.403	99.4356	-0.0302			189.403	-0.0482
189.503	99.435	-0.03022			189.503	-0.04822
189.603	99.4344	-0.03025			189.603	-0.04823
189.703	99.4337	-0.03027			189.703	-0.04825
189.803	99.4331	-0.03029			189.803	-0.04826
189.903	99.4324	-0.03031			189.903	-0.04828
190.003	99.4316	-0.03034			190.003	-0.04829
190.103	99.4309	-0.03036			190.103	-0.04831
190.203	99.4301	-0.03038			190.203	-0.04833
190.303	99.4294	-0.0304			190.303	-0.04834
190.403	99.4287	-0.03042			190.403	-0.04836
190.503	99.4279	-0.03045			190.503	-0.04838
190.603	99.4273	-0.03047			190.603	-0.0484
190.703	99.4266	-0.03049			190.703	-0.04841
190.803	99.4259	-0.03051			190.803	-0.04843
190.903	99.4253	-0.03053			190.903	-0.04845
191.003	99.4247	-0.03056			191.003	-0.04847
191.103	99.4242	-0.03058			191.103	-0.04848
191.203	99.4236	-0.0306			191.203	-0.0485
191.303	99.4231	-0.03062			191.303	-0.04852
191.403	99.4227	-0.03064			191.403	-0.04854
191.503	99.4222	-0.03067			191.503	-0.04856
191.603	99.4217	-0.03069			191.603	-0.04858
191.703	99.4213	-0.03071			191.703	-0.04859
191.803	99.4209	-0.03073			191.803	-0.04861
191.903	99.4204	-0.03076			191.903	-0.04863
192.003	99.42	-0.03078			192.003	-0.04865
192.103	99.4196	-0.0308			192.103	-0.04867
192.203	99.4191	-0.03082			192.203	-0.04869
192.303	99.4186	-0.03085			192.303	-0.04871
192.403	99.4181	-0.03087			192.403	-0.04873
192.503	99.4176	-0.03089			192.503	-0.04875
192.603	99.4171	-0.03091			192.603	-0.04877
192.703	99.4165	-0.03094			192.703	-0.04879
192.803	99.4159	-0.03096			192.803	-0.04881
192.903	99.4153	-0.03098			192.903	-0.04883
193.003	99.4147	-0.03101			193.003	-0.04885
193.103	99.4142	-0.03103			193.103	-0.04887
193.203	99.4136	-0.03105			193.203	-0.0489
193.303	99.413	-0.03108			193.303	-0.04892
193.403	99.4124	-0.0311			193.403	-0.04894
193.503	99.4118	-0.03113			193.503	-0.04896
193.603	99.4112	-0.03115			193.603	-0.04898
193.703	99.4106	-0.03118			193.703	-0.049
193.803	99.41	-0.0312			193.803	-0.04902
193.903	99.4094	-0.03123			193.903	-0.04904
194.003	99.4088	-0.03125			194.003	-0.04906
194.103	99.4082	-0.03128			194.103	-0.04909
194.203	99.4076	-0.0313			194.203	-0.04911
194.303	99.4071	-0.03133			194.303	-0.04913
194.403	99.4066	-0.03136			194.403	-0.04915
194.503	99.4061	-0.03138			194.503	-0.04917
194.603	99.4056	-0.03141			194.603	-0.04919
194.703	99.4052	-0.03144			194.703	-0.04921
194.803	99.4047	-0.03147			194.803	-0.04923
194.903	99.4042	-0.03149			194.903	-0.04925
195.003	99.4036	-0.03152			195.003	-0.04927
195.103	99.4031	-0.03155			195.103	-0.04929
195.203	99.4026	-0.03158			195.203	-0.04931
195.303	99.402	-0.03161			195.303	-0.04933
195.403	99.4015	-0.03164			195.403	-0.04935
195.503	99.4009	-0.03167			195.503	-0.04937
195.603	99.4004	-0.0317			195.603	-0.04939
195.703	99.3998	-0.03173			195.703	-0.04941
195.803	99.3992	-0.03176			195.803	-0.04943
195.903	99.3987	-0.03179			195.903	-0.04945
196.003	99.3981	-0.03182			196.003	-0.04947
196.103	99.3975	-0.03185			196.103	-0.04949
196.203	99.3969	-0.03189			196.203	-0.04951
196.303	99.3963	-0.03192			196.303	-0.04953
196.403	99.3958	-0.03195			196.403	-0.04955
196.503	99.3952	-0.03199			196.503	-0.04957
196.603	99.3946	-0.03202			196.603	-0.04959
196.703	99.394	-0.03205			196.703	-0.04961
196.803	99.3934	-0.03209			196.803	-0.04963
196.903	99.3928	-0.03212			196.903	-0.04965
197.003	99.3922	-0.03216			197.003	-0.04967
197.103	99.3915	-0.03219			197.103	-0.04969
197.203	99.3909	-0.03223			197.203	-0.04971
197.303	99.3902	-0.03227			197.303	-0.04972
197.403	99.3894	-0.0323			197.403	-0.04974
197.503	99.3886	-0.03234			197.503	-0.04976
197.603	99.3878	-0.03238			197.603	-0.04978
197.703	99.3868	-0.03241			197.703	-0.0498
197.803	99.3858	-0.03245			197.803	-0.04982
197.903	99.3848	-0.03249			197.903	-0.04984
198.003	99.3837	-0.03253			198.003	-0.04986
198.103	99.3826	-0.03256			198.103	-0.04988
198.203	99.3816	-0.0326			198.203	-0.0499
198.303	99.3806	-0.03264			198.303	-0.04992
198.403	99.3796	-0.03268			198.403	-0.04994
198.503	99.3788	-0.03272			198.503	-0.04996
198.603	99.3781	-0.03276			198.603	-0.04998
198.703	99.3774	-0.0328			198.703	-0.05
198.803	99.3768	-0.03283			198.803	-0.05002
198.903	99.3762	-0.03287			198.903	-0.05004
199.003	99.3756	-0.03291			199.003	-0.05006
199.103	99.3751	-0.03295			199.103	-0.05008
199.203	99.3746	-0.03299			199.203	-0.0501
199.303	99.374	-0.03303			199.303	-0.05012
199.403	99.3734	-0.03307			199.403	-0.05014
199.503	99.3727	-0.03311			199.503	-0.05016
199.603	99.3721	-0.03315			199.603	-0.05018
199.703	99.3714	-0.03319			199.703	-0.0502
199.803	99.3707	-0.03323			199.803	-0.05022
199.903	99.37	-0.03327			199.903	-0.05025
200.003	99.3693	-0.03331			200.003	-0.05027
200.103	99.3687	-0.03335			200.103	-0.05029
200.203	99.368	-0.03339			200.203	-0.05031
200.303	99.3674	-0.03343			200.303	-0.05033
200.403	99.3668	-0.03347			200.403	-0.05036
200.503	99.3662	-0.03351			200.503	-0.05038
200.603	99.3657	-0.03355			200.603	-0.0504
200.703	99.3651	-0.03359			200.703	-0.05043
200.803	99.3646	-0.03364			200.803	-0.05045
200.903	99.3641	-0.03368			200.903	-0.05048
201.003	99.3636	-0.03372			201.003	-0.0505
201.103	99.3631	-0.03376			201.103	-0.05053
201.203	99.3626	-0.0338			201.203	-0.05055
201.303	99.362	-0.03384			201.303	-0.05058
201.403	99.3615	-0.03388			201.403	-0.0506
201.503	99.361	-0.03392			201.503	-0.05063
201.603	99.3604	-0.03397			201.603	-0.05066
201.703	99.3598	-0.03401			201.703	-0.05068
201.803	99.3591	-0.03405			201.803	-0.05071
201.903	99.3585	-0.03409			201.903	-0.05074
202.003	99.3577	-0.03413			202.003	-0.05077
202.103	99.3569	-0.03418			202.103	-0.05079
202.203	99.3561	-0.03422			202.203	-0.05082
202.303	99.3552	-0.03426			202.303	-0.05085
202.403	99.3543	-0.03431			202.403	-0.05088
202.503	99.3533	-0.03435			202.503	-0.05091
202.603	99.3524	-0.03439			202.603	-0.05094
202.703	99.3514	-0.03444			202.703	-0.05097
202.803	99.3504	-0.03448			202.803	-0.051
202.903	99.3495	-0.03452			202.903	-0.05103
203.003	99.3487	-0.03457			203.003	-0.05106
203.103	99.3478	-0.03461			203.103	-0.05109
203.203	99.347	-0.03465			203.203	-0.05112
203.303	99.3462	-0.0347			203.303	-0.05115
203.403	99.3454	-0.03474			203.403	-0.05118
203.503	99.3445	-0.03479			203.503	-0.05121
203.603	99.3437	-0.03483			203.603	-0.05124
203.703	99.3429	-0.03487			203.703	-0.05127
203.803	99.3421	-0.03492			203.803	-0.05131
203.903	99.3414	-0.03496			203.903	-0.05134
204.003	99.3406	-0.03501			204.003	-0.05137
204.103	99.3399	-0.03505			204.103	-0.0514
204.203	99.3392	-0.0351			204.203	-0.05143
204.303	99.3385	-0.03514			204.303	-0.05147
204.403	99.3378	-0.03519			204.403	-0.0515
204.503	99.3371	-0.03523			204.503	-0.05153
204.603	99.3364	-0.03528			204.603	-0.05156
204.703	99.3357	-0.03532			204.703	-0.0516
204.803	99.335	-0.03536			204.803	-0.05163
204.903	99.3343	-0.03541			204.903	-0.05166
205.003	99.3336	-0.03545			205.003	-0.05169
205.103	99.3329	-0.0355			205.103	-0.05173
205.203	99.3322	-0.03554			205.203	-0.05176
205.303	99.3315	-0.03559			205.303	-0.05179
205.403	99.3308	-0.03563			205.403	-0.05183
205.503	99.3301	-0.03567			205.503	-0.05186
205.603	99.3295	-0.03572			205.603	-0.05189
205.703	99.3288	-0.03576			205.703	-0.05193
205.803	99.3282	-0.0358			205.803	-0.05196
205.903	99.3276	-0.03585			205.903	-0.05199
206.003	99.3271	-0.03589			206.003	-0.05203
206.103	99.3266	-0.03594			206.103	-0.05206
206.203	99.3261	-0.03598			206.203	-0.05209
206.303	99.3256	-0.03602			206.303	-0.05213
206.403	99.3252	-0.03607			206.403	-0.05216
206.503	99.3247	-0.03611			206.503	-0.05219
206.603	99.3242	-0.03615			206.603	-0.05223
206.703	99.3237	-0.03619			206.703	-0.05226
206.803	99.3232	-0.03624			206.803	-0.05229
206.903	99.3226	-0.03628			206.903	-0.05233
207.003	99.3221	-0.03632			207.003	-0.05236
207.103	99.3214	-0.03637			207.103	-0.0524
207.203	99.3208	-0.03641			207.203	-0.05243
207.303	99.3203	-0.03645			207.303	-0.05246
207.403	99.3196	-0.03649			207.403	-0.0525
207.503	99.3191	-0.03654			207.503	-0.05253
207.603	99.3185	-0.03658			207.603	-0.05257
207.703	99.318	-0.03662			207.703	-0.0526
207.803	99.3174	-0.03666			207.803	-0.05263
207.903	99.3169	-0.0367			207.903	-0.05267
208.003	99.3165	-0.03675			208.003	-0.0527
208.103	99.316	-0.03679			208.103	-0.05274
208.203	99.3155	-0.03683			208.203	-0.05277
208.303	99.3151	-0.03687			208.303	-0.05281
208.403	99.3147	-0.03691			208.403	-0.05284
208.503	99.3142	-0.03696			208.503	-0.05288
208.603	99.3138	-0.037			208.603	-0.05291
208.703	99.3133	-0.03704			208.703	-0.05295
208.803	99.3127	-0.03708			208.803	-0.05298
208.903	99.3122	-0.03712			208.903	-0.05301
209.003	99.3115	-0.03716			209.003	-0.05305
209.103	99.3109	-0.0372			209.103	-0.05308
209.203	99.3101	-0.03725			209.203	-0.05312
209.303	99.3093	-0.03729			209.303	-0.05315
209.403	99.3085	-0.03733			209.403	-0.05319
209.503	99.3076	-0.03737			209.503	-0.05322
209.603	99.3067	-0.03741			209.603	-0.05326
209.703	99.3059	-0.03745			209.703	-0.05329
209.803	99.305	-0.03749			209.803	-0.05333
209.903	99.3041	-0.03753			209.903	-0.05336
210.003	99.3032	-0.03757			210.003	-0.0534
210.103	99.3024	-0.03761			210.103	-0.05343
210.203	99.3015	-0.03765			210.203	-0.05347
210.303	99.3008	-0.03769			210.303	-0.0535
210.403	99.3	-0.03773			210.403	-0.05354
210.503	99.2994	-0.03778			210.503	-0.05357
210.603	99.2987	-0.03782			210.603	-0.05361
210.703	99.2981	-0.03786			210.703	-0.05364
210.803	99.2976	-0.0379			210.803	-0.05368
210.903	99.297	-0.03793			210.903	-0.05371
211.003	99.2965	-0.03797			211.003	-0.05375
211.103	99.296	-0.03801			211.103	-0.05378
211.203	99.2954	-0.03805			211.203	-0.05382
211.303	99.2948	-0.03809			211.303	-0.05385
211.403	99.2942	-0.03813			211.403	-0.05389
211.503	99.2936	-0.03817			211.503	-0.05392
211.603	99.2929	-0.03821			211.603	-0.05396
211.703	99.2921	-0.03825			211.703	-0.05399
211.803	99.2913	-0.03829			211.803	-0.05403
211.903	99.2905	-0.03833			211.903	-0.05406
212.003	99.2897	-0.03837			212.003	-0.0541
212.103	99.2889	-0.0384			212.103	-0.05414
212.203	99.2881	-0.03844			212.203	-0.05417
212.303	99.2873	-0.03848			212.303	-0.05421
212.403	99.2866	-0.03852			212.403	-0.05424
212.503	99.2859	-0.03856			212.503	-0.05428
212.603	99.2853	-0.0386			212.603	-0.05432
212.703	99.2846	-0.03863			212.703	-0.05435
212.803	99.2839	-0.03867			212.803	-0.05439
212.903	99.2832	-0.03871			212.903	-0.05442
213.003	99.2825	-0.03875			213.003	-0.05446
213.103	99.2817	-0.03879			213.103	-0.0545
213.203	99.2808	-0.03883			213.203	-0.05453
213.303	99.2799	-0.03886			213.303	-0.05457
213.403	99.279	-0.0389			213.403	-0.05461
213.503	99.2781	-0.03894			213.503	-0.05465
213.603	99.2771	-0.03898			213.603	-0.05468
213.703	99.2762	-0.03902			213.703	-0.05472
213.803	99.2753	-0.03906			213.803	-0.05476
213.903	99.2744	-0.03909			213.903	-0.0548
214.003	99.2735	-0.03913			214.003	-0.05483
214.103	99.2726	-0.03917			214.103	-0.05487
214.203	99.2717	-0.03921			214.203	-0.05491
214.303	99.2708	-0.03925			214.303	-0.05495
214.403	99.2698	-0.03929			214.403	-0.05499
214.503	99.2689	-0.03933			214.503	-0.05503
214.603	99.2678	-0.03937			214.603	-0.05506
214.703	99.2668	-0.03941			214.703	-0.0551
214.803	99.2657	-0.03945			214.803	-0.05514
214.903	99.2646	-0.03949			214.903	-0.05518
215.003	99.2636	-0.03953			215.003	-0.05522
215.103	99.2626	-0.03957			215.103	-0.05526
215.203	99.2617	-0.03961			215.203	-0.0553
215.303	99.2609	-0.03965			215.303	-0.05534
215.403	99.2601	-0.03969			215.403	-0.05538
215.503	99.2594	-0.03973			215.503	-0.05542
215.603	99.2588	-0.03977			215.603	-0.05546
215.703	99.2582	-0.03982			215.703	-0.0555
215.803	99.2575	-0.03986			215.803	-0.05554
215.903	99.2568	-0.0399			215.903	-0.05557
216.003	99.2561	-0.03994			216.003	-0.05561
216.103	99.2552	-0.03999			216.103	-0.05565
216.203	99.2542	-0.04003			216.203	-0.05569
216.303	99.2532	-0.04007			216.303	-0.05573
216.403	99.2521	-0.04012			216.403	-0.05577
216.503	99.251	-0.04016			216.503	-0.05581
216.603	99.2499	-0.0402			216.603	-0.05585
216.703	99.2488	-0.04025			216.703	-0.05589
216.803	99.2477	-0.04029			216.803	-0.05593
216.903	99.2467	-0.04034			216.903	-0.05597
217.003	99.2456	-0.04038			217.003	-0.05601
217.103	99.2446	-0.04043			217.103	-0.05604
217.203	99.2435	-0.04047			217.203	-0.05608
217.303	99.2425	-0.04052			217.303	-0.05612
217.403	99.2415	-0.04057			217.403	-0.05616
217.503	99.2405	-0.04061			217.503	-0.0562
217.603	99.2395	-0.04066			217.603	-0.05624
217.703	99.2387	-0.04071			217.703	-0.05628
217.803	99.2378	-0.04076			217.803	-0.05631
217.903	99.237	-0.0408			217.903	-0.05635
218.003	99.2363	-0.04085			218.003	-0.05639
218.103	99.2357	-0.0409			218.103	-0.05643
218.203	99.2351	-0.04095			218.203	-0.05647
218.303	99.2346	-0.041			218.303	-0.0565
218.403	99.2341	-0.04105			218.403	-0.05654
218.503	99.2336	-0.0411			218.503	-0.05658
218.603	99.2332	-0.04115			218.603	-0.05662
218.703	99.2328	-0.0412			218.703	-0.05666
218.803	99.2324	-0.04125			218.803	-0.05669
218.903	99.232	-0.0413			218.903	-0.05673
219.003	99.2315	-0.04135			219.003	-0.05677
219.103	99.2311	-0.0414			219.103	-0.0568
219.203	99.2308	-0.04145			219.203	-0.05684
219.303	99.2304	-0.0415			219.303	-0.05688
219.403	99.23	-0.04155			219.403	-0.05692
219.503	99.2296	-0.0416			219.503	-0.05695
219.603	99.2291	-0.04165			219.603	-0.05699
219.703	99.2287	-0.04171			219.703	-0.05703
219.803	99.2282	-0.04176			219.803	-0.05706
219.903	99.2277	-0.04181			219.903	-0.0571
220.003	99.2271	-0.04186			220.003	-0.05714
220.103	99.2265	-0.04191			220.103	-0.05717
220.203	99.2259	-0.04196			220.203	-0.05721
220.303	99.2251	-0.04201			220.303	-0.05725
220.403	99.2243	-0.04207			220.403	-0.05728
220.503	99.2235	-0.04212			220.503	-0.05732
220.603	99.2226	-0.04217			220.603	-0.05735
220.703	99.2217	-0.04222			220.703	-0.05739
220.803	99.2207	-0.04227			220.803	-0.05743
220.903	99.2197	-0.04232			220.903	-0.05746
221.003	99.2187	-0.04237			221.003	-0.0575
221.103	99.2176	-0.04243			221.103	-0.05753
221.203	99.2165	-0.04248			221.203	-0.05757
221.303	99.2155	-0.04253			221.303	-0.05761
221.403	99.2144	-0.04258			221.403	-0.05764
221.503	99.2133	-0.04263			221.503	-0.05768
221.603	99.2122	-0.04268			221.603	-0.05771
221.703	99.2111	-0.04273			221.703	-0.05775
221.803	99.21	-0.04278			221.803	-0.05779
221.903	99.2089	-0.04283			221.903	-0.05782
222.003	99.2078	-0.04289			222.003	-0.05786
222.103	99.2066	-0.04294			222.103	-0.05789
222.203	99.2055	-0.04299			222.203	-0.05793
222.303	99.2044	-0.04304			222.303	-0.05796
222.403	99.2032	-0.04309			222.403	-0.058
222.503	99.2021	-0.04314			222.503	-0.05804
222.603	99.201	-0.04319			222.603	-0.05807
222.703	99.1998	-0.04324			222.703	-0.05811
222.803	99.1987	-0.04329			222.803	-0.05814
222.903	99.1977	-0.04334			222.903	-0.05818
223.003	99.1966	-0.04339			223.003	-0.05821
223.103	99.1956	-0.04343			223.103	-0.05825
223.203	99.1946	-0.04348			223.203	-0.05828
223.303	99.1936	-0.04353			223.303	-0.05832
223.403	99.1927	-0.04358			223.403	-0.05835
223.503	99.1918	-0.04363			223.503	-0.05839
223.603	99.191	-0.04368			223.603	-0.05842
223.703	99.1903	-0.04372			223.703	-0.05846
223.803	99.1895	-0.04377			223.803	-0.05849
223.903	99.1888	-0.04382			223.903	-0.05853
224.003	99.1881	-0.04387			224.003	-0.05856
224.103	99.1873	-0.04391			224.103	-0.05859
224.203	99.1866	-0.04396			224.203	-0.05863
224.303	99.1857	-0.044			224.303	-0.05866
224.403	99.1849	-0.04405			224.403	-0.05869
224.503	99.184	-0.0441			224.503	-0.05873
224.603	99.1831	-0.04414			224.603	-0.05876
224.703	99.1822	-0.04419			224.703	-0.05879
224.803	99.1814	-0.04423			224.803	-0.05882
224.903	99.1806	-0.04428			224.903	-0.05885
225.003	99.1799	-0.04432			225.003	-0.05888
225.103	99.1792	-0.04436			225.103	-0.05892
225.203	99.1786	-0.04441			225.203	-0.05895
225.303	99.178	-0.04445			225.303	-0.05898
225.403	99.1774	-0.04449			225.403	-0.05901
225.503	99.1768	-0.04453			225.503	-0.05903
225.603	99.1762	-0.04457			225.603	-0.05906
225.703	99.1756	-0.04462			225.703	-0.05909
225.803	99.175	-0.04466			225.803	-0.05912
225.903	99.1743	-0.0447			225.903	-0.05915
226.003	99.1737	-0.04474			226.003	-0.05917
226.103	99.173	-0.04478			226.103	-0.0592
226.203	99.1723	-0.04482			226.203	-0.05923
226.303	99.1716	-0.04486			226.303	-0.05925
226.403	99.1709	-0.0449			226.403	-0.05928
226.503	99.17	-0.04494			226.503	-0.0593
226.603	99.1692	-0.04497			226.603	-0.05933
226.703	99.1683	-0.04501			226.703	-0.05935
226.803	99.1673	-0.04505			226.803	-0.05938
226.903	99.1663	-0.04509			226.903	-0.0594
227.003	99.1653	-0.04512			227.003	-0.05942
227.103	99.1643	-0.04516			227.103	-0.05945
227.203	99.1633	-0.0452			227.203	-0.05947
227.303	99.1623	-0.04524			227.303	-0.05949
227.403	99.1614	-0.04527			227.403	-0.05951
227.503	99.1606	-0.04531			227.503	-0.05953
227.603	99.1597	-0.04534			227.603	-0.05956
227.703	99.1589	-0.04538			227.703	-0.05958
227.803	99.158	-0.04541			227.803	-0.0596
227.903	99.1571	-0.04545			227.903	-0.05962
228.003	99.1561	-0.04549			228.003	-0.05964
228.103	99.1551	-0.04552			228.103	-0.05966
228.203	99.154	-0.04556			228.203	-0.05968
228.303	99.1529	-0.04559			228.303	-0.0597
228.403	99.1517	-0.04563			228.403	-0.05971
228.503	99.1506	-0.04566			228.503	-0.05973
228.603	99.1496	-0.0457			228.603	-0.05975
228.703	99.1486	-0.04573			228.703	-0.05977
228.803	99.1476	-0.04577			228.803	-0.05979
228.903	99.1467	-0.0458			228.903	-0.0598
229.003	99.1458	-0.04583			229.003	-0.05982
229.103	99.1449	-0.04587			229.103	-0.05984
229.203	99.144	-0.0459			229.203	-0.05986
229.303	99.1431	-0.04594			229.303	-0.05987
229.403	99.1422	-0.04597			229.403	-0.05989
229.503	99.1413	-0.04601			229.503	-0.0599
229.603	99.1404	-0.04604			229.603	-0.05992
229.703	99.1395	-0.04608			229.703	-0.05994
229.803	99.1386	-0.04611			229.803	-0.05995
229.903	99.1378	-0.04615			229.903	-0.05997
230.003	99.137	-0.04618			230.003	-0.05998
230.103	99.1362	-0.04622			230.103	-0.05999
230.203	99.1354	-0.04626			230.203	-0.06001
230.303	99.1346	-0.04629			230.303	-0.06002
230.403	99.1338	-0.04633			230.403	-0.06004
230.503	99.133	-0.04636			230.503	-0.06005
230.603	99.1322	-0.0464			230.603	-0.06006
230.703	99.1314	-0.04643			230.703	-0.06008
230.803	99.1306	-0.04647			230.803	-0.06009
230.903	99.1298	-0.04651			230.903	-0.0601
231.003	99.129	-0.04654			231.003	-0.06011
231.103	99.1282	-0.04658			231.103	-0.06013
231.203	99.1274	-0.04662			231.203	-0.06014
231.303	99.1266	-0.04665			231.303	-0.06015
231.403	99.1259	-0.04669			231.403	-0.06016
231.503	99.1251	-0.04673			231.503	-0.06017
231.603	99.1244	-0.04677			231.603	-0.06018
231.703	99.1236	-0.0468			231.703	-0.06019
231.803	99.1229	-0.04684			231.803	-0.0602
231.903	99.1221	-0.04688			231.903	-0.06022
232.003	99.1213	-0.04692			232.003	-0.06023
232.103	99.1204	-0.04696			232.103	-0.06024
232.203	99.1196	-0.04699			232.203	-0.06025
232.303	99.1187	-0.04703			232.303	-0.06026
232.403	99.1178	-0.04707			232.403	-0.06027
232.503	99.117	-0.04711			232.503	-0.06028
232.603	99.1161	-0.04715			232.603	-0.06029
232.703	99.1152	-0.04719			232.703	-0.0603
232.803	99.1144	-0.04723			232.803	-0.0603
232.903	99.1134	-0.04727			232.903	-0.06031
233.003	99.1125	-0.04731			233.003	-0.06032
233.103	99.1115	-0.04735			233.103	-0.06033
233.203	99.1105	-0.04739			233.203	-0.06034
233.303	99.1094	-0.04743			233.303	-0.06035
233.403	99.1083	-0.04747			233.403	-0.06036
233.503	99.1071	-0.04752			233.503	-0.06037
233.603	99.1059	-0.04756			233.603	-0.06038
233.703	99.1047	-0.0476			233.703	-0.06039
233.803	99.1034	-0.04764			233.803	-0.0604
233.903	99.1021	-0.04769			233.903	-0.06041
234.003	99.1008	-0.04773			234.003	-0.06042
234.103	99.0996	-0.04777			234.103	-0.06042
234.203	99.0983	-0.04781			234.203	-0.06043
234.303	99.0972	-0.04786			234.303	-0.06044
234.403	99.0961	-0.0479			234.403	-0.06045
234.503	99.095	-0.04795			234.503	-0.06046
234.603	99.094	-0.04799			234.603	-0.06047
234.703	99.0931	-0.04803			234.703	-0.06048
234.803	99.0922	-0.04808			234.803	-0.06049
234.903	99.0913	-0.04812			234.903	-0.0605
235.003	99.0904	-0.04817			235.003	-0.06051
235.103	99.0895	-0.04822			235.103	-0.06051
235.203	99.0886	-0.04826			235.203	-0.06052
235.303	99.0876	-0.04831			235.303	-0.06053
235.403	99.0865	-0.04835			235.403	-0.06054
235.503	99.0854	-0.0484			235.503	-0.06055
235.603	99.0844	-0.04845			235.603	-0.06056
235.703	99.0833	-0.04849			235.703	-0.06057
235.803	99.0822	-0.04854			235.803	-0.06058
235.903	99.0811	-0.04859			235.903	-0.06059
236.003	99.08	-0.04864			236.003	-0.0606
236.103	99.0789	-0.04868			236.103	-0.06061
236.203	99.0779	-0.04873			236.203	-0.06062
236.303	99.0768	-0.04878			236.303	-0.06063
236.403	99.0757	-0.04883			236.403	-0.06064
236.503	99.0746	-0.04888			236.503	-0.06065
236.603	99.0734	-0.04892			236.603	-0.06066
236.703	99.0723	-0.04897			236.703	-0.06067
236.803	99.0712	-0.04902			236.803	-0.06068
236.903	99.0701	-0.04907			236.903	-0.06069
237.003	99.069	-0.04912			237.003	-0.0607
237.103	99.068	-0.04917			237.103	-0.06071
237.203	99.067	-0.04922			237.203	-0.06072
237.303	99.066	-0.04927			237.303	-0.06073
237.403	99.065	-0.04931			237.403	-0.06074
237.503	99.0641	-0.04936			237.503	-0.06075
237.603	99.0632	-0.04941			237.603	-0.06076
237.703	99.0623	-0.04946			237.703	-0.06078
237.803	99.0615	-0.04951			237.803	-0.06079
237.903	99.0607	-0.04956			237.903	-0.0608
238.003	99.0599	-0.04961			238.003	-0.06081
238.103	99.0591	-0.04966			238.103	-0.06082
238.203	99.0583	-0.04971			238.203	-0.06084
238.303	99.0575	-0.04976			238.303	-0.06085
238.403	99.0566	-0.0498			238.403	-0.06086
238.503	99.0556	-0.04985			238.503	-0.06088
238.603	99.0545	-0.0499			238.603	-0.06089
238.703	99.0534	-0.04995			238.703	-0.0609
238.803	99.0522	-0.05			238.803	-0.06092
238.903	99.0509	-0.05005			238.903	-0.06093
239.003	99.0496	-0.05009			239.003	-0.06095
239.103	99.0483	-0.05014			239.103	-0.06096
239.203	99.047	-0.05019			239.203	-0.06098
239.303	99.0457	-0.05024			239.303	-0.06099
239.403	99.0445	-0.05028			239.403	-0.06101
239.503	99.0433	-0.05033			239.503	-0.06102
239.603	99.0423	-0.05038			239.603	-0.06104
239.703	99.0413	-0.05042			239.703	-0.06106
239.803	99.0405	-0.05047			239.803	-0.06107
239.903	99.0397	-0.05052			239.903	-0.06109
240.003	99.039	-0.05056			240.003	-0.06111
240.103	99.0384	-0.05061			240.103	-0.06112
240.203	99.0379	-0.05065			240.203	-0.06114
240.303	99.0374	-0.0507			240.303	-0.06116
240.403	99.0369	-0.05074			240.403	-0.06118
240.503	99.0364	-0.05079			240.503	-0.06119
240.603	99.0359	-0.05083			240.603	-0.06121
240.703	99.0354	-0.05088			240.703	-0.06123
240.803	99.0348	-0.05092			240.803	-0.06125
240.903	99.0341	-0.05096			240.903	-0.06127
241.003	99.0333	-0.05101			241.003	-0.06128
241.103	99.0325	-0.05105			241.103	-0.0613
241.203	99.0315	-0.05109			241.203	-0.06132
241.303	99.0305	-0.05114			241.303	-0.06134
241.403	99.0294	-0.05118			241.403	-0.06136
241.503	99.0284	-0.05122			241.503	-0.06138
241.603	99.0272	-0.05126			241.603	-0.0614
241.703	99.0261	-0.05131			241.703	-0.06142
241.803	99.0249	-0.05135			241.803	-0.06144
241.903	99.0238	-0.05139			241.903	-0.06146
242.003	99.0226	-0.05143			242.003	-0.06147
242.103	99.0215	-0.05147			242.103	-0.06149
242.203	99.0204	-0.05152			242.203	-0.06151
242.303	99.0194	-0.05156			242.303	-0.06153
242.403	99.0183	-0.0516			242.403	-0.06155
242.503	99.0173	-0.05164			242.503	-0.06157
242.603	99.0164	-0.05168			242.603	-0.06159
242.703	99.0154	-0.05172			242.703	-0.06161
242.803	99.0145	-0.05176			242.803	-0.06163
242.903	99.0136	-0.0518			242.903	-0.06165
243.003	99.0128	-0.05184			243.003	-0.06167
243.103	99.012	-0.05188			243.103	-0.06169
243.203	99.0112	-0.05191			243.203	-0.06171
243.303	99.0104	-0.05195			243.303	-0.06173
243.403	99.0097	-0.05199			243.403	-0.06175
243.503	99.0089	-0.05203			243.503	-0.06177
243.603	99.0082	-0.05207			243.603	-0.06179
243.703	99.0074	-0.0521			243.703	-0.06181
243.803	99.0066	-0.05214			243.803	-0.06182
243.903	99.0058	-0.05218			243.903	-0.06184
244.003	99.005	-0.05221			244.003	-0.06186
244.103	99.0041	-0.05225			244.103	-0.06188
244.203	99.0032	-0.05228			244.203	-0.0619
244.303	99.0023	-0.05232			244.303	-0.06192
244.403	99.0014	-0.05235			244.403	-0.06194
244.503	99.0004	-0.05239			244.503	-0.06195
244.603	98.9994	-0.05242			244.603	-0.06197
244.703	98.9984	-0.05245			244.703	-0.06199
244.803	98.9974	-0.05249			244.803	-0.06201
244.903	98.9964	-0.05252			244.903	-0.06202
245.003	98.9954	-0.05255			245.003	-0.06204
245.103	98.9944	-0.05258			245.103	-0.06206
245.203	98.9934	-0.05261			245.203	-0.06208
245.303	98.9924	-0.05264			245.303	-0.06209
245.403	98.9915	-0.05267			245.403	-0.06211
245.503	98.9905	-0.05271			245.503	-0.06213
245.603	98.9896	-0.05274			245.603	-0.06214
245.703	98.9887	-0.05276			245.703	-0.06216
245.803	98.9877	-0.05279			245.803	-0.06217
245.903	98.9867	-0.05282			245.903	-0.06219
246.003	98.9857	-0.05285			246.003	-0.06221
246.103	98.9846	-0.05288			246.103	-0.06222
246.203	98.9835	-0.05291			246.203	-0.06224
246.303	98.9824	-0.05294			246.303	-0.06225
246.403	98.9813	-0.05296			246.403	-0.06227
246.503	98.9802	-0.05299			246.503	-0.06229
246.603	98.9791	-0.05302			246.603	-0.0623
246.703	98.978	-0.05304			246.703	-0.06232
246.803	98.9769	-0.05307			246.803	-0.06233
246.903	98.9758	-0.0531			246.903	-0.06235
247.003	98.9747	-0.05312			247.003	-0.06236
247.103	98.9736	-0.05315			247.103	-0.06238
247.203	98.9725	-0.05317			247.203	-0.0624
247.303	98.9713	-0.0532			247.303	-0.06241
247.403	98.9701	-0.05323			247.403	-0.06243
247.503	98.9688	-0.05325			247.503	-0.06244
247.603	98.9676	-0.05327			247.603	-0.06246
247.703	98.9664	-0.0533			247.703	-0.06247
247.803	98.9651	-0.05332			247.803	-0.06249
247.903	98.9639	-0.05335			247.903	-0.06251
248.003	98.9628	-0.05337			248.003	-0.06252
248.103	98.9616	-0.0534			248.103	-0.06254
248.203	98.9605	-0.05342			248.203	-0.06255
248.303	98.9593	-0.05344			248.303	-0.06257
248.403	98.9582	-0.05347			248.403	-0.06258
248.503	98.957	-0.05349			248.503	-0.0626
248.603	98.9558	-0.05351			248.603	-0.06262
248.703	98.9545	-0.05354			248.703	-0.06263
248.803	98.9533	-0.05356			248.803	-0.06265
248.903	98.9521	-0.05358			248.903	-0.06266
249.003	98.9509	-0.0536			249.003	-0.06268
249.103	98.9497	-0.05363			249.103	-0.0627
249.203	98.9485	-0.05365			249.203	-0.06271
249.303	98.9473	-0.05367			249.303	-0.06273
249.403	98.9461	-0.05369			249.403	-0.06274
249.503	98.9449	-0.05371			249.503	-0.06276
[truncated: 1,505 more rows]

## Sheet: FigS7
2θ	Intensity
degree	a.u.
100		150		200		250		300		350		400		350-back		300-back		250-back		200-back		150-back		100-back
19.9	950	20	1100	20	1116.67	20	1033.33	20	1133.33	20	1116.67	20	1316.67	20	1333.33	20	983.333	20	1216.67	20	1066.67	20	933.333	20	1083.33
19.91	1116.67	20.01	1016.67	20.01	950	20.01	883.333	20.01	1083.33	20.01	1216.67	20.01	1233.33	20.01	1066.67	20.01	1116.67	20.01	966.667	20.01	1083.33	20.01	1066.67	20.01	983.333
19.92	1050	20.02	883.333	20.02	1033.33	20.02	1100	20.02	933.333	20.02	1200	20.02	1166.67	20.02	1050	20.02	1250	20.02	1116.67	20.02	1233.33	20.02	1016.67	20.02	883.333
19.93	883.333	20.03	1000	20.03	1166.67	20.03	1016.67	20.03	1066.67	20.03	1183.33	20.03	1066.67	20.03	1200	20.03	1300	20.03	1016.67	20.03	933.333	20.03	983.333	20.03	866.667
19.94	633.333	20.04	1016.67	20.04	1266.67	20.04	983.333	20.04	1083.33	20.04	1016.67	20.04	950	20.04	950	20.04	1116.67	20.04	1000	20.04	1183.33	20.04	1016.67	20.04	966.667
19.95	883.333	20.05	1033.33	20.05	1150	20.05	1083.33	20.05	1083.33	20.05	1166.67	20.05	1116.67	20.05	1216.67	20.05	1083.33	20.05	1250	20.05	983.333	20.05	1250	20.05	1016.67
19.96	866.667	20.06	1033.33	20.06	1050	20.06	933.333	20.06	983.333	20.06	1233.33	20.06	1316.67	20.06	1133.33	20.06	1200	20.06	1000	20.06	1050	20.06	1050	20.06	966.667
19.97	950	20.07	1066.67	20.07	1066.67	20.07	950	20.07	916.667	20.07	1233.33	20.07	966.667	20.07	983.333	20.07	1116.67	20.07	1066.67	20.07	1033.33	20.07	833.333	20.07	983.333
19.98	1016.67	20.08	900	20.08	833.333	20.08	1083.33	20.08	1200	20.08	1366.67	20.08	1433.33	20.08	1116.67	20.08	1233.33	20.08	983.333	20.08	983.333	20.08	1016.67	20.08	1100
19.99	900	20.09	900	20.09	1033.33	20.09	1000	20.09	1083.33	20.09	1333.33	20.09	1150	20.09	866.667	20.09	1250	20.09	1150	20.09	950	20.09	1033.33	20.09	916.667
20	1033.33	20.1	866.667	20.1	1016.67	20.1	1066.67	20.1	1133.33	20.1	1316.67	20.1	1183.33	20.1	1116.67	20.1	983.333	20.1	1200	20.1	833.333	20.1	1000	20.1	933.333
20.01	1000	20.11	1050	20.11	1016.67	20.11	1133.33	20.11	1133.33	20.11	1266.67	20.11	1266.67	20.11	1166.67	20.11	1266.67	20.11	1116.67	20.11	966.667	20.11	833.333	20.11	983.333
20.02	950	20.12	1100	20.12	766.667	20.12	1116.67	20.12	1200	20.12	1116.67	20.12	1166.67	20.12	1150	20.12	1116.67	20.12	1183.33	20.12	1233.33	20.12	1266.67	20.12	983.333
20.03	900	20.13	1016.67	20.13	900	20.13	966.667	20.13	1050	20.13	1166.67	20.13	983.333	20.13	1066.67	20.13	1166.67	20.13	1350	20.13	983.333	20.13	950	20.13	833.333
20.04	1100	20.14	1016.67	20.14	1050	20.14	1116.67	20.14	1116.67	20.14	1000	20.14	1150	20.14	1033.33	20.14	866.667	20.14	1000	20.14	1033.33	20.14	1033.33	20.14	1000
20.05	1100	20.15	1216.67	20.15	1033.33	20.15	933.333	20.15	883.333	20.15	1050	20.15	1066.67	20.15	816.667	20.15	1133.33	20.15	900	20.15	1266.67	20.15	1233.33	20.15	1100
20.06	1116.67	20.16	1083.33	20.16	933.333	20.16	1000	20.16	1166.67	20.16	1033.33	20.16	916.667	20.16	916.667	20.16	1266.67	20.16	1233.33	20.16	983.333	20.16	1016.67	20.16	1050
20.07	783.333	20.17	916.667	20.17	1233.33	20.17	866.667	20.17	1000	20.17	1116.67	20.17	1083.33	20.17	1066.67	20.17	833.333	20.17	1216.67	20.17	1216.67	20.17	916.667	20.17	933.333
20.08	1216.67	20.18	983.333	20.18	1016.67	20.18	1133.33	20.18	900	20.18	1250	20.18	1216.67	20.18	950	20.18	1116.67	20.18	966.667	20.18	1266.67	20.18	1066.67	20.18	1016.67
20.09	1066.67	20.19	966.667	20.19	883.333	20.19	900	20.19	1000	20.19	1316.67	20.19	1050	20.19	1100	20.19	983.333	20.19	983.333	20.19	1016.67	20.19	1250	20.19	616.667
20.1	883.333	20.2	1000	20.2	900	20.2	1216.67	20.2	1300	20.2	1133.33	20.2	1150	20.2	1183.33	20.2	1033.33	20.2	1383.33	20.2	950	20.2	1033.33	20.2	800
20.11	966.667	20.21	1050	20.21	883.333	20.21	1000	20.21	950	20.21	1116.67	20.21	1233.33	20.21	1033.33	20.21	1083.33	20.21	950	20.21	1083.33	20.21	1183.33	20.21	933.333
20.12	1016.67	20.22	1066.67	20.22	1050	20.22	1150	20.22	950	20.22	933.333	20.22	1016.67	20.22	1400	20.22	1066.67	20.22	983.333	20.22	1150	20.22	1083.33	20.22	983.333
20.13	733.333	20.23	950	20.23	983.333	20.23	883.333	20.23	1233.33	20.23	966.667	20.23	1233.33	20.23	1183.33	20.23	1333.33	20.23	833.333	20.23	1066.67	20.23	1100	20.23	1083.33
20.14	966.667	20.24	1000	20.24	1000	20.24	1250	20.24	1200	20.24	916.667	20.24	1333.33	20.24	1100	20.24	1100	20.24	1033.33	20.24	1316.67	20.24	1100	20.24	883.333
20.15	1150	20.25	1050	20.25	916.667	20.25	1116.67	20.25	1183.33	20.25	1133.33	20.25	1050	20.25	883.333	20.25	983.333	20.25	966.667	20.25	1200	20.25	900	20.25	1066.67
20.16	816.667	20.26	966.667	20.26	1050	20.26	1000	20.26	933.333	20.26	900	20.26	1150	20.26	1100	20.26	1166.67	20.26	933.333	20.26	1066.67	20.26	900	20.26	966.667
20.17	1050	20.27	1100	20.27	950	20.27	933.333	20.27	966.667	20.27	916.667	20.27	1183.33	20.27	1216.67	20.27	1166.67	20.27	1000	20.27	1000	20.27	950	20.27	1033.33
20.18	1016.67	20.28	1016.67	20.28	1083.33	20.28	1000	20.28	1116.67	20.28	1300	20.28	1116.67	20.28	1133.33	20.28	1100	20.28	1033.33	20.28	1116.67	20.28	1150	20.28	916.667
20.19	883.333	20.29	1083.33	20.29	1133.33	20.29	1066.67	20.29	1200	20.29	1300	20.29	966.667	20.29	1000	20.29	1066.67	20.29	1066.67	20.29	1016.67	20.29	1083.33	20.29	1166.67
20.2	1000	20.3	1100	20.3	983.333	20.3	1083.33	20.3	816.667	20.3	900	20.3	1150	20.3	933.333	20.3	1300	20.3	1433.33	20.3	900	20.3	1083.33	20.3	1150
20.21	1033.33	20.31	916.667	20.31	883.333	20.31	1216.67	20.31	966.667	20.31	1083.33	20.31	1166.67	20.31	983.333	20.31	1250	20.31	1150	20.31	1133.33	20.31	1000	20.31	933.333
20.22	1033.33	20.32	1150	20.32	816.667	20.32	1100	20.32	1216.67	20.32	1066.67	20.32	1216.67	20.32	866.667	20.32	1033.33	20.32	1366.67	20.32	1000	20.32	966.667	20.32	950
20.23	816.667	20.33	1033.33	20.33	866.667	20.33	1016.67	20.33	1016.67	20.33	1166.67	20.33	1300	20.33	1016.67	20.33	1316.67	20.33	1166.67	20.33	933.333	20.33	1100	20.33	950
20.24	766.667	20.34	1033.33	20.34	983.333	20.34	1000	20.34	1016.67	20.34	1083.33	20.34	1216.67	20.34	1216.67	20.34	900	20.34	1200	20.34	1116.67	20.34	983.333	20.34	933.333
20.25	833.333	20.35	883.333	20.35	983.333	20.35	1166.67	20.35	1050	20.35	1033.33	20.35	1350	20.35	1000	20.35	1000	20.35	1050	20.35	1200	20.35	1216.67	20.35	1116.67
20.26	900	20.36	1183.33	20.36	883.333	20.36	1116.67	20.36	1216.67	20.36	1033.33	20.36	1300	20.36	1300	20.36	1333.33	20.36	1266.67	20.36	883.333	20.36	1083.33	20.36	1083.33
20.27	1133.33	20.37	950	20.37	1033.33	20.37	1033.33	20.37	950	20.37	1050	20.37	1166.67	20.37	933.333	20.37	1150	20.37	1066.67	20.37	883.333	20.37	766.667	20.37	983.333
20.28	1400	20.38	1116.67	20.38	1050	20.38	966.667	20.38	1066.67	20.38	950	20.38	1266.67	20.38	1316.67	20.38	1300	20.38	1116.67	20.38	983.333	20.38	1033.33	20.38	1216.67
20.29	1333.33	20.39	1133.33	20.39	833.333	20.39	1050	20.39	1066.67	20.39	933.333	20.39	1066.67	20.39	1150	20.39	1400	20.39	1050	20.39	1183.33	20.39	1116.67	20.39	1233.33
20.3	1083.33	20.4	1000	20.4	1166.67	20.4	900	20.4	1133.33	20.4	1166.67	20.4	1333.33	20.4	1000	20.4	1100	20.4	1083.33	20.4	1033.33	20.4	1050	20.4	800
20.31	1100	20.41	1000	20.41	866.667	20.41	983.333	20.41	1016.67	20.41	1083.33	20.41	1100	20.41	1266.67	20.41	916.667	20.41	1250	20.41	833.333	20.41	1083.33	20.41	1166.67
20.32	883.333	20.42	966.667	20.42	1233.33	20.42	966.667	20.42	833.333	20.42	1233.33	20.42	1133.33	20.42	1183.33	20.42	1316.67	20.42	1233.33	20.42	1116.67	20.42	1066.67	20.42	1033.33
20.33	1083.33	20.43	1133.33	20.43	966.667	20.43	1100	20.43	916.667	20.43	1016.67	20.43	1250	20.43	983.333	20.43	1116.67	20.43	1366.67	20.43	1116.67	20.43	983.333	20.43	983.333
20.34	966.667	20.44	1016.67	20.44	966.667	20.44	833.333	20.44	966.667	20.44	1150	20.44	1233.33	20.44	1250	20.44	1000	20.44	1250	20.44	1050	20.44	1150	20.44	1100
20.35	966.667	20.45	983.333	20.45	983.333	20.45	1150	20.45	1050	20.45	1000	20.45	1066.67	20.45	1116.67	20.45	1033.33	20.45	1016.67	20.45	1050	20.45	1150	20.45	1016.67
20.36	833.333	20.46	966.667	20.46	1033.33	20.46	1066.67	20.46	1000	20.46	1166.67	20.46	833.333	20.46	1216.67	20.46	1166.67	20.46	1083.33	20.46	966.667	20.46	1133.33	20.46	1133.33
20.37	883.333	20.47	1000	20.47	983.333	20.47	1316.67	20.47	1300	20.47	1033.33	20.47	1050	20.47	1133.33	20.47	1066.67	20.47	1016.67	20.47	833.333	20.47	1000	20.47	1016.67
20.38	933.333	20.48	1100	20.48	1133.33	20.48	1183.33	20.48	1333.33	20.48	1350	20.48	1400	20.48	1116.67	20.48	1316.67	20.48	1083.33	20.48	1050	20.48	883.333	20.48	1033.33
20.39	1116.67	20.49	1233.33	20.49	1050	20.49	1150	20.49	1316.67	20.49	1000	20.49	1066.67	20.49	1216.67	20.49	966.667	20.49	1233.33	20.49	1066.67	20.49	966.667	20.49	766.667
20.4	1116.67	20.5	1133.33	20.5	1250	20.5	1083.33	20.5	933.333	20.5	1266.67	20.5	1216.67	20.5	1083.33	20.5	1150	20.5	1016.67	20.5	966.667	20.5	1216.67	20.5	866.667
20.41	1100	20.51	916.667	20.51	1250	20.51	1000	20.51	1050	20.51	1166.67	20.51	1200	20.51	1100	20.51	1216.67	20.51	1083.33	20.51	1366.67	20.51	966.667	20.51	1033.33
20.42	933.333	20.52	1050	20.52	1116.67	20.52	1233.33	20.52	1083.33	20.52	1050	20.52	1050	20.52	1050	20.52	1133.33	20.52	1216.67	20.52	983.333	20.52	1083.33	20.52	1083.33
20.43	983.333	20.53	1066.67	20.53	1033.33	20.53	1016.67	20.53	1083.33	20.53	883.333	20.53	1333.33	20.53	1116.67	20.53	1100	20.53	983.333	20.53	1083.33	20.53	1033.33	20.53	983.333
20.44	1016.67	20.54	1133.33	20.54	1166.67	20.54	1050	20.54	1016.67	20.54	1083.33	20.54	1183.33	20.54	1216.67	20.54	933.333	20.54	1016.67	20.54	1133.33	20.54	1200	20.54	933.333
20.45	1000	20.55	733.333	20.55	1166.67	20.55	866.667	20.55	1083.33	20.55	750	20.55	1250	20.55	1116.67	20.55	1166.67	20.55	1033.33	20.55	966.667	20.55	1016.67	20.55	783.333
20.46	1100	20.56	1083.33	20.56	1100	20.56	1066.67	20.56	783.333	20.56	950	20.56	1200	20.56	1016.67	20.56	1100	20.56	1000	20.56	1066.67	20.56	1350	20.56	1050
20.47	966.667	20.57	966.667	20.57	1033.33	20.57	1400	20.57	1050	20.57	1083.33	20.57	1383.33	20.57	1166.67	20.57	983.333	20.57	1050	20.57	1083.33	20.57	1033.33	20.57	1066.67
20.48	933.333	20.58	983.333	20.58	966.667	20.58	1216.67	20.58	1150	20.58	1066.67	20.58	1200	20.58	1133.33	20.58	1000	20.58	1133.33	20.58	1066.67	20.58	1250	20.58	1066.67
20.49	883.333	20.59	816.667	20.59	966.667	20.59	900	20.59	983.333	20.59	1150	20.59	1200	20.59	1116.67	20.59	1050	20.59	1000	20.59	916.667	20.59	1050	20.59	816.667
20.5	933.333	20.6	1033.33	20.6	1016.67	20.6	883.333	20.6	900	20.6	1266.67	20.6	1016.67	20.6	1000	20.6	983.333	20.6	866.667	20.6	900	20.6	783.333	20.6	866.667
20.51	866.667	20.61	833.333	20.61	1016.67	20.61	1133.33	20.61	966.667	20.61	1266.67	20.61	1316.67	20.61	933.333	20.61	1000	20.61	1350	20.61	1216.67	20.61	1050	20.61	1000
20.52	950	20.62	1000	20.62	1116.67	20.62	1216.67	20.62	966.667	20.62	1216.67	20.62	933.333	20.62	900	20.62	1050	20.62	1133.33	20.62	1066.67	20.62	766.667	20.62	900
20.53	983.333	20.63	1033.33	20.63	1116.67	20.63	1200	20.63	900	20.63	1383.33	20.63	1083.33	20.63	950	20.63	1250	20.63	1200	20.63	966.667	20.63	1133.33	20.63	983.333
20.54	1100	20.64	1050	20.64	933.333	20.64	1033.33	20.64	1033.33	20.64	1300	20.64	1133.33	20.64	1300	20.64	1200	20.64	1166.67	20.64	1016.67	20.64	1066.67	20.64	1133.33
20.55	950	20.65	883.333	20.65	1133.33	20.65	933.333	20.65	1166.67	20.65	933.333	20.65	1316.67	20.65	916.667	20.65	950	20.65	1083.33	20.65	1016.67	20.65	1083.33	20.65	933.333
20.56	983.333	20.66	750	20.66	1016.67	20.66	1033.33	20.66	1150	20.66	883.333	20.66	1033.33	20.66	1116.67	20.66	1000	20.66	1000	20.66	1000	20.66	1216.67	20.66	1150
20.57	900	20.67	916.667	20.67	916.667	20.67	1300	20.67	1033.33	20.67	1100	20.67	1200	20.67	883.333	20.67	1116.67	20.67	1066.67	20.67	1100	20.67	1183.33	20.67	1033.33
20.58	783.333	20.68	833.333	20.68	950	20.68	1116.67	20.68	1033.33	20.68	883.333	20.68	1183.33	20.68	1116.67	20.68	933.333	20.68	916.667	20.68	1033.33	20.68	1250	20.68	866.667
20.59	750	20.69	1166.67	20.69	1233.33	20.69	1166.67	20.69	1183.33	20.69	1000	20.69	983.333	20.69	1016.67	20.69	933.333	20.69	1116.67	20.69	1000	20.69	1033.33	20.69	983.333
20.6	816.667	20.7	916.667	20.7	1166.67	20.7	1216.67	20.7	1100	20.7	1133.33	20.7	1200	20.7	983.333	20.7	1083.33	20.7	1216.67	20.7	1033.33	20.7	1350	20.7	1066.67
20.61	1050	20.71	916.667	20.71	1050	20.71	1150	20.71	1000	20.71	1033.33	20.71	1033.33	20.71	1133.33	20.71	1116.67	20.71	1133.33	20.71	916.667	20.71	983.333	20.71	1083.33
20.62	950	20.72	866.667	20.72	1083.33	20.72	966.667	20.72	1233.33	20.72	1100	20.72	1216.67	20.72	1050	20.72	1300	20.72	983.333	20.72	1200	20.72	1316.67	20.72	1000
20.63	1133.33	20.73	1000	20.73	1116.67	20.73	916.667	20.73	1166.67	20.73	1116.67	20.73	1100	20.73	1150	20.73	1183.33	20.73	1383.33	20.73	1150	20.73	1316.67	20.73	1116.67
20.64	883.333	20.74	1250	20.74	916.667	20.74	1266.67	20.74	900	20.74	966.667	20.74	1233.33	20.74	1316.67	20.74	983.333	20.74	1633.33	20.74	1100	20.74	1166.67	20.74	1333.33
20.65	1000	20.75	1000	20.75	966.667	20.75	933.333	20.75	866.667	20.75	783.333	20.75	1000	20.75	1183.33	20.75	1200	20.75	1316.67	20.75	950	20.75	1066.67	20.75	1250
20.66	1066.67	20.76	866.667	20.76	1183.33	20.76	1150	20.76	950	20.76	1016.67	20.76	1200	20.76	983.333	20.76	966.667	20.76	1116.67	20.76	950	20.76	933.333	20.76	1183.33
20.67	1150	20.77	833.333	20.77	933.333	20.77	966.667	20.77	1216.67	20.77	983.333	20.77	1033.33	20.77	1016.67	20.77	1250	20.77	1533.33	20.77	1216.67	20.77	1250	20.77	1116.67
20.68	1000	20.78	1050	20.78	1183.33	20.78	1033.33	20.78	1300	20.78	1033.33	20.78	1166.67	20.78	1266.67	20.78	1233.33	20.78	1183.33	20.78	1216.67	20.78	1333.33	20.78	1000
20.69	1116.67	20.79	950	20.79	1166.67	20.79	1166.67	20.79	1000	20.79	1016.67	20.79	1416.67	20.79	1216.67	20.79	1033.33	20.79	1233.33	20.79	1316.67	20.79	1200	20.79	1200
20.7	1000	20.8	1000	20.8	1033.33	20.8	966.667	20.8	1133.33	20.8	1183.33	20.8	1150	20.8	1266.67	20.8	1166.67	20.8	1216.67	20.8	983.333	20.8	1083.33	20.8	1016.67
20.71	1150	20.81	1216.67	20.81	1183.33	20.81	950	20.81	1150	20.81	1150	20.81	1000	20.81	1450	20.81	1133.33	20.81	1133.33	20.81	1016.67	20.81	1183.33	20.81	1116.67
20.72	1000	20.82	1116.67	20.82	1050	20.82	966.667	20.82	1000	20.82	1266.67	20.82	1166.67	20.82	1300	20.82	1333.33	20.82	1016.67	20.82	1233.33	20.82	1250	20.82	1033.33
20.73	933.333	20.83	1133.33	20.83	1266.67	20.83	1066.67	20.83	1050	20.83	1116.67	20.83	1000	20.83	1083.33	20.83	1033.33	20.83	1116.67	20.83	1250	20.83	983.333	20.83	966.667
20.74	966.667	20.84	916.667	20.84	916.667	20.84	1166.67	20.84	1000	20.84	1383.33	20.84	1216.67	20.84	1150	20.84	1083.33	20.84	1050	20.84	1016.67	20.84	1183.33	20.84	983.333
20.75	1016.67	20.85	950	20.85	1100	20.85	1033.33	20.85	1333.33	20.85	1183.33	20.85	1133.33	20.85	1166.67	20.85	1250	20.85	1050	20.85	1200	20.85	1250	20.85	1150
20.76	1016.67	20.86	1166.67	20.86	1216.67	20.86	1050	20.86	966.667	20.86	1183.33	20.86	1300	20.86	1500	20.86	1083.33	20.86	1183.33	20.86	1016.67	20.86	1116.67	20.86	1083.33
20.77	933.333	20.87	1066.67	20.87	1133.33	20.87	1150	20.87	1000	20.87	1266.67	20.87	1250	20.87	1166.67	20.87	983.333	20.87	1200	20.87	916.667	20.87	1016.67	20.87	1000
20.78	1000	20.88	1200	20.88	1100	20.88	950	20.88	1200	20.88	983.333	20.88	1166.67	20.88	1216.67	20.88	1250	20.88	1016.67	20.88	1350	20.88	1000	20.88	883.333
20.79	1050	20.89	1050	20.89	1050	20.89	766.667	20.89	1100	20.89	1166.67	20.89	1100	20.89	1200	20.89	1100	20.89	1116.67	20.89	1066.67	20.89	1033.33	20.89	1100
20.8	966.667	20.9	966.667	20.9	916.667	20.9	983.333	20.9	1166.67	20.9	1116.67	20.9	1033.33	20.9	1033.33	20.9	1200	20.9	1000	20.9	1116.67	20.9	1133.33	20.9	1200
20.81	966.667	20.91	816.667	20.91	1200	20.91	1066.67	20.91	1316.67	20.91	1083.33	20.91	1066.67	20.91	1000	20.91	1233.33	20.91	1183.33	20.91	866.667	20.91	1033.33	20.91	950
20.82	1000	20.92	883.333	20.92	1150	20.92	1116.67	20.92	1050	20.92	1233.33	20.92	1100	20.92	966.667	20.92	1183.33	20.92	1133.33	20.92	1300	20.92	1100	20.92	1083.33
20.83	900	20.93	1000	20.93	1016.67	20.93	866.667	20.93	1083.33	20.93	966.667	20.93	1033.33	20.93	883.333	20.93	1116.67	20.93	1250	20.93	1016.67	20.93	816.667	20.93	1066.67
20.84	900	20.94	800	20.94	916.667	20.94	1000	20.94	1033.33	20.94	1083.33	20.94	1233.33	20.94	1233.33	20.94	1100	20.94	1433.33	20.94	1100	20.94	983.333	20.94	966.667
20.85	966.667	20.95	883.333	20.95	1050	20.95	1066.67	20.95	1016.67	20.95	983.333	20.95	1316.67	20.95	1133.33	20.95	1316.67	20.95	1050	20.95	1016.67	20.95	800	20.95	1083.33
20.86	783.333	20.96	833.333	20.96	1016.67	20.96	950	20.96	950	20.96	1116.67	20.96	1033.33	20.96	1233.33	20.96	1016.67	20.96	1000	20.96	1183.33	20.96	900	20.96	916.667
20.87	1050	20.97	966.667	20.97	916.667	20.97	1000	20.97	1133.33	20.97	933.333	20.97	983.333	20.97	1000	20.97	1133.33	20.97	1000	20.97	1066.67	20.97	1100	20.97	1083.33
20.88	1083.33	20.98	1133.33	20.98	833.333	20.98	900	20.98	1033.33	20.98	1116.67	20.98	1316.67	20.98	1000	20.98	1150	20.98	1166.67	20.98	1050	20.98	1083.33	20.98	900
20.89	1033.33	20.99	1000	20.99	1183.33	20.99	1150	20.99	1016.67	20.99	1083.33	20.99	1250	20.99	1083.33	20.99	1200	20.99	1016.67	20.99	1116.67	20.99	933.333	20.99	950
20.9	950	21	1000	21	800	21	1166.67	21	1233.33	21	1116.67	21	1000	21	1150	21	1083.33	21	1300	21	1050	21	916.667	21	900
20.91	1266.67	21.01	933.333	21.01	883.333	21.01	1200	21.01	1350	21.01	1033.33	21.01	1300	21.01	1183.33	21.01	1166.67	21.01	1100	21.01	950	21.01	1000	21.01	833.333
20.92	933.333	21.02	916.667	21.02	883.333	21.02	1183.33	21.02	1483.33	21.02	800	21.02	1100	21.02	1333.33	21.02	1033.33	21.02	1066.67	21.02	1016.67	21.02	716.667	21.02	1166.67
20.93	1166.67	21.03	1150	21.03	1233.33	21.03	1133.33	21.03	783.333	21.03	900	21.03	1316.67	21.03	1150	21.03	966.667	21.03	1250	21.03	1133.33	21.03	1216.67	21.03	1383.33
20.94	983.333	21.04	833.333	21.04	1050	21.04	1166.67	21.04	1016.67	21.04	1183.33	21.04	1316.67	21.04	900	21.04	1300	21.04	1133.33	21.04	1050	21.04	1100	21.04	1166.67
20.95	1000	21.05	950	21.05	1216.67	21.05	1166.67	21.05	1116.67	21.05	933.333	21.05	1166.67	21.05	1083.33	21.05	983.333	21.05	1033.33	21.05	816.667	21.05	966.667	21.05	1100
20.96	1016.67	21.06	950	21.06	1150	21.06	1050	21.06	950	21.06	916.667	21.06	1116.67	21.06	900	21.06	1050	21.06	966.667	21.06	1033.33	21.06	1183.33	21.06	1116.67
20.97	1050	21.07	1083.33	21.07	950	21.07	1216.67	21.07	966.667	21.07	1000	21.07	1316.67	21.07	983.333	21.07	1200	21.07	1216.67	21.07	1166.67	21.07	1016.67	21.07	950
20.98	1350	21.08	1016.67	21.08	783.333	21.08	983.333	21.08	1100	21.08	1050	21.08	1300	21.08	1300	21.08	1166.67	21.08	1000	21.08	883.333	21.08	1016.67	21.08	1066.67
20.99	1100	21.09	1016.67	21.09	1000	21.09	1050	21.09	933.333	21.09	883.333	21.09	1066.67	21.09	1183.33	21.09	1000	21.09	1450	21.09	1133.33	21.09	1183.33	21.09	1016.67
21	1000	21.1	916.667	21.1	916.667	21.1	966.667	21.1	1133.33	21.1	916.667	21.1	1133.33	21.1	950	21.1	966.667	21.1	1000	21.1	933.333	21.1	1000	21.1	916.667
21.01	1200	21.11	1033.33	21.11	1000	21.11	1133.33	21.11	983.333	21.11	916.667	21.11	1200	21.11	1450	21.11	1116.67	21.11	900	21.11	1333.33	21.11	833.333	21.11	883.333
21.02	1016.67	21.12	1116.67	21.12	1000	21.12	1000	21.12	966.667	21.12	1133.33	21.12	1216.67	21.12	1033.33	21.12	1100	21.12	1050	21.12	916.667	21.12	1116.67	21.12	816.667
21.03	1033.33	21.13	900	21.13	1033.33	21.13	1183.33	21.13	1066.67	21.13	966.667	21.13	1183.33	21.13	966.667	21.13	1116.67	21.13	1166.67	21.13	1016.67	21.13	916.667	21.13	933.333
21.04	950	21.14	966.667	21.14	1333.33	21.14	1166.67	21.14	1133.33	21.14	1216.67	21.14	1100	21.14	1116.67	21.14	1066.67	21.14	1416.67	21.14	1000	21.14	1266.67	21.14	1000
21.05	950	21.15	1066.67	21.15	1016.67	21.15	833.333	21.15	950	21.15	1083.33	21.15	1100	21.15	1100	21.15	1166.67	21.15	1116.67	21.15	950	21.15	1116.67	21.15	916.667
21.06	983.333	21.16	883.333	21.16	1100	21.16	1133.33	21.16	1083.33	21.16	933.333	21.16	1066.67	21.16	1450	21.16	983.333	21.16	1150	21.16	1150	21.16	933.333	21.16	900
21.07	1000	21.17	1150	21.17	1033.33	21.17	1166.67	21.17	1300	21.17	933.333	21.17	933.333	21.17	1350	21.17	1083.33	21.17	1233.33	21.17	1100	21.17	950	21.17	1033.33
21.08	983.333	21.18	1000	21.18	1233.33	21.18	983.333	21.18	866.667	21.18	1133.33	21.18	1133.33	21.18	1250	21.18	1083.33	21.18	1083.33	21.18	1133.33	21.18	816.667	21.18	1166.67
21.09	883.333	21.19	1100	21.19	950	21.19	1166.67	21.19	966.667	21.19	1100	21.19	1383.33	21.19	1033.33	21.19	1050	21.19	1016.67	21.19	1233.33	21.19	866.667	21.19	950
21.1	866.667	21.2	1116.67	21.2	1083.33	21.2	1183.33	21.2	1133.33	21.2	950	21.2	916.667	21.2	1266.67	21.2	983.333	21.2	1183.33	21.2	1350	21.2	1083.33	21.2	1016.67
21.11	766.667	21.21	900	21.21	1016.67	21.21	783.333	21.21	1083.33	21.21	1200	21.21	1516.67	21.21	1033.33	21.21	966.667	21.21	1150	21.21	1150	21.21	1133.33	21.21	1016.67
21.12	916.667	21.22	916.667	21.22	1016.67	21.22	1000	21.22	1100	21.22	866.667	21.22	1400	21.22	1083.33	21.22	1233.33	21.22	1033.33	21.22	1116.67	21.22	983.333	21.22	983.333
21.13	1083.33	21.23	1066.67	21.23	1083.33	21.23	1366.67	21.23	1000	21.23	916.667	21.23	1133.33	21.23	1000	21.23	1083.33	21.23	1100	21.23	1050	21.23	1250	21.23	983.333
21.14	1133.33	21.24	966.667	21.24	983.333	21.24	983.333	21.24	983.333	21.24	1000	21.24	1150	21.24	1166.67	21.24	1100	21.24	1183.33	21.24	983.333	21.24	1150	21.24	966.667
21.15	1200	21.25	1066.67	21.25	1116.67	21.25	1166.67	21.25	1233.33	21.25	1233.33	21.25	1383.33	21.25	983.333	21.25	1183.33	21.25	1083.33	21.25	1083.33	21.25	833.333	21.25	1116.67
21.16	833.333	21.26	1033.33	21.26	783.333	21.26	1016.67	21.26	1083.33	21.26	1216.67	21.26	1100	21.26	1016.67	21.26	1116.67	21.26	1116.67	21.26	1166.67	21.26	866.667	21.26	983.333
21.17	983.333	21.27	1066.67	21.27	916.667	21.27	1166.67	21.27	1116.67	21.27	1116.67	21.27	1266.67	21.27	1233.33	21.27	1050	21.27	1033.33	21.27	1200	21.27	1066.67	21.27	833.333
21.18	616.667	21.28	1133.33	21.28	950	21.28	950	21.28	983.333	21.28	1050	21.28	933.333	21.28	1183.33	21.28	1433.33	21.28	1033.33	21.28	1316.67	21.28	1183.33	21.28	866.667
21.19	866.667	21.29	916.667	21.29	1150	21.29	1100	21.29	1000	21.29	1000	21.29	1166.67	21.29	1000	21.29	1233.33	21.29	966.667	21.29	1133.33	21.29	950	21.29	1050
21.2	933.333	21.3	966.667	21.3	1166.67	21.3	1100	21.3	1083.33	21.3	1050	21.3	1150	21.3	1100	21.3	1116.67	21.3	933.333	21.3	750	21.3	1200	21.3	933.333
21.21	1016.67	21.31	1100	21.31	1266.67	21.31	883.333	21.31	1100	21.31	1183.33	21.31	1416.67	21.31	983.333	21.31	1133.33	21.31	1300	21.31	1066.67	21.31	1233.33	21.31	1066.67
21.22	1166.67	21.32	1150	21.32	1016.67	21.32	1116.67	21.32	833.333	21.32	1166.67	21.32	1266.67	21.32	1200	21.32	1300	21.32	1000	21.32	1000	21.32	1083.33	21.32	883.333
21.23	1183.33	21.33	1050	21.33	933.333	21.33	966.667	21.33	1100	21.33	1133.33	21.33	1216.67	21.33	1100	21.33	1100	21.33	1166.67	21.33	883.333	21.33	1033.33	21.33	983.333
21.24	1016.67	21.34	950	21.34	933.333	21.34	983.333	21.34	933.333	21.34	1200	21.34	1300	21.34	1200	21.34	1316.67	21.34	1066.67	21.34	916.667	21.34	1033.33	21.34	966.667
21.25	1016.67	21.35	1000	21.35	900	21.35	966.667	21.35	966.667	21.35	1183.33	21.35	1250	21.35	1083.33	21.35	1133.33	21.35	1050	21.35	1066.67	21.35	1016.67	21.35	1066.67
21.26	900	21.36	950	21.36	1133.33	21.36	883.333	21.36	1083.33	21.36	1033.33	21.36	1000	21.36	1016.67	21.36	1300	21.36	950	21.36	1100	21.36	1066.67	21.36	1016.67
21.27	933.333	21.37	916.667	21.37	1033.33	21.37	1116.67	21.37	1216.67	21.37	1066.67	21.37	916.667	21.37	1216.67	21.37	1350	21.37	1200	21.37	983.333	21.37	1133.33	21.37	950
21.28	1016.67	21.38	1083.33	21.38	1150	21.38	1083.33	21.38	1050	21.38	950	21.38	1083.33	21.38	1133.33	21.38	1250	21.38	1166.67	21.38	1000	21.38	1333.33	21.38	1016.67
21.29	1066.67	21.39	983.333	21.39	1016.67	21.39	966.667	21.39	1083.33	21.39	1083.33	21.39	1150	21.39	933.333	21.39	1033.33	21.39	1266.67	21.39	1066.67	21.39	966.667	21.39	983.333
21.3	833.333	21.4	1150	21.4	1100	21.4	866.667	21.4	1033.33	21.4	1133.33	21.4	1266.67	21.4	1016.67	21.4	1166.67	21.4	1216.67	21.4	1166.67	21.4	966.667	21.4	833.333
21.31	800	21.41	1033.33	21.41	1166.67	21.41	950	21.41	1133.33	21.41	1416.67	21.41	1183.33	21.41	1266.67	21.41	1333.33	21.41	933.333	21.41	1116.67	21.41	1050	21.41	1133.33
21.32	1216.67	21.42	916.667	21.42	1200	21.42	1033.33	21.42	1183.33	21.42	1050	21.42	1233.33	21.42	1150	21.42	1500	21.42	916.667	21.42	1216.67	21.42	1050	21.42	1100
21.33	1200	21.43	883.333	21.43	1066.67	21.43	933.333	21.43	1000	21.43	950	21.43	1100	21.43	966.667	21.43	1350	21.43	1250	21.43	1033.33	21.43	1200	21.43	916.667
21.34	883.333	21.44	1016.67	21.44	900	21.44	1250	21.44	1050	21.44	1000	21.44	1000	21.44	983.333	21.44	1000	21.44	933.333	21.44	916.667	21.44	1016.67	21.44	1016.67
21.35	916.667	21.45	933.333	21.45	933.333	21.45	1066.67	21.45	1050	21.45	1400	21.45	1166.67	21.45	1183.33	21.45	1350	21.45	966.667	21.45	933.333	21.45	816.667	21.45	950
21.36	966.667	21.46	1050	21.46	1050	21.46	883.333	21.46	983.333	21.46	1050	21.46	1083.33	21.46	1333.33	21.46	1066.67	21.46	866.667	21.46	1183.33	21.46	916.667	21.46	966.667
21.37	950	21.47	950	21.47	816.667	21.47	950	21.47	816.667	21.47	1116.67	21.47	1150	21.47	1066.67	21.47	1016.67	21.47	1066.67	21.47	1150	21.47	1100	21.47	1033.33
21.38	1000	21.48	816.667	21.48	1000	21.48	1116.67	21.48	983.333	21.48	1150	21.48	1083.33	21.48	1233.33	21.48	900	21.48	1183.33	21.48	1133.33	21.48	800	21.48	933.333
21.39	1066.67	21.49	983.333	21.49	816.667	21.49	1083.33	21.49	1233.33	21.49	833.333	21.49	1000	21.49	1116.67	21.49	1200	21.49	1083.33	21.49	916.667	21.49	916.667	21.49	816.667
21.4	1050	21.5	1116.67	21.5	1000	21.5	783.333	21.5	1083.33	21.5	1083.33	21.5	1033.33	21.5	833.333	21.5	1083.33	21.5	983.333	21.5	1116.67	21.5	1066.67	21.5	950
21.41	766.667	21.51	933.333	21.51	916.667	21.51	1066.67	21.51	1100	21.51	1133.33	21.51	1316.67	21.51	1266.67	21.51	1100	21.51	883.333	21.51	1033.33	21.51	1116.67	21.51	916.667
21.42	983.333	21.52	916.667	21.52	1116.67	21.52	966.667	21.52	833.333	21.52	1266.67	21.52	1300	21.52	1000	21.52	950	21.52	1000	21.52	933.333	21.52	1000	21.52	1216.67
21.43	950	21.53	1083.33	21.53	1166.67	21.53	1066.67	21.53	933.333	21.53	966.667	21.53	1183.33	21.53	1116.67	21.53	1116.67	21.53	1150	21.53	1066.67	21.53	1350	21.53	1100
21.44	833.333	21.54	1066.67	21.54	966.667	21.54	1050	21.54	833.333	21.54	900	21.54	1200	21.54	1116.67	21.54	1083.33	21.54	1033.33	21.54	1016.67	21.54	966.667	21.54	950
21.45	1066.67	21.55	1050	21.55	800	21.55	1100	21.55	1033.33	21.55	1100	21.55	966.667	21.55	1266.67	21.55	1133.33	21.55	983.333	21.55	916.667	21.55	1100	21.55	1050
21.46	1016.67	21.56	1083.33	21.56	816.667	21.56	883.333	21.56	1150	21.56	1250	21.56	1166.67	21.56	1050	21.56	1050	21.56	1150	21.56	1000	21.56	1300	21.56	866.667
21.47	1116.67	21.57	1133.33	21.57	1233.33	21.57	1000	21.57	983.333	21.57	1016.67	21.57	1233.33	21.57	1016.67	21.57	1133.33	21.57	1133.33	21.57	1066.67	21.57	816.667	21.57	966.667
21.48	783.333	21.58	1083.33	21.58	1016.67	21.58	916.667	21.58	1033.33	21.58	833.333	21.58	1050	21.58	1050	21.58	1116.67	21.58	1050	21.58	1250	21.58	1000	21.58	783.333
21.49	916.667	21.59	1183.33	21.59	1016.67	21.59	1033.33	21.59	1150	21.59	1116.67	21.59	900	21.59	1300	21.59	1133.33	21.59	1083.33	21.59	1183.33	21.59	1000	21.59	916.667
21.5	1166.67	21.6	1116.67	21.6	950	21.6	900	21.6	1183.33	21.6	983.333	21.6	1216.67	21.6	1216.67	21.6	1183.33	21.6	1333.33	21.6	1166.67	21.6	1116.67	21.6	1033.33
21.51	1083.33	21.61	1250	21.61	933.333	21.61	1000	21.61	1083.33	21.61	1016.67	21.61	983.333	21.61	1066.67	21.61	1316.67	21.61	1150	21.61	1300	21.61	1016.67	21.61	1450
21.52	966.667	21.62	1033.33	21.62	883.333	21.62	966.667	21.62	1000	21.62	1116.67	21.62	1000	21.62	1083.33	21.62	1016.67	21.62	883.333	21.62	1050	21.62	933.333	21.62	1216.67
21.53	1116.67	21.63	1050	21.63	933.333	21.63	1050	21.63	1066.67	21.63	1266.67	21.63	1200	21.63	1116.67	21.63	983.333	21.63	1166.67	21.63	1316.67	21.63	1050	21.63	1233.33
21.54	833.333	21.64	950	21.64	883.333	21.64	983.333	21.64	1250	21.64	883.333	21.64	1200	21.64	1350	21.64	1083.33	21.64	933.333	21.64	1433.33	21.64	1133.33	21.64	1083.33
21.55	933.333	21.65	916.667	21.65	1200	21.65	783.333	21.65	966.667	21.65	1116.67	21.65	1133.33	21.65	1416.67	21.65	1183.33	21.65	1200	21.65	1233.33	21.65	883.333	21.65	950
21.56	933.333	21.66	966.667	21.66	1083.33	21.66	1216.67	21.66	1250	21.66	1100	21.66	1116.67	21.66	1133.33	21.66	1150	21.66	1066.67	21.66	1050	21.66	983.333	21.66	900
21.57	933.333	21.67	950	21.67	1083.33	21.67	1000	21.67	1166.67	21.67	1200	21.67	1333.33	21.67	950	21.67	1100	21.67	1333.33	21.67	1000	21.67	983.333	21.67	833.333
21.58	1200	21.68	966.667	21.68	966.667	21.68	866.667	21.68	1133.33	21.68	1116.67	21.68	1033.33	21.68	1050	21.68	1266.67	21.68	1350	21.68	1216.67	21.68	950	21.68	1116.67
21.59	1233.33	21.69	1083.33	21.69	983.333	21.69	1133.33	21.69	1233.33	21.69	1033.33	21.69	1183.33	21.69	1233.33	21.69	966.667	21.69	1100	21.69	933.333	21.69	1016.67	21.69	1000
21.6	750	21.7	983.333	21.7	966.667	21.7	1083.33	21.7	1066.67	21.7	1133.33	21.7	1266.67	21.7	1050	21.7	1050	21.7	1183.33	21.7	1083.33	21.7	1050	21.7	700
21.61	950	21.71	833.333	21.71	766.667	21.71	1016.67	21.71	866.667	21.71	1083.33	21.71	1133.33	21.71	1250	21.71	1150	21.71	1150	21.71	1150	21.71	1200	21.71	1000
21.62	816.667	21.72	833.333	21.72	1016.67	21.72	1033.33	21.72	1050	21.72	1133.33	21.72	1316.67	21.72	1066.67	21.72	1033.33	21.72	1133.33	21.72	950	21.72	933.333	21.72	983.333
21.63	983.333	21.73	816.667	21.73	883.333	21.73	1000	21.73	1000	21.73	983.333	21.73	1133.33	21.73	1116.67	21.73	1200	21.73	783.333	21.73	1150	21.73	1016.67	21.73	1083.33
21.64	750	21.74	1033.33	21.74	1116.67	21.74	966.667	21.74	1133.33	21.74	1083.33	21.74	1050	21.74	1133.33	21.74	1066.67	21.74	1083.33	21.74	1350	21.74	1133.33	21.74	900
21.65	1016.67	21.75	1083.33	21.75	1166.67	21.75	1083.33	21.75	1116.67	21.75	1066.67	21.75	1033.33	21.75	1183.33	21.75	1216.67	21.75	1083.33	21.75	1166.67	21.75	933.333	21.75	1050
21.66	933.333	21.76	966.667	21.76	1083.33	21.76	1166.67	21.76	1250	21.76	1183.33	21.76	933.333	21.76	1116.67	21.76	1066.67	21.76	1216.67	21.76	1066.67	21.76	833.333	21.76	983.333
21.67	1100	21.77	966.667	21.77	866.667	21.77	1066.67	21.77	1033.33	21.77	1116.67	21.77	1250	21.77	1100	21.77	1150	21.77	966.667	21.77	983.333	21.77	1000	21.77	1050
21.68	666.667	21.78	1083.33	21.78	883.333	21.78	1416.67	21.78	966.667	21.78	1116.67	21.78	1133.33	21.78	1083.33	21.78	950	21.78	1133.33	21.78	1116.67	21.78	1266.67	21.78	1016.67
21.69	916.667	21.79	1116.67	21.79	1000	21.79	1150	21.79	1083.33	21.79	1350	21.79	1116.67	21.79	1100	21.79	1233.33	21.79	1150	21.79	1100	21.79	1150	21.79	883.333
21.7	883.333	21.8	1150	21.8	800	21.8	1066.67	21.8	1033.33	21.8	1033.33	21.8	900	21.8	1150	21.8	1033.33	21.8	966.667	21.8	1300	21.8	1033.33	21.8	1116.67
21.71	866.667	21.81	1033.33	21.81	933.333	21.81	1000	21.81	1300	21.81	1066.67	21.81	1116.67	21.81	1183.33	21.81	1083.33	21.81	983.333	21.81	983.333	21.81	1016.67	21.81	866.667
21.72	1066.67	21.82	766.667	21.82	950	21.82	1100	21.82	1000	21.82	1116.67	21.82	1183.33	21.82	1366.67	21.82	1183.33	21.82	1050	21.82	883.333	21.82	1066.67	21.82	1133.33
21.73	966.667	21.83	933.333	21.83	966.667	21.83	1083.33	21.83	916.667	21.83	1050	21.83	1150	21.83	1266.67	21.83	1200	21.83	1066.67	21.83	1116.67	21.83	1150	21.83	1016.67
21.74	883.333	21.84	983.333	21.84	800	21.84	1083.33	21.84	1116.67	21.84	1300	21.84	1350	21.84	1050	21.84	1150	21.84	933.333	21.84	1133.33	21.84	1066.67	21.84	950
21.75	983.333	21.85	1000	21.85	983.333	21.85	1133.33	21.85	1233.33	21.85	1066.67	21.85	1233.33	21.85	1116.67	21.85	783.333	21.85	1050	21.85	1116.67	21.85	1033.33	21.85	1183.33
21.76	883.333	21.86	1383.33	21.86	1066.67	21.86	1116.67	21.86	1066.67	21.86	966.667	21.86	983.333	21.86	1166.67	21.86	800	21.86	916.667	21.86	933.333	21.86	1100	21.86	983.333
21.77	1016.67	21.87	1116.67	21.87	1066.67	21.87	1033.33	21.87	1133.33	21.87	1183.33	21.87	1050	21.87	1166.67	21.87	1066.67	21.87	1183.33	21.87	933.333	21.87	900	21.87	900
21.78	916.667	21.88	966.667	21.88	1066.67	21.88	1100	21.88	1200	21.88	966.667	21.88	1133.33	21.88	1216.67	21.88	1316.67	21.88	1133.33	21.88	1050	21.88	1316.67	21.88	950
21.79	950	21.89	1250	21.89	1050	21.89	866.667	21.89	1316.67	21.89	1100	21.89	1200	21.89	1200	21.89	1116.67	21.89	1233.33	21.89	1116.67	21.89	1183.33	21.89	900
21.8	1116.67	21.9	1166.67	21.9	1100	21.9	916.667	21.9	1233.33	21.9	983.333	21.9	1050	21.9	1300	21.9	1066.67	21.9	800	21.9	1050	21.9	1000	21.9	1116.67
21.81	933.333	21.91	1033.33	21.91	983.333	21.91	983.333	21.91	1133.33	21.91	1216.67	21.91	950	21.91	1200	21.91	883.333	21.91	1000	21.91	916.667	21.91	966.667	21.91	766.667
21.82	1066.67	21.92	950	21.92	1033.33	21.92	1116.67	21.92	1200	21.92	1066.67	21.92	1116.67	21.92	1233.33	21.92	1050	21.92	1016.67	21.92	1083.33	21.92	1066.67	21.92	1116.67
21.83	900	21.93	1083.33	21.93	916.667	21.93	1133.33	21.93	1116.67	21.93	1233.33	21.93	1033.33	21.93	1166.67	21.93	983.333	21.93	1233.33	21.93	1200	21.93	1200	21.93	1183.33
21.84	783.333	21.94	1216.67	21.94	766.667	21.94	916.667	21.94	1100	21.94	1016.67	21.94	1200	21.94	1350	21.94	1066.67	21.94	1050	21.94	1016.67	21.94	1150	21.94	983.333
21.85	1066.67	21.95	1000	21.95	900	21.95	916.667	21.95	1083.33	21.95	1133.33	21.95	1166.67	21.95	1400	21.95	1000	21.95	1100	21.95	1216.67	21.95	1150	21.95	1000
21.86	816.667	21.96	1200	21.96	883.333	21.96	800	21.96	1033.33	21.96	1083.33	21.96	1200	21.96	1133.33	21.96	933.333	21.96	916.667	21.96	1050	21.96	1233.33	21.96	1066.67
21.87	1033.33	21.97	900	21.97	866.667	21.97	1150	21.97	1100	21.97	1250	21.97	1116.67	21.97	1033.33	21.97	1100	21.97	1116.67	21.97	1166.67	21.97	1250	21.97	1150
21.88	950	21.98	1000	21.98	1116.67	21.98	966.667	21.98	1016.67	21.98	1200	21.98	1100	21.98	1116.67	21.98	1433.33	21.98	1300	21.98	1066.67	21.98	1200	21.98	1083.33
21.89	1033.33	21.99	1166.67	21.99	1266.67	21.99	1033.33	21.99	1016.67	21.99	1083.33	21.99	1133.33	21.99	1100	21.99	1100	21.99	966.667	21.99	1183.33	21.99	1083.33	21.99	983.333
21.9	1100	22	1033.33	22	783.333	22	1100	22	1183.33	22	1083.33	22	1350	22	1383.33	22	1300	22	1050	22	950	22	1100	22	1183.33
21.91	1083.33	22.01	883.333	22.01	966.667	22.01	1183.33	22.01	1216.67	22.01	1083.33	22.01	1083.33	22.01	1233.33	22.01	1216.67	22.01	916.667	22.01	1100	22.01	1216.67	22.01	1016.67
21.92	833.333	22.02	783.333	22.02	1050	22.02	1366.67	22.02	1033.33	22.02	1266.67	22.02	1200	22.02	1300	22.02	1150	22.02	966.667	22.02	1050	22.02	1150	22.02	950
21.93	883.333	22.03	1000	22.03	1166.67	22.03	1066.67	22.03	1100	22.03	1016.67	22.03	1050	22.03	1216.67	22.03	1250	22.03	1100	22.03	1016.67	22.03	816.667	22.03	883.333
21.94	1000	22.04	833.333	22.04	816.667	22.04	1000	22.04	1066.67	22.04	1100	22.04	1066.67	22.04	1216.67	22.04	1066.67	22.04	1300	22.04	1200	22.04	1083.33	22.04	1066.67
21.95	866.667	22.05	683.333	22.05	1050	22.05	933.333	22.05	900	22.05	1116.67	22.05	966.667	22.05	1083.33	22.05	1133.33	22.05	1266.67	22.05	1066.67	22.05	1083.33	22.05	716.667
21.96	900	22.06	1016.67	22.06	1050	22.06	1200	22.06	1016.67	22.06	1116.67	22.06	1233.33	22.06	1300	22.06	800	22.06	1216.67	22.06	1033.33	22.06	1200	22.06	1066.67
21.97	950	22.07	800	22.07	1133.33	22.07	800	22.07	966.667	22.07	1066.67	22.07	1050	22.07	1333.33	22.07	1450	22.07	916.667	22.07	1150	22.07	1183.33	22.07	1016.67
21.98	866.667	22.08	900	22.08	1150	22.08	1016.67	22.08	1183.33	22.08	1216.67	22.08	1066.67	22.08	1316.67	22.08	1233.33	22.08	1183.33	22.08	1250	22.08	1066.67	22.08	1066.67
21.99	766.667	22.09	950	22.09	1150	22.09	1100	22.09	1116.67	22.09	1033.33	22.09	1266.67	22.09	1216.67	22.09	1383.33	22.09	1083.33	22.09	1200	22.09	1250	22.09	1083.33
22	1133.33	22.1	883.333	22.1	966.667	22.1	1100	22.1	1233.33	22.1	1150	22.1	1066.67	22.1	1316.67	22.1	1366.67	22.1	1183.33	22.1	933.333	22.1	1166.67	22.1	800
22.01	1016.67	22.11	766.667	22.11	1033.33	22.11	1183.33	22.11	1200	22.11	1050	22.11	1216.67	22.11	1166.67	22.11	1383.33	22.11	1183.33	22.11	1066.67	22.11	1300	22.11	983.333
22.02	916.667	22.12	933.333	22.12	1183.33	22.12	1366.67	22.12	1233.33	22.12	866.667	22.12	1000	22.12	1016.67	22.12	1200	22.12	1166.67	22.12	1066.67	22.12	1116.67	22.12	916.667
22.03	1116.67	22.13	950	22.13	1150	22.13	1066.67	22.13	1166.67	22.13	1116.67	22.13	1350	22.13	1366.67	22.13	1266.67	22.13	1166.67	22.13	1050	22.13	1083.33	22.13	800
22.04	933.333	22.14	1300	22.14	1100	22.14	1000	22.14	1166.67	22.14	1000	22.14	1316.67	22.14	1316.67	22.14	1066.67	22.14	1200	22.14	1200	22.14	816.667	22.14	1016.67
22.05	1083.33	22.15	1066.67	22.15	1100	22.15	933.333	22.15	933.333	22.15	1066.67	22.15	1150	22.15	1416.67	22.15	1150	22.15	1200	22.15	1216.67	22.15	916.667	22.15	1100
22.06	1000	22.16	950	22.16	1033.33	22.16	1200	22.16	1050	22.16	1300	22.16	1300	22.16	1000	22.16	1333.33	22.16	1216.67	22.16	1150	22.16	1266.67	22.16	1350
22.07	1050	22.17	900	22.17	1133.33	22.17	800	22.17	1066.67	22.17	1350	22.17	1133.33	22.17	1300	22.17	1383.33	22.17	1133.33	22.17	1100	22.17	1250	22.17	1083.33
22.08	950	22.18	1100	22.18	1116.67	22.18	1016.67	22.18	866.667	22.18	1133.33	22.18	1266.67	22.18	1100	22.18	1266.67	22.18	1166.67	22.18	1233.33	22.18	966.667	22.18	1416.67
22.09	966.667	22.19	1016.67	22.19	966.667	22.19	1100	22.19	1100	22.19	1350	22.19	1133.33	22.19	1333.33	22.19	1183.33	22.19	1233.33	22.19	1166.67	22.19	1233.33	22.19	1300
22.1	1233.33	22.2	1116.67	22.2	1000	22.2	1100	22.2	1133.33	22.2	1250	22.2	1100	22.2	1100	22.2	1116.67	22.2	1116.67	22.2	1316.67	22.2	1050	22.2	1083.33
22.11	1216.67	22.21	1116.67	22.21	916.667	22.21	1150	22.21	1100	22.21	1050	22.21	983.333	22.21	950	22.21	1083.33	22.21	1216.67	22.21	1200	22.21	1183.33	22.21	1066.67
22.12	1016.67	22.22	1183.33	22.22	1133.33	22.22	1100	22.22	1133.33	22.22	900	22.22	1300	22.22	1300	22.22	1216.67	22.22	1333.33	22.22	1116.67	22.22	1350	22.22	766.667
22.13	1066.67	22.23	1116.67	22.23	1066.67	22.23	1150	22.23	1000	22.23	1166.67	22.23	1300	22.23	1150	22.23	1250	22.23	1266.67	22.23	1300	22.23	1200	22.23	816.667
22.14	900	22.24	950	22.24	1050	22.24	966.667	22.24	1166.67	22.24	1166.67	22.24	1066.67	22.24	1150	22.24	1250	22.24	1366.67	22.24	1250	22.24	1166.67	22.24	983.333
22.15	1200	22.25	1033.33	22.25	983.333	22.25	966.667	22.25	1000	22.25	1300	22.25	1100	22.25	1250	22.25	1233.33	22.25	1216.67	22.25	1166.67	22.25	1050	22.25	1100
22.16	983.333	22.26	1083.33	22.26	1083.33	22.26	1250	22.26	1216.67	22.26	1000	22.26	1166.67	22.26	983.333	22.26	1000	22.26	1183.33	22.26	1066.67	22.26	883.333	22.26	1016.67
22.17	1166.67	22.27	1166.67	22.27	900	22.27	1316.67	22.27	1016.67	22.27	1250	22.27	1116.67	22.27	1016.67	22.27	1066.67	22.27	1216.67	22.27	1250	22.27	1300	22.27	1266.67
22.18	1150	22.28	1233.33	22.28	1083.33	22.28	1016.67	22.28	1083.33	22.28	1166.67	22.28	1250	22.28	1000	22.28	1316.67	22.28	1366.67	22.28	1100	22.28	1216.67	22.28	1183.33
22.19	1250	22.29	1266.67	22.29	1083.33	22.29	1050	22.29	1383.33	22.29	1066.67	22.29	1416.67	22.29	983.333	22.29	1083.33	22.29	1050	22.29	1216.67	22.29	1066.67	22.29	1000
22.2	1200	22.3	1100	22.3	1083.33	22.3	1100	22.3	1150	22.3	883.333	22.3	1266.67	22.3	1166.67	22.3	900	22.3	833.333	22.3	1000	22.3	1116.67	22.3	1133.33
22.21	1183.33	22.31	1350	22.31	1050	22.31	1216.67	22.31	950	22.31	1100	22.31	1300	22.31	1050	22.31	1066.67	22.31	983.333	22.31	1183.33	22.31	900	22.31	1050
22.22	933.333	22.32	1300	22.32	1033.33	22.32	933.333	22.32	1083.33	22.32	1150	22.32	1133.33	22.32	1133.33	22.32	1183.33	22.32	1083.33	22.32	916.667	22.32	866.667	22.32	883.333
22.23	1016.67	22.33	1116.67	22.33	1150	22.33	1233.33	22.33	1083.33	22.33	1116.67	22.33	1300	22.33	1350	22.33	1466.67	22.33	1050	22.33	1116.67	22.33	933.333	22.33	1000
22.24	1133.33	22.34	1166.67	22.34	1216.67	22.34	1366.67	22.34	950	22.34	1216.67	22.34	1433.33	22.34	1316.67	22.34	1250	22.34	1350	22.34	900	22.34	1200	22.34	916.667
22.25	1216.67	22.35	1083.33	22.35	1200	22.35	1066.67	22.35	1000	22.35	1083.33	22.35	983.333	22.35	1433.33	22.35	1166.67	22.35	1450	22.35	1133.33	22.35	1116.67	22.35	833.333
22.26	1316.67	22.36	1400	22.36	1116.67	22.36	933.333	22.36	1016.67	22.36	1066.67	22.36	1100	22.36	1233.33	22.36	1116.67	22.36	1100	22.36	1133.33	22.36	900	22.36	1016.67
22.27	1000	22.37	1266.67	22.37	1083.33	22.37	983.333	22.37	1000	22.37	1166.67	22.37	1166.67	22.37	933.333	22.37	1366.67	22.37	1050	22.37	933.333	22.37	966.667	22.37	1083.33
22.28	1066.67	22.38	1116.67	22.38	1150	22.38	1050	22.38	1116.67	22.38	1116.67	22.38	1333.33	22.38	1033.33	22.38	1216.67	22.38	1250	22.38	1066.67	22.38	1216.67	22.38	1050
22.29	1216.67	22.39	1150	22.39	1183.33	22.39	1266.67	22.39	1050	22.39	733.333	22.39	1316.67	22.39	1166.67	22.39	1083.33	22.39	1033.33	22.39	1000	22.39	1150	22.39	900
22.3	1116.67	22.4	883.333	22.4	1166.67	22.4	1183.33	22.4	1133.33	22.4	883.333	22.4	1400	22.4	1300	22.4	1050	22.4	950	22.4	1000	22.4	1050	22.4	1366.67
22.31	1100	22.41	1150	22.41	1100	22.41	916.667	22.41	1150	22.41	1016.67	22.41	1250	22.41	1300	22.41	1166.67	22.41	1116.67	22.41	1033.33	22.41	983.333	22.41	1066.67
22.32	900	22.42	1033.33	22.42	1200	22.42	1233.33	22.42	1066.67	22.42	1033.33	22.42	1266.67	22.42	1250	22.42	1333.33	22.42	1133.33	22.42	1050	22.42	1100	22.42	1133.33
22.33	983.333	22.43	933.333	22.43	1116.67	22.43	1116.67	22.43	1016.67	22.43	933.333	22.43	1050	22.43	1116.67	22.43	1316.67	22.43	1433.33	22.43	1216.67	22.43	1116.67	22.43	950
22.34	1233.33	22.44	1000	22.44	1133.33	22.44	1150	22.44	1100	22.44	1183.33	22.44	1166.67	22.44	1100	22.44	1250	22.44	1000	22.44	866.667	22.44	1083.33	22.44	1000
22.35	983.333	22.45	1100	22.45	1250	22.45	1183.33	22.45	950	22.45	1183.33	22.45	1000	22.45	1200	22.45	1300	22.45	1200	22.45	1333.33	22.45	1050	22.45	1100
22.36	983.333	22.46	1250	22.46	1266.67	22.46	1083.33	22.46	1050	22.46	1133.33	22.46	1483.33	22.46	1216.67	22.46	1116.67	22.46	1016.67	22.46	1066.67	22.46	1333.33	22.46	1033.33
22.37	1033.33	22.47	983.333	22.47	933.333	22.47	1133.33	22.47	1100	22.47	1150	22.47	1266.67	22.47	1250	22.47	1050	22.47	1383.33	22.47	1183.33	22.47	1166.67	22.47	916.667
22.38	966.667	22.48	1366.67	22.48	1383.33	22.48	1066.67	22.48	1016.67	22.48	1150	22.48	1183.33	22.48	1483.33	22.48	1066.67	22.48	1316.67	22.48	1116.67	22.48	1316.67	22.48	983.333
22.39	1000	22.49	1116.67	22.49	1266.67	22.49	933.333	22.49	1350	22.49	1166.67	22.49	1133.33	22.49	1333.33	22.49	1200	22.49	1016.67	22.49	1050	22.49	1150	22.49	1300
22.4	1050	22.5	1150	22.5	1083.33	22.5	950	22.5	950	22.5	1083.33	22.5	1033.33	22.5	1216.67	22.5	1200	22.5	1100	22.5	1250	22.5	1066.67	22.5	1116.67
22.41	1050	22.51	1183.33	22.51	933.333	22.51	1150	22.51	1116.67	22.51	1150	22.51	1300	22.51	1166.67	22.51	1066.67	22.51	1266.67	22.51	1166.67	22.51	1166.67	22.51	1100
22.42	1166.67	22.52	1083.33	22.52	1133.33	22.52	1150	22.52	1300	22.52	1216.67	22.52	1383.33	22.52	1116.67	22.52	1416.67	22.52	1433.33	22.52	1200	22.52	1000	22.52	1000
22.43	1100	22.53	1066.67	22.53	1100	22.53	933.333	22.53	1266.67	22.53	1050	22.53	1000	22.53	1483.33	22.53	1200	22.53	1200	22.53	1150	22.53	983.333	22.53	1116.67
22.44	1116.67	22.54	1300	22.54	1333.33	22.54	1150	22.54	1433.33	22.54	1233.33	22.54	1400	22.54	1416.67	22.54	1033.33	22.54	1366.67	22.54	1133.33	22.54	1200	22.54	1083.33
22.45	1150	22.55	1133.33	22.55	1116.67	22.55	1383.33	22.55	1316.67	22.55	1216.67	22.55	1266.67	22.55	1200	22.55	1116.67	22.55	1233.33	22.55	1083.33	22.55	1183.33	22.55	1050
22.46	966.667	22.56	1000	22.56	1216.67	22.56	1150	22.56	1133.33	22.56	1033.33	22.56	1400	22.56	1150	22.56	1250	22.56	1350	22.56	1100	22.56	1266.67	22.56	1116.67
22.47	1233.33	22.57	1150	22.57	916.667	22.57	1133.33	22.57	1133.33	22.57	1300	22.57	1200	22.57	1133.33	22.57	1533.33	22.57	1233.33	22.57	1166.67	22.57	1316.67	22.57	1083.33
22.48	1116.67	22.58	1150	22.58	1050	22.58	1316.67	22.58	1033.33	22.58	1300	22.58	1333.33	22.58	1433.33	22.58	1333.33	22.58	1300	22.58	1183.33	22.58	1216.67	22.58	1150
22.49	1050	22.59	1416.67	22.59	1033.33	22.59	1366.67	22.59	1416.67	22.59	1366.67	22.59	1400	22.59	1616.67	22.59	1366.67	22.59	1216.67	22.59	1383.33	22.59	1200	22.59	1033.33
22.5	983.333	22.6	1466.67	22.6	1050	22.6	1183.33	22.6	1133.33	22.6	1200	22.6	1433.33	22.6	1150	22.6	1316.67	22.6	1250	22.6	1450	22.6	1083.33	22.6	966.667
22.51	800	22.61	1400	22.61	1200	22.61	1566.67	22.61	1333.33	22.61	1650	22.61	1416.67	22.61	1416.67	22.61	1383.33	22.61	1200	22.61	1316.67	22.61	1250	22.61	1083.33
22.52	1083.33	22.62	1150	22.62	1066.67	22.62	1016.67	22.62	1266.67	22.62	1400	22.62	1383.33	22.62	1600	22.62	1550	22.62	1483.33	22.62	1616.67	22.62	1366.67	22.62	1116.67
22.53	1366.67	22.63	1266.67	22.63	1400	22.63	1000	22.63	1250	22.63	1316.67	22.63	1383.33	22.63	1433.33	22.63	1266.67	22.63	1250	22.63	1150	22.63	1400	22.63	1233.33
22.54	1050	22.64	1183.33	22.64	1233.33	22.64	1016.67	22.64	966.667	22.64	1583.33	22.64	1300	22.64	1583.33	22.64	1150	22.64	1066.67	22.64	1083.33	22.64	1366.67	22.64	1200
22.55	1066.67	22.65	1033.33	22.65	1083.33	22.65	1150	22.65	1150	22.65	1250	22.65	1316.67	22.65	1266.67	22.65	1333.33	22.65	983.333	22.65	1300	22.65	1100	22.65	1116.67
22.56	1033.33	22.66	1433.33	22.66	1083.33	22.66	1166.67	22.66	1116.67	22.66	1300	22.66	1383.33	22.66	1366.67	22.66	1400	22.66	1100	22.66	1550	22.66	1033.33	22.66	1166.67
22.57	1083.33	22.67	1066.67	22.67	1183.33	22.67	1250	22.67	1066.67	22.67	1083.33	22.67	1333.33	22.67	1333.33	22.67	1450	22.67	983.333	22.67	1166.67	22.67	1266.67	22.67	1183.33
22.58	1066.67	22.68	1266.67	22.68	1166.67	22.68	933.333	22.68	1066.67	22.68	1233.33	22.68	1300	22.68	1266.67	22.68	1266.67	22.68	1166.67	22.68	1100	22.68	1300	22.68	1083.33
22.59	1083.33	22.69	1033.33	22.69	1100	22.69	1216.67	22.69	1050	22.69	1216.67	22.69	1233.33	22.69	1150	22.69	1133.33	22.69	1200	22.69	1050	22.69	1083.33	22.69	883.333
22.6	1266.67	22.7	1233.33	22.7	1183.33	22.7	1316.67	22.7	1100	22.7	1383.33	22.7	1383.33	22.7	1216.67	22.7	1200	22.7	1366.67	22.7	1383.33	22.7	1400	22.7	1083.33
22.61	1116.67	22.71	1316.67	22.71	1266.67	22.71	1166.67	22.71	1116.67	22.71	1400	22.71	1266.67	22.71	1316.67	22.71	1266.67	22.71	1300	22.71	1116.67	22.71	1083.33	22.71	900
22.62	1233.33	22.72	1366.67	22.72	983.333	22.72	1216.67	22.72	1300	22.72	1250	22.72	1100	22.72	1400	22.72	1100	22.72	1300	22.72	1083.33	22.72	1216.67	22.72	983.333
22.63	1133.33	22.73	1216.67	22.73	1300	22.73	983.333	22.73	1250	22.73	1083.33	22.73	1383.33	22.73	1200	22.73	1133.33	22.73	1133.33	22.73	1266.67	22.73	1366.67	22.73	1200
22.64	1050	22.74	1200	22.74	1250	22.74	1266.67	22.74	1150	22.74	1133.33	22.74	1350	22.74	1250	22.74	1266.67	22.74	1000	22.74	1016.67	22.74	1416.67	22.74	983.333
22.65	1000	22.75	1200	22.75	983.333	22.75	1450	22.75	1066.67	22.75	1166.67	22.75	1133.33	22.75	1483.33	22.75	1333.33	22.75	1400	22.75	1066.67	22.75	1266.67	22.75	983.333
22.66	1166.67	22.76	1083.33	22.76	1200	22.76	1450	22.76	933.333	22.76	883.333	22.76	1433.33	22.76	1433.33	22.76	1266.67	22.76	1183.33	22.76	1183.33	22.76	1100	22.76	1266.67
22.67	1050	22.77	1150	22.77	1266.67	22.77	933.333	22.77	1333.33	22.77	1033.33	22.77	1033.33	22.77	1383.33	22.77	1566.67	22.77	1200	22.77	1050	22.77	916.667	22.77	883.333
22.68	1033.33	22.78	1466.67	22.78	1316.67	22.78	1216.67	22.78	1216.67	22.78	1183.33	22.78	1150	22.78	1266.67	22.78	1216.67	22.78	1150	22.78	1183.33	22.78	1166.67	22.78	1133.33
22.69	1066.67	22.79	1250	22.79	1333.33	22.79	1183.33	22.79	1100	22.79	1383.33	22.79	1083.33	22.79	1133.33	22.79	1400	22.79	1183.33	22.79	1250	22.79	1316.67	22.79	1216.67
22.7	966.667	22.8	1250	22.8	1366.67	22.8	1116.67	22.8	1300	22.8	1233.33	22.8	1250	22.8	1150	22.8	1366.67	22.8	1266.67	22.8	1183.33	22.8	1216.67	22.8	1016.67
22.71	1133.33	22.81	1233.33	22.81	1133.33	22.81	1100	22.81	1250	22.81	1100	22.81	1233.33	22.81	1066.67	22.81	1300	22.81	1233.33	22.81	1300	22.81	1016.67	22.81	1100
22.72	1366.67	22.82	1416.67	22.82	1333.33	22.82	1083.33	22.82	1016.67	22.82	1383.33	22.82	1233.33	22.82	1466.67	22.82	1450	22.82	1066.67	22.82	1016.67	22.82	1350	22.82	1200
22.73	1200	22.83	1550	22.83	1366.67	22.83	1033.33	22.83	1383.33	22.83	1400	22.83	1533.33	22.83	1333.33	22.83	1333.33	22.83	1200	22.83	1266.67	22.83	1150	22.83	1183.33
22.74	1183.33	22.84	1383.33	22.84	1050	22.84	1166.67	22.84	1083.33	22.84	1433.33	22.84	1333.33	22.84	1316.67	22.84	1466.67	22.84	1333.33	22.84	1316.67	22.84	1150	22.84	1183.33
22.75	966.667	22.85	1400	22.85	1333.33	22.85	1250	22.85	1250	22.85	1183.33	22.85	1383.33	22.85	1316.67	22.85	1216.67	22.85	1433.33	22.85	1266.67	22.85	1050	22.85	1166.67
22.76	1116.67	22.86	1316.67	22.86	1100	22.86	1066.67	22.86	1250	22.86	1383.33	22.86	1333.33	22.86	1366.67	22.86	1200	22.86	1300	22.86	1266.67	22.86	983.333	22.86	1100
22.77	1250	22.87	1400	22.87	1633.33	22.87	1300	22.87	1166.67	22.87	1266.67	22.87	1450	22.87	1016.67	22.87	1166.67	22.87	1216.67	22.87	1200	22.87	1016.67	22.87	1050
22.78	1216.67	22.88	1600	22.88	1250	22.88	1133.33	22.88	1000	22.88	1216.67	22.88	1483.33	22.88	1116.67	22.88	1050	22.88	1333.33	22.88	1150	22.88	1016.67	22.88	1133.33
22.79	1066.67	22.89	1433.33	22.89	1416.67	22.89	1166.67	22.89	1050	22.89	1266.67	22.89	1166.67	22.89	1316.67	22.89	1233.33	22.89	1133.33	22.89	1333.33	22.89	1316.67	22.89	1100
22.8	1483.33	22.9	1500	22.9	1316.67	22.9	816.667	22.9	1150	22.9	1133.33	22.9	1566.67	22.9	1383.33	22.9	1183.33	22.9	1183.33	22.9	1300	22.9	1150	22.9	1100
22.81	1433.33	22.91	1633.33	22.91	1400	22.91	1350	22.91	1100	22.91	1300	22.91	1350	22.91	1400	22.91	1416.67	22.91	1266.67	22.91	1116.67	22.91	1016.67	22.91	1150
22.82	1316.67	22.92	1383.33	22.92	1200	22.92	1216.67	22.92	1066.67	22.92	1083.33	22.92	1233.33	22.92	1466.67	22.92	1300	22.92	1000	22.92	1016.67	22.92	1350	22.92	1150
22.83	1183.33	22.93	1316.67	22.93	1133.33	22.93	1166.67	22.93	1383.33	22.93	1450	22.93	1300	22.93	1216.67	22.93	1650	22.93	1200	22.93	1233.33	22.93	1250	22.93	1033.33
22.84	983.333	22.94	1233.33	22.94	1233.33	22.94	1133.33	22.94	1250	22.94	1316.67	22.94	1150	22.94	1316.67	22.94	1383.33	22.94	1533.33	22.94	1016.67	22.94	1266.67	22.94	1233.33
22.85	1700	22.95	1633.33	22.95	1216.67	22.95	1050	22.95	1433.33	22.95	1200	22.95	1416.67	22.95	1400	22.95	1216.67	22.95	1316.67	22.95	1266.67	22.95	1150	22.95	1116.67
22.86	1116.67	22.96	1700	22.96	1383.33	22.96	1183.33	22.96	1416.67	22.96	1433.33	22.96	1466.67	22.96	1433.33	22.96	1366.67	22.96	1400	22.96	1350	22.96	1116.67	22.96	1116.67
22.87	1216.67	22.97	1600	22.97	1416.67	22.97	1150	22.97	1216.67	22.97	1300	22.97	1466.67	22.97	1633.33	22.97	1433.33	22.97	1350	22.97	1166.67	22.97	1133.33	22.97	1233.33
22.88	1350	22.98	1600	22.98	1466.67	22.98	1216.67	22.98	1433.33	22.98	1266.67	22.98	1333.33	22.98	1316.67	22.98	1233.33	22.98	1216.67	22.98	1216.67	22.98	1450	22.98	1200
22.89	1400	22.99	1733.33	22.99	1466.67	22.99	1333.33	22.99	1516.67	22.99	1300	22.99	1250	22.99	1416.67	22.99	1433.33	22.99	1483.33	22.99	1300	22.99	1250	22.99	1183.33
22.9	1450	23	1683.33	23	1550	23	1450	23	1216.67	23	1333.33	23	1316.67	23	1216.67	23	1416.67	23	1083.33	23	1183.33	23	1383.33	23	1300
22.91	1433.33	23.01	2083.33	23.01	1583.33	23.01	1466.67	23.01	1250	23.01	1500	23.01	1116.67	23.01	1533.33	23.01	1733.33	23.01	1266.67	23.01	1216.67	23.01	1150	23.01	1383.33
22.92	1566.67	23.02	1966.67	23.02	1566.67	23.02	1216.67	23.02	1450	23.02	1550	23.02	1433.33	23.02	1216.67	23.02	1233.33	23.02	1333.33	23.02	1166.67	23.02	1333.33	23.02	1116.67
22.93	1550	23.03	2166.67	23.03	1583.33	23.03	1183.33	23.03	1350	23.03	1600	23.03	1466.67	23.03	1300	23.03	1433.33	23.03	1433.33	23.03	1266.67	23.03	1366.67	23.03	1416.67
22.94	1466.67	23.04	2100	23.04	1383.33	23.04	1250	23.04	1233.33	23.04	1233.33	23.04	1516.67	23.04	1433.33	23.04	1750	23.04	1450	23.04	1183.33	23.04	1100	23.04	1166.67
22.95	1633.33	23.05	2183.33	23.05	1566.67	23.05	1533.33	23.05	1533.33	23.05	1233.33	23.05	1400	23.05	1400	23.05	1516.67	23.05	1150	23.05	1400	23.05	1500	23.05	1183.33
22.96	1733.33	23.06	2566.67	23.06	1650	23.06	1500	23.06	1450	23.06	1350	23.06	1300	23.06	1366.67	23.06	1416.67	23.06	1183.33	23.06	1250	23.06	1083.33	23.06	1050
22.97	1600	23.07	2683.33	23.07	1366.67	23.07	1483.33	23.07	1366.67	23.07	1183.33	23.07	1333.33	23.07	1483.33	23.07	1566.67	23.07	1266.67	23.07	1183.33	23.07	1316.67	23.07	1266.67
22.98	1883.33	23.08	2366.67	23.08	1983.33	23.08	1366.67	23.08	1416.67	23.08	1400	23.08	1766.67	23.08	1450	23.08	1350	23.08	1733.33	23.08	1233.33	23.08	1366.67	23.08	1066.67
22.99	1950	23.09	2083.33	23.09	1400	23.09	1266.67	23.09	1233.33	23.09	1516.67	23.09	1350	23.09	1266.67	23.09	1483.33	23.09	1233.33	23.09	1266.67	23.09	1216.67	23.09	1133.33
23	1616.67	23.1	2466.67	23.1	2083.33	23.1	1650	23.1	1333.33	23.1	1350	23.1	1350	23.1	1583.33	23.1	1316.67	23.1	1400	23.1	1400	23.1	1416.67	23.1	1366.67
23.01	2083.33	23.11	2350	23.11	1750	23.11	1350	23.11	1033.33	23.11	1466.67	23.11	1350	23.11	1350	23.11	1366.67	23.11	1550	23.11	1333.33	23.11	1216.67	23.11	1133.33
23.02	2033.33	23.12	2650	23.12	2000	23.12	1650	23.12	1533.33	23.12	1416.67	23.12	1350	23.12	1600	23.12	1416.67	23.12	1150	23.12	1450	23.12	916.667	23.12	1150
23.03	1900	23.13	2600	23.13	2050	23.13	1350	23.13	1316.67	23.13	950	23.13	1616.67	23.13	1400	23.13	1516.67	23.13	1566.67	23.13	1200	23.13	1200	23.13	1083.33
23.04	2683.33	23.14	2766.67	23.14	1916.67	23.14	1466.67	23.14	1533.33	23.14	1250	23.14	1433.33	23.14	1516.67	23.14	1316.67	23.14	1600	23.14	1266.67	23.14	1350	23.14	1100
23.05	1950	23.15	2750	23.15	2033.33	23.15	1533.33	23.15	1183.33	23.15	1450	23.15	1750	23.15	1483.33	23.15	1583.33	23.15	1400	23.15	1200	23.15	1650	23.15	1233.33
23.06	2133.33	23.16	2866.67	23.16	1833.33	23.16	1400	23.16	1333.33	23.16	1350	23.16	1583.33	23.16	1550	23.16	1450	23.16	1300	23.16	1366.67	23.16	1483.33	23.16	1083.33
23.07	2266.67	23.17	3416.67	23.17	2116.67	23.17	1316.67	23.17	1550	23.17	1333.33	23.17	1600	23.17	1666.67	23.17	1433.33	23.17	1733.33	23.17	1366.67	23.17	1383.33	23.17	1316.67
23.08	2400	23.18	2916.67	23.18	2733.33	23.18	1400	23.18	1450	23.18	1316.67	23.18	1750	23.18	1516.67	23.18	1400	23.18	1300	23.18	1466.67	23.18	1466.67	23.18	1333.33
23.09	2283.33	23.19	2900	23.19	2200	23.19	1783.33	23.19	1533.33	23.19	1366.67	23.19	1550	23.19	1633.33	23.19	1216.67	23.19	1233.33	23.19	1200	23.19	1300	23.19	1266.67
23.1	2616.67	23.2	3466.67	23.2	2333.33	23.2	1616.67	23.2	1766.67	23.2	1433.33	23.2	1383.33	23.2	1566.67	23.2	1483.33	23.2	1500	23.2	1183.33	23.2	1383.33	23.2	1016.67
23.11	2516.67	23.21	3500	23.21	2033.33	23.21	1566.67	23.21	1633.33	23.21	1433.33	23.21	1450	23.21	1733.33	23.21	1766.67	23.21	1350	23.21	1583.33	23.21	1383.33	23.21	1383.33
23.12	2766.67	23.22	3466.67	23.22	2216.67	23.22	1683.33	23.22	1533.33	23.22	1383.33	23.22	1466.67	23.22	1500	23.22	1683.33	23.22	1650	23.22	1133.33	23.22	1383.33	23.22	1350
23.13	2933.33	23.23	2950	23.23	2100	23.23	1850	23.23	1633.33	23.23	1600	23.23	1500	23.23	1550	23.23	1616.67	23.23	1750	23.23	1533.33	23.23	1350	23.23	1366.67
23.14	2983.33	23.24	3533.33	23.24	2700	23.24	1916.67	23.24	1450	23.24	1400	23.24	1600	23.24	1800	23.24	1550	23.24	1550	23.24	1366.67	23.24	1250	23.24	1300
23.15	2850	23.25	3533.33	23.25	2616.67	23.25	1966.67	23.25	1533.33	23.25	1400	23.25	1516.67	23.25	1650	23.25	1700	23.25	1350	23.25	1550	23.25	1366.67	23.25	1300
23.16	3116.67	23.26	3516.67	23.26	2383.33	23.26	1733.33	23.26	1616.67	23.26	1816.67	23.26	1616.67	23.26	1383.33	23.26	1366.67	23.26	1333.33	23.26	1566.67	23.26	1450	23.26	1483.33
23.17	3383.33	23.27	3583.33	23.27	2450	23.27	1883.33	23.27	1433.33	23.27	1500	23.27	1433.33	23.27	1500	23.27	1500	23.27	1733.33	23.27	1366.67	23.27	1366.67	23.27	1533.33
23.18	3616.67	23.28	3416.67	23.28	2800	23.28	1850	23.28	1833.33	23.28	1783.33	23.28	1500	23.28	1616.67	23.28	1783.33	23.28	1733.33	23.28	1533.33	23.28	1800	23.28	1450
23.19	3133.33	23.29	3766.67	23.29	2483.33	23.29	2016.67	23.29	1750	23.29	1383.33	23.29	1600	23.29	1783.33	23.29	1550	23.29	1650	23.29	1250	23.29	1650	23.29	1516.67
23.2	3366.67	23.3	3200	23.3	2533.33	23.3	1666.67	23.3	1850	23.3	1833.33	23.3	1616.67	23.3	1900	23.3	1700	23.3	1550	23.3	1566.67	23.3	1583.33	23.3	1483.33
23.21	3483.33	23.31	2833.33	23.31	2916.67	23.31	1900	23.31	2066.67	23.31	1550	23.31	1766.67	23.31	1966.67	23.31	1883.33	23.31	1516.67	23.31	1833.33	23.31	1800	23.31	1366.67
23.22	3116.67	23.32	2633.33	23.32	3083.33	23.32	2216.67	23.32	1883.33	23.32	1416.67	23.32	1583.33	23.32	2000	23.32	1850	23.32	1800	23.32	1950	23.32	1500	23.32	1450
23.23	3350	23.33	2383.33	23.33	3300	23.33	1933.33	23.33	1766.67	23.33	1600	23.33	1533.33	23.33	1816.67	23.33	1933.33	23.33	1983.33	23.33	1766.67	23.33	2000	23.33	1583.33
23.24	3516.67	23.34	2816.67	23.34	2800	23.34	2083.33	23.34	2133.33	23.34	1683.33	23.34	1650	23.34	2016.67	23.34	2016.67	23.34	1883.33	23.34	1933.33	23.34	1650	23.34	1883.33
23.25	2750	23.35	2616.67	23.35	3333.33	23.35	2400	23.35	1866.67	23.35	1550	23.35	1600	23.35	1866.67	23.35	2166.67	23.35	1766.67	23.35	2166.67	23.35	1833.33	23.35	1516.67
23.26	2983.33	23.36	2250	23.36	3400	23.36	2300	23.36	2166.67	23.36	1683.33	23.36	1983.33	23.36	2033.33	23.36	2016.67	23.36	1800	23.36	1783.33	23.36	1800	23.36	2000
23.27	3133.33	23.37	2533.33	23.37	3550	23.37	2700	23.37	2250	23.37	1750	23.37	1700	23.37	1916.67	23.37	1783.33	23.37	2183.33	23.37	1700	23.37	1683.33	23.37	1583.33
23.28	2616.67	23.38	2216.67	23.38	3250	23.38	2566.67	23.38	1966.67	23.38	1500	23.38	1633.33	23.38	2550	23.38	2400	23.38	2000	23.38	1833.33	23.38	2166.67	23.38	1800
23.29	2466.67	23.39	2216.67	23.39	3683.33	23.39	2650	23.39	2333.33	23.39	1533.33	23.39	2033.33	23.39	2333.33	23.39	2700	23.39	2300	23.39	1983.33	23.39	2383.33	23.39	2016.67
23.3	2650	23.4	2016.67	23.4	3233.33	23.4	2500	23.4	2550	23.4	1800	23.4	2166.67	23.4	2683.33	23.4	2300	23.4	2350	23.4	2316.67	23.4	2266.67	23.4	1783.33
23.31	2416.67	23.41	1916.67	23.41	3800	23.41	2450	23.41	2566.67	23.41	2250	23.41	1866.67	23.41	2566.67	23.41	2600	23.41	2200	23.41	2000	23.41	2300	23.41	1933.33
23.32	2383.33	23.42	1650	23.42	3683.33	23.42	3050	23.42	2516.67	23.42	2133.33	23.42	2283.33	23.42	2100	23.42	2366.67	23.42	2250	23.42	2500	23.42	2216.67	23.42	2083.33
23.33	2450	23.43	2083.33	23.43	3366.67	23.43	2533.33	23.43	2616.67	23.43	2250	23.43	2366.67	23.43	2716.67	23.43	2216.67	23.43	2500	23.43	2433.33	23.43	2383.33	23.43	1933.33
23.34	2383.33	23.44	1583.33	23.44	3300	23.44	2800	23.44	2566.67	23.44	1916.67	23.44	2333.33	23.44	2883.33	23.44	2816.67	23.44	2516.67	23.44	2400	23.44	2650	23.44	2366.67
23.35	2016.67	23.45	1550	23.45	3366.67	23.45	2800	23.45	2433.33	23.45	2100	23.45	2500	23.45	2983.33	23.45	3083.33	23.45	2516.67	23.45	2466.67	23.45	2600	23.45	2566.67
23.36	2133.33	23.46	1733.33	23.46	3150	23.46	3166.67	23.46	2366.67	23.46	2366.67	23.46	2400	23.46	3033.33	23.46	2916.67	23.46	2566.67	23.46	2533.33	23.46	2666.67	23.46	2483.33
23.37	1766.67	23.47	1700	23.47	2950	23.47	3100	23.47	2783.33	23.47	2450	23.47	2916.67	23.47	3300	23.47	2900	23.47	3116.67	23.47	3116.67	23.47	2916.67	23.47	2533.33
23.38	1850	23.48	1616.67	23.48	2850	23.48	3233.33	23.48	3083.33	23.48	2483.33	23.48	2700	23.48	3733.33	23.48	2966.67	23.48	3116.67	23.48	3050	23.48	2816.67	23.48	2950
23.39	2050	23.49	1783.33	23.49	3066.67	23.49	3466.67	23.49	2833.33	23.49	2383.33	23.49	2983.33	23.49	3633.33	23.49	3850	23.49	3416.67	23.49	2933.33	23.49	2900	23.49	3250
23.4	1783.33	23.5	1516.67	23.5	3000	23.5	3233.33	23.5	3283.33	23.5	2716.67	23.5	3416.67	23.5	4150	23.5	3650	23.5	3300	23.5	3300	23.5	3216.67	23.5	2816.67
23.41	1850	23.51	1516.67	23.51	2983.33	23.51	3700	23.51	3350	23.51	2466.67	23.51	3300	23.51	3800	23.51	3850	23.51	3383.33	23.51	3266.67	23.51	3400	23.51	2683.33
23.42	1533.33	23.52	1500	23.52	2600	23.52	3583.33	23.52	3483.33	23.52	2550	23.52	3666.67	23.52	4083.33	23.52	3933.33	23.52	3716.67	23.52	3666.67	23.52	3466.67	23.52	3216.67
23.43	1700	23.53	1616.67	23.53	2100	23.53	3733.33	23.53	3416.67	23.53	3283.33	23.53	3533.33	23.53	4650	23.53	4483.33	23.53	4400	23.53	3916.67	23.53	4250	23.53	3633.33
23.44	1816.67	23.54	1333.33	23.54	2100	23.54	4116.67	23.54	3200	23.54	3150	23.54	3466.67	23.54	4816.67	23.54	4250	23.54	4900	23.54	4750	23.54	4000	23.54	4283.33
23.45	1516.67	23.55	1300	23.55	2050	23.55	3350	23.55	3600	23.55	3083.33	23.55	4183.33	23.55	5233.33	23.55	4866.67	23.55	5000	23.55	4433.33	23.55	4533.33	23.55	4150
23.46	1450	23.56	1550	23.56	2350	23.56	3850	23.56	3666.67	23.56	3916.67	23.56	4033.33	23.56	5766.67	23.56	5683.33	23.56	5283.33	23.56	5400	23.56	4916.67	23.56	4550
23.47	1466.67	23.57	1616.67	23.57	2366.67	23.57	3900	23.57	4150	23.57	3566.67	23.57	4850	23.57	5950	23.57	6050	23.57	5683.33	23.57	5666.67	23.57	5783.33	23.57	4416.67
23.48	1566.67	23.58	1316.67	23.58	1800	23.58	3850	23.58	4383.33	23.58	3783.33	23.58	4283.33	23.58	6000	23.58	6233.33	23.58	5933.33	23.58	5400	23.58	5233.33	23.58	4533.33
23.49	1400	23.59	1416.67	23.59	1966.67	23.59	3850	23.59	3883.33	23.59	4150	23.59	4816.67	23.59	6983.33	23.59	6766.67	23.59	5950	23.59	5850	23.59	5283.33	23.59	4866.67
23.5	1516.67	23.6	1050	23.6	2116.67	23.6	4066.67	23.6	3933.33	23.6	3683.33	23.6	5066.67	23.6	6633.33	23.6	6316.67	23.6	6400	23.6	6483.33	23.6	5100	23.6	4966.67
23.51	1216.67	23.61	1400	23.61	2100	23.61	4200	23.61	4050	23.61	4266.67	23.61	5950	23.61	7000	23.61	7250	23.61	5750	23.61	6533.33	23.61	5516.67	23.61	4866.67
23.52	1416.67	23.62	1350	23.62	1683.33	23.62	4066.67	23.62	4483.33	23.62	4750	23.62	6333.33	23.62	7033.33	23.62	6883.33	23.62	5933.33	23.62	5716.67	23.62	5133.33	23.62	4550
23.53	1483.33	23.63	1400	23.63	2000	23.63	4000	23.63	4983.33	23.63	4900	23.63	6916.67	23.63	7250	23.63	6750	23.63	6800	23.63	6066.67	23.63	5183.33	23.63	5483.33
23.54	1533.33	23.64	1500	23.64	1683.33	23.64	3916.67	23.64	4700	23.64	5416.67	23.64	7183.33	23.64	7250	23.64	6383.33	23.64	6200	23.64	6166.67	23.64	5416.67	23.64	4766.67
23.55	1500	23.65	1366.67	23.65	1400	23.65	3250	23.65	4316.67	23.65	5733.33	23.65	6783.33	23.65	7600	23.65	6850	23.65	6300	23.65	5466.67	23.65	4966.67	23.65	5350
23.56	1600	23.66	1750	23.66	1500	23.66	3733.33	23.66	4783.33	23.66	6016.67	23.66	7350	23.66	7583.33	23.66	6816.67	23.66	6050	23.66	5550	23.66	5216.67	23.66	4450
23.57	1616.67	23.67	1466.67	23.67	1416.67	23.67	3166.67	23.67	4550	23.67	6116.67	23.67	6716.67	23.67	7383.33	23.67	6716.67	23.67	5700	23.67	5516.67	23.67	5083.33	23.67	4416.67
23.58	1366.67	23.68	1183.33	23.68	1533.33	23.68	2950	23.68	4516.67	23.68	6200	23.68	7200	23.68	6433.33	23.68	6000	23.68	5666.67	23.68	5250	23.68	5016.67	23.68	4133.33
23.59	1583.33	23.69	1766.67	23.69	1516.67	23.69	2933.33	23.69	4133.33	23.69	6333.33	23.69	7400	23.69	6516.67	23.69	5983.33	23.69	5616.67	23.69	4900	23.69	4500	23.69	4133.33
23.6	1516.67	23.7	1616.67	23.7	1483.33	23.7	2983.33	23.7	4283.33	23.7	6216.67	23.7	7783.33	23.7	6166.67	23.7	5966.67	23.7	5183.33	23.7	4883.33	23.7	4383.33	23.7	4033.33
23.61	1650	23.71	1616.67	23.71	1500	23.71	2866.67	23.71	3616.67	23.71	6383.33	23.71	6816.67	23.71	5983.33	23.71	5583.33	23.71	5100	23.71	4616.67	23.71	4066.67	23.71	3283.33
23.62	1433.33	23.72	1250	23.72	1483.33	23.72	2800	23.72	3566.67	23.72	6216.67	23.72	6966.67	23.72	5433.33	23.72	4600	23.72	5000	23.72	4483.33	23.72	4133.33	23.72	3383.33
23.63	1450	23.73	1533.33	23.73	1500	23.73	2883.33	23.73	3666.67	23.73	6050	23.73	6483.33	23.73	5566.67	23.73	4750	23.73	4650	23.73	4116.67	23.73	3400	23.73	3133.33
23.64	1200	23.74	1433.33	23.74	1600	23.74	2650	23.74	3816.67	23.74	6366.67	23.74	6416.67	23.74	5350	23.74	4383.33	23.74	4633.33	23.74	4016.67	23.74	3433.33	23.74	3133.33
23.65	1433.33	23.75	1566.67	23.75	1766.67	23.75	2400	23.75	3100	23.75	5900	23.75	6283.33	23.75	4800	23.75	4216.67	23.75	4033.33	23.75	3500	23.75	3416.67	23.75	3266.67
23.66	1500	23.76	1300	23.76	1583.33	23.76	2333.33	23.76	3083.33	23.76	6000	23.76	5866.67	23.76	4250	23.76	3650	23.76	3816.67	23.76	3000	23.76	3616.67	23.76	2466.67
23.67	1350	23.77	1333.33	23.77	1583.33	23.77	2550	23.77	3033.33	23.77	5400	23.77	5500	23.77	4233.33	23.77	3883.33	23.77	3766.67	23.77	3066.67	23.77	2950	23.77	2483.33
23.68	1450	23.78	1566.67	23.78	1433.33	23.78	2400	23.78	3083.33	23.78	4600	23.78	5583.33	23.78	3916.67	23.78	3666.67	23.78	3650	23.78	3316.67	23.78	2383.33	23.78	2466.67
23.69	1083.33	23.79	1416.67	23.79	1500	23.79	2066.67	23.79	2466.67	23.79	5033.33	23.79	5316.67	23.79	3600	23.79	3333.33	23.79	3383.33	23.79	3166.67	23.79	2516.67	23.79	2500
23.7	1233.33	23.8	1466.67	23.8	1566.67	23.8	2083.33	23.8	2650	23.8	5216.67	23.8	4583.33	23.8	3366.67	23.8	3583.33	23.8	3283.33	23.8	2700	23.8	2433.33	23.8	2333.33
23.71	1300	23.81	1216.67	23.81	1666.67	23.81	2200	23.81	2866.67	23.81	4833.33	23.81	4316.67	23.81	3066.67	23.81	3166.67	23.81	3000	23.81	2600	23.81	2350	23.81	1966.67
23.72	1216.67	23.82	1550	23.82	1583.33	23.82	1983.33	23.82	2533.33	23.82	4100	23.82	4100	23.82	2833.33	23.82	3033.33	23.82	3066.67	23.82	2483.33	23.82	2266.67	23.82	2066.67
23.73	1300	23.83	1800	23.83	1466.67	23.83	1916.67	23.83	2800	23.83	4483.33	23.83	4033.33	23.83	2900	23.83	3066.67	23.83	2516.67	23.83	2633.33	23.83	2566.67	23.83	2133.33
23.74	1466.67	23.84	1383.33	23.84	1400	23.84	1816.67	23.84	2700	23.84	3733.33	23.84	3416.67	23.84	2983.33	23.84	2850	23.84	1983.33	23.84	2483.33	23.84	1866.67	23.84	1883.33
23.75	1316.67	23.85	1516.67	23.85	1633.33	23.85	1883.33	23.85	2333.33	23.85	3966.67	23.85	3683.33	23.85	2733.33	23.85	2750	23.85	2550	23.85	2050	23.85	1900	23.85	1950
23.76	1416.67	23.86	1583.33	23.86	1683.33	23.86	1950	23.86	2416.67	23.86	3500	23.86	3466.67	23.86	2400	23.86	2800	23.86	2450	23.86	2116.67	23.86	1833.33	23.86	2083.33
23.77	1266.67	23.87	1583.33	23.87	1450	23.87	1916.67	23.87	1933.33	23.87	3700	23.87	3583.33	23.87	2550	23.87	2600	23.87	2366.67	23.87	2066.67	23.87	1866.67	23.87	1700
23.78	1350	23.88	1333.33	23.88	1466.67	23.88	1866.67	23.88	2183.33	23.88	3383.33	23.88	3083.33	23.88	2450	23.88	2500	23.88	2283.33	23.88	1983.33	23.88	1650	23.88	1883.33
23.79	1416.67	23.89	1300	23.89	1366.67	23.89	1766.67	23.89	1900	23.89	3200	23.89	3250	23.89	2116.67	23.89	2250	23.89	2233.33	23.89	2300	23.89	1850	23.89	1683.33
23.8	1100	23.9	1600	23.9	1550	23.9	1733.33	23.9	2033.33	23.9	2816.67	23.9	2883.33	23.9	2450	23.9	2033.33	23.9	2033.33	23.9	2183.33	23.9	1900	23.9	1700
23.81	1166.67	23.91	1466.67	23.91	1483.33	23.91	1666.67	23.91	2050	23.91	3116.67	23.91	2750	23.91	2550	23.91	2350	23.91	2100	23.91	1900	23.91	1566.67	23.91	1916.67
23.82	1366.67	23.92	1633.33	23.92	1516.67	23.92	1666.67	23.92	1983.33	23.92	2816.67	23.92	2733.33	23.92	2433.33	23.92	2033.33	23.92	1916.67	23.92	2000	23.92	1933.33	23.92	1983.33
23.83	1483.33	23.93	1883.33	23.93	1566.67	23.93	1583.33	23.93	2016.67	23.93	2633.33	23.93	3233.33	23.93	2066.67	23.93	2133.33	23.93	1966.67	23.93	1850	23.93	1766.67	23.93	1666.67
23.84	1550	23.94	1266.67	23.94	1333.33	23.94	1466.67	23.94	2183.33	23.94	2400	23.94	2733.33	23.94	2116.67	23.94	2316.67	23.94	1416.67	23.94	1966.67	23.94	1700	23.94	1600
23.85	1583.33	23.95	1483.33	23.95	1566.67	23.95	1483.33	23.95	1933.33	23.95	2366.67	23.95	2616.67	23.95	1966.67	23.95	2233.33	23.95	2100	23.95	1633.33	23.95	1966.67	23.95	1600
23.86	1516.67	23.96	1450	23.96	1300	23.96	1650	23.96	2383.33	23.96	2866.67	23.96	2500	23.96	2100	23.96	2183.33	23.96	1933.33	23.96	1700	23.96	1883.33	23.96	1750
23.87	1383.33	23.97	1316.67	23.97	1566.67	23.97	1866.67	23.97	1883.33	23.97	2783.33	23.97	2800	23.97	2066.67	23.97	1750	23.97	1933.33	23.97	1950	23.97	1916.67	23.97	1766.67
23.88	1433.33	23.98	1483.33	23.98	1550	23.98	1616.67	23.98	1816.67	23.98	2566.67	23.98	2783.33	23.98	2133.33	23.98	1916.67	23.98	1783.33	23.98	1683.33	23.98	1683.33	23.98	1500
23.89	1316.67	23.99	1183.33	23.99	1366.67	23.99	1766.67	23.99	1800	23.99	2766.67	23.99	2516.67	23.99	2066.67	23.99	1700	23.99	1900	23.99	1683.33	23.99	1600	23.99	1633.33
23.9	1266.67	24	1316.67	24	1483.33	24	1683.33	24	1766.67	24	2500	24	2516.67	24	2050	24	1966.67	24	1750	24	1583.33	24	1683.33	24	1350
23.91	1300	24.01	1616.67	24.01	1783.33	24.01	1666.67	24.01	1916.67	24.01	2416.67	24.01	2383.33	24.01	1966.67	24.01	2033.33	24.01	1783.33	24.01	1833.33	24.01	1450	24.01	1466.67
23.92	1416.67	24.02	1800	24.02	1500	24.02	1566.67	24.02	2200	24.02	2166.67	24.02	2266.67	24.02	2066.67	24.02	1833.33	24.02	1900	24.02	1483.33	24.02	1533.33	24.02	1650
23.93	1200	24.03	1316.67	24.03	1600	24.03	1683.33	24.03	2116.67	24.03	2466.67	24.03	2366.67	24.03	2250	24.03	2283.33	24.03	1950	24.03	1566.67	24.03	1900	24.03	1600
23.94	1316.67	24.04	1316.67	24.04	1516.67	24.04	1816.67	24.04	2050	24.04	2033.33	24.04	2483.33	24.04	2066.67	24.04	1833.33	24.04	1783.33	24.04	1516.67	24.04	1816.67	24.04	1350
23.95	1233.33	24.05	1416.67	24.05	1600	24.05	1500	24.05	2050	24.05	2183.33	24.05	2366.67	24.05	2100	24.05	1816.67	24.05	1583.33	24.05	1566.67	24.05	1550	24.05	1550
23.96	1150	24.06	1633.33	24.06	1750	24.06	1466.67	24.06	1866.67	24.06	2533.33	24.06	2616.67	24.06	1900	24.06	1916.67	24.06	1916.67	24.06	1500	24.06	1550	24.06	1483.33
23.97	1116.67	24.07	1150	24.07	1533.33	24.07	1783.33	24.07	1750	24.07	2316.67	24.07	2383.33	24.07	1900	24.07	1983.33	24.07	2000	24.07	1500	24.07	1383.33	24.07	1550
23.98	1333.33	24.08	1333.33	24.08	1333.33	24.08	1600	24.08	2000	24.08	2233.33	24.08	2733.33	24.08	1533.33	24.08	1816.67	24.08	1900	24.08	1466.67	24.08	1533.33	24.08	1533.33
23.99	1233.33	24.09	1466.67	24.09	1300	24.09	1750	24.09	1933.33	24.09	2366.67	24.09	2366.67	24.09	1933.33	24.09	1783.33	24.09	1766.67	24.09	1800	24.09	1666.67	24.09	1066.67
24	1383.33	24.1	1200	24.1	1683.33	24.1	1883.33	24.1	1866.67	24.1	2416.67	24.1	2400	24.1	2033.33	24.1	1750	24.1	1966.67	24.1	1616.67	24.1	1533.33	24.1	1500
24.01	1566.67	24.11	1433.33	24.11	1383.33	24.11	1633.33	24.11	2166.67	24.11	2183.33	24.11	2533.33	24.11	2066.67	24.11	1850	24.11	1883.33	24.11	1800	24.11	1383.33	24.11	1416.67
24.02	1383.33	24.12	1466.67	24.12	1583.33	24.12	1566.67	24.12	1783.33	24.12	2266.67	24.12	2216.67	24.12	1800	24.12	1966.67	24.12	1550	24.12	1883.33	24.12	1733.33	24.12	1383.33
24.03	1416.67	24.13	1183.33	24.13	1466.67	24.13	1966.67	24.13	2000	24.13	2216.67	24.13	1850	24.13	2016.67	24.13	1816.67	24.13	1466.67	24.13	1500	24.13	1583.33	24.13	1383.33
24.04	1133.33	24.14	1483.33	24.14	1433.33	24.14	1950	24.14	1816.67	24.14	2216.67	24.14	2133.33	24.14	2050	24.14	1933.33	24.14	1600	24.14	1750	24.14	1550	24.14	1433.33
24.05	1400	24.15	1100	24.15	1700	24.15	1733.33	24.15	2200	24.15	2333.33	24.15	2366.67	24.15	2183.33	24.15	1933.33	24.15	1650	24.15	1733.33	24.15	1566.67	24.15	1633.33
24.06	1250	24.16	1100	24.16	1683.33	24.16	1750	24.16	1916.67	24.16	2083.33	24.16	2266.67	24.16	2366.67	24.16	1666.67	24.16	1616.67	24.16	1783.33	24.16	1750	24.16	1316.67
24.07	1166.67	24.17	1216.67	24.17	1316.67	24.17	1600	24.17	1866.67	24.17	2333.33	24.17	2016.67	24.17	1900	24.17	1766.67	24.17	1566.67	24.17	1633.33	24.17	1650	24.17	1333.33
24.08	1300	24.18	1133.33	24.18	1350	24.18	1783.33	24.18	2216.67	24.18	2166.67	24.18	1866.67	24.18	1966.67	24.18	1850	24.18	1683.33	24.18	1250	24.18	1566.67	24.18	1183.33
24.09	1200	24.19	1200	24.19	1816.67	24.19	1500	24.19	1816.67	24.19	1750	24.19	1966.67	24.19	1666.67	24.19	1683.33	24.19	1433.33	24.19	1516.67	24.19	1800	24.19	1366.67
24.1	1300	24.2	1350	24.2	1583.33	24.2	1950	24.2	2000	24.2	2000	24.2	1883.33	24.2	1766.67	24.2	1416.67	24.2	1683.33	24.2	1800	24.2	1566.67	24.2	1233.33
24.11	1300	24.21	1433.33	24.21	1466.67	24.21	1783.33	24.21	2166.67	24.21	1883.33	24.21	2166.67	24.21	1966.67	24.21	1850	24.21	1550	24.21	1666.67	24.21	1550	24.21	1250
24.12	1116.67	24.22	1416.67	24.22	1566.67	24.22	1533.33	24.22	1750	24.22	2050	24.22	2033.33	24.22	1733.33	24.22	1883.33	24.22	1633.33	24.22	1400	24.22	1316.67	24.22	1383.33
24.13	1083.33	24.23	1300	24.23	1200	24.23	1366.67	24.23	1733.33	24.23	1966.67	24.23	1633.33	24.23	1633.33	24.23	1583.33	24.23	1516.67	24.23	1466.67	24.23	1183.33	24.23	1266.67
24.14	1033.33	24.24	1233.33	24.24	1100	24.24	1433.33	24.24	2016.67	24.24	1833.33	24.24	2016.67	24.24	1766.67	24.24	1566.67	24.24	1233.33	24.24	1616.67	24.24	1416.67	24.24	1150
24.15	1150	24.25	1266.67	24.25	1616.67	24.25	1800	24.25	1916.67	24.25	2016.67	24.25	2066.67	24.25	1750	24.25	1516.67	24.25	1516.67	24.25	1500	24.25	1266.67	24.25	1233.33
24.16	1183.33	24.26	1250	24.26	1350	24.26	1683.33	24.26	1633.33	24.26	1933.33	24.26	1783.33	24.26	1800	24.26	1516.67	24.26	1650	24.26	1533.33	24.26	1316.67	24.26	1233.33
24.17	1083.33	24.27	1216.67	24.27	1700	24.27	1850	24.27	1850	24.27	1900	24.27	1766.67	24.27	1616.67	24.27	1566.67	24.27	1350	24.27	1633.33	24.27	1333.33	24.27	1300
24.18	1333.33	24.28	1250	24.28	1450	24.28	1500	24.28	1683.33	24.28	1683.33	24.28	1733.33	24.28	1850	24.28	1833.33	24.28	1500	24.28	1450	24.28	1416.67	24.28	1083.33
24.19	1266.67	24.29	1066.67	24.29	1650	24.29	1466.67	24.29	1916.67	24.29	1550	24.29	1950	24.29	1533.33	24.29	1433.33	24.29	1600	24.29	1433.33	24.29	1433.33	24.29	1433.33
24.2	1050	24.3	950	24.3	1633.33	24.3	1550	24.3	1916.67	24.3	1766.67	24.3	1866.67	24.3	1416.67	24.3	1633.33	24.3	1450	24.3	1350	24.3	1366.67	24.3	1416.67
24.21	1200	24.31	1183.33	24.31	1183.33	24.31	1600	24.31	1866.67	24.31	1700	24.31	1750	24.31	1416.67	24.31	1400	24.31	1483.33	24.31	1400	24.31	1433.33	24.31	1066.67
24.22	1066.67	24.32	1150	24.32	1416.67	24.32	1866.67	24.32	1833.33	24.32	1483.33	24.32	1733.33	24.32	1650	24.32	1433.33	24.32	1366.67	24.32	1433.33	24.32	1500	24.32	1233.33
24.23	1000	24.33	1100	24.33	1566.67	24.33	1583.33	24.33	1650	24.33	1850	24.33	1750	24.33	1566.67	24.33	1600	24.33	1333.33	24.33	1366.67	24.33	1233.33	24.33	1300
24.24	1083.33	24.34	1366.67	24.34	1233.33	24.34	1583.33	24.34	1700	24.34	1650	24.34	1483.33	24.34	1333.33	24.34	1266.67	24.34	1333.33	24.34	1233.33	24.34	1400	24.34	1166.67
24.25	1016.67	24.35	1116.67	24.35	1366.67	24.35	1600	24.35	2050	24.35	1600	24.35	1683.33	24.35	1483.33	24.35	1300	24.35	1400	24.35	1216.67	24.35	1350	24.35	1416.67
24.26	1100	24.36	1200	24.36	1300	24.36	1616.67	24.36	1866.67	24.36	1366.67	24.36	1600	24.36	1450	24.36	1300	24.36	1266.67	24.36	1333.33	24.36	1383.33	24.36	1366.67
24.27	1183.33	24.37	1183.33	24.37	1466.67	24.37	1616.67	24.37	1650	24.37	1366.67	24.37	1500	24.37	1250	24.37	1500	24.37	1333.33	24.37	1250	24.37	1466.67	24.37	1133.33
24.28	1216.67	24.38	1000	24.38	1250	24.38	1466.67	24.38	1516.67	24.38	1100	24.38	1450	24.38	1483.33	24.38	1666.67	24.38	1466.67	24.38	1150	24.38	1416.67	24.38	1166.67
24.29	1116.67	24.39	1033.33	24.39	1133.33	24.39	1350	24.39	1550	24.39	1383.33	24.39	1616.67	24.39	1266.67	24.39	1366.67	24.39	1666.67	24.39	1600	24.39	1166.67	24.39	1033.33
24.3	900	24.4	1416.67	24.4	1166.67	24.4	1350	24.4	1566.67	24.4	1450	24.4	1333.33	24.4	1216.67	24.4	1266.67	24.4	1600	24.4	1350	24.4	1500	24.4	1416.67
24.31	950	24.41	1233.33	24.41	1083.33	24.41	1583.33	24.41	1633.33	24.41	1400	24.41	1466.67	24.41	1483.33	24.41	1566.67	24.41	1333.33	24.41	1200	24.41	1250	24.41	1233.33
24.32	1183.33	24.42	1566.67	24.42	1400	24.42	1666.67	24.42	1600	24.42	1666.67	24.42	1483.33	24.42	1533.33	24.42	1266.67	24.42	1483.33	24.42	1350	24.42	1316.67	24.42	1116.67
24.33	883.333	24.43	1166.67	24.43	1233.33	24.43	1350	24.43	1516.67	24.43	1433.33	24.43	1633.33	24.43	1483.33	24.43	1500	24.43	1266.67	24.43	1383.33	24.43	1316.67	24.43	1333.33
24.34	1000	24.44	866.667	24.44	1050	24.44	1483.33	24.44	1450	24.44	1433.33	24.44	1866.67	24.44	1433.33	24.44	1583.33	24.44	1350	24.44	1200	24.44	1433.33	24.44	916.667
24.35	833.333	24.45	933.333	24.45	1233.33	24.45	1500	24.45	1616.67	24.45	1450	24.45	1783.33	24.45	1433.33	24.45	1366.67	24.45	1600	24.45	1233.33	24.45	1300	24.45	1133.33
24.36	1066.67	24.46	966.667	24.46	1316.67	24.46	1333.33	24.46	1533.33	24.46	1583.33	24.46	1866.67	24.46	1233.33	24.46	1233.33	24.46	1200	24.46	1350	24.46	1250	24.46	1366.67
24.37	1300	24.47	1266.67	24.47	1266.67	24.47	1433.33	24.47	1516.67	24.47	1533.33	24.47	1616.67	24.47	1550	24.47	1216.67	24.47	1183.33	24.47	1183.33	24.47	1250	24.47	1133.33
24.38	1200	24.48	1033.33	24.48	1233.33	24.48	1433.33	24.48	1250	24.48	1450	24.48	1483.33	24.48	1433.33	24.48	1316.67	24.48	1100	24.48	1316.67	24.48	1266.67	24.48	950
24.39	1016.67	24.49	1166.67	24.49	1316.67	24.49	1400	24.49	1533.33	24.49	1416.67	24.49	1500	24.49	1450	24.49	1350	24.49	1233.33	24.49	1116.67	24.49	983.333	24.49	1150
24.4	1233.33	24.5	1066.67	24.5	1200	24.5	1700	24.5	1566.67	24.5	1483.33	24.5	1416.67	24.5	1333.33	24.5	1350	24.5	1350	24.5	1100	24.5	1083.33	24.5	1200
24.41	966.667	24.51	1150	24.51	1233.33	24.51	1616.67	24.51	1466.67	24.51	1600	24.51	1516.67	24.51	1300	24.51	1433.33	24.51	1516.67	24.51	1266.67	24.51	1100	24.51	1050
24.42	1216.67	24.52	1166.67	24.52	1166.67	24.52	1450	24.52	1616.67	24.52	1550	24.52	1266.67	24.52	1483.33	24.52	1266.67	24.52	1333.33	24.52	1200	24.52	1350	24.52	1166.67
24.43	1100	24.53	1250	24.53	1316.67	24.53	1516.67	24.53	1533.33	24.53	1300	24.53	1533.33	24.53	1616.67	24.53	1316.67	24.53	1266.67	24.53	1366.67	24.53	1316.67	24.53	1150
24.44	1300	24.54	1150	24.54	1483.33	24.54	1166.67	24.54	1483.33	24.54	1450	24.54	1550	24.54	1583.33	24.54	1400	24.54	1266.67	24.54	1366.67	24.54	1266.67	24.54	1066.67
24.45	766.667	24.55	1150	24.55	1100	24.55	1383.33	24.55	1466.67	24.55	1383.33	24.55	1666.67	24.55	1350	24.55	1383.33	24.55	1100	24.55	1383.33	24.55	1300	24.55	1250
24.46	1166.67	24.56	966.667	24.56	1100	24.56	1633.33	24.56	1350	24.56	1550	24.56	1450	24.56	1700	24.56	1316.67	24.56	1250	24.56	1250	24.56	1050	24.56	1133.33
24.47	1266.67	24.57	1083.33	24.57	1066.67	24.57	1533.33	24.57	1233.33	24.57	1350	24.57	1750	24.57	1233.33	24.57	1416.67	24.57	1250	24.57	1116.67	24.57	1200	24.57	950
24.48	1250	24.58	900	24.58	1150	24.58	1366.67	24.58	1433.33	24.58	1100	24.58	1566.67	24.58	1383.33	24.58	1433.33	24.58	1316.67	24.58	1366.67	24.58	1133.33	24.58	950
24.49	1066.67	24.59	1233.33	24.59	1300	24.59	1500	24.59	1366.67	24.59	1250	24.59	1483.33	24.59	1433.33	24.59	1350	24.59	1316.67	24.59	1200	24.59	1316.67	24.59	983.333
24.5	1000	24.6	1100	24.6	1133.33	24.6	1316.67	24.6	1400	24.6	1500	24.6	1533.33	24.6	1550	24.6	1466.67	24.6	1150	24.6	1066.67	24.6	1350	24.6	1183.33
24.51	1200	24.61	900	24.61	1300	24.61	1433.33	24.61	1350	24.61	1400	24.61	1500	24.61	1550	24.61	1333.33	24.61	1416.67	24.61	1250	24.61	1166.67	24.61	1150
24.52	966.667	24.62	1100	24.62	983.333	24.62	1250	24.62	1300	24.62	1316.67	24.62	1166.67	24.62	1533.33	24.62	1116.67	24.62	1316.67	24.62	1166.67	24.62	1200	24.62	1150
24.53	1050	24.63	1000	24.63	1000	24.63	1566.67	24.63	1100	24.63	1466.67	24.63	1400	24.63	1266.67	24.63	1333.33	24.63	1266.67	24.63	1133.33	24.63	1250	24.63	1116.67
24.54	1200	24.64	1216.67	24.64	1116.67	24.64	1366.67	24.64	1366.67	24.64	1633.33	24.64	1350	24.64	1450	24.64	1166.67	24.64	1166.67	24.64	1116.67	24.64	1466.67	24.64	1066.67
24.55	1033.33	24.65	1083.33	24.65	1116.67	24.65	1433.33	24.65	1183.33	24.65	1433.33	24.65	1466.67	24.65	1516.67	24.65	1416.67	24.65	1166.67	24.65	1183.33	24.65	1133.33	24.65	1066.67
24.56	1016.67	24.66	966.667	24.66	1166.67	24.66	1516.67	24.66	1133.33	24.66	1250	24.66	1450	24.66	1483.33	24.66	1416.67	24.66	1416.67	24.66	1550	24.66	1350	24.66	883.333
24.57	950	24.67	1083.33	24.67	1233.33	24.67	1483.33	24.67	1216.67	24.67	1166.67	24.67	1366.67	24.67	1483.33	24.67	1250	24.67	1466.67	24.67	1250	24.67	833.333	24.67	1050
24.58	1083.33	24.68	900	24.68	1316.67	24.68	1333.33	24.68	1250	24.68	1266.67	24.68	1450	24.68	1466.67	24.68	1266.67	24.68	1250	24.68	1383.33	24.68	1150	24.68	1383.33
24.59	1150	24.69	1233.33	24.69	1083.33	24.69	1116.67	24.69	1466.67	24.69	1466.67	24.69	1516.67	24.69	1500	24.69	1400	24.69	1216.67	24.69	1366.67	24.69	1133.33	24.69	1266.67
24.6	1016.67	24.7	1100	24.7	1066.67	24.7	1216.67	24.7	1350	24.7	1183.33	24.7	1466.67	24.7	1383.33	24.7	1300	24.7	1450	24.7	1366.67	24.7	1200	24.7	983.333
24.61	950	24.71	900	24.71	1100	24.71	1233.33	24.71	1200	24.71	1433.33	24.71	1533.33	24.71	1700	24.71	1416.67	24.71	1466.67	24.71	1083.33	24.71	1083.33	24.71	916.667
24.62	1183.33	24.72	1100	24.72	1333.33	24.72	1033.33	24.72	1116.67	24.72	1250	24.72	1316.67	24.72	1550	24.72	1166.67	24.72	1383.33	24.72	1183.33	24.72	1033.33	24.72	1016.67
24.63	883.333	24.73	1000	24.73	1300	24.73	1300	24.73	1266.67	24.73	1400	24.73	1316.67	24.73	1483.33	24.73	1183.33	24.73	1250	24.73	1133.33	24.73	1333.33	24.73	1200
24.64	1000	24.74	1216.67	24.74	1250	24.74	1050	24.74	1316.67	24.74	1366.67	24.74	1233.33	24.74	1150	24.74	1166.67	24.74	1216.67	24.74	1250	24.74	1116.67	24.74	1016.67
24.65	833.333	24.75	1083.33	24.75	1266.67	24.75	1300	24.75	1366.67	24.75	1116.67	24.75	1616.67	24.75	1233.33	24.75	1133.33	24.75	1400	24.75	1116.67	24.75	1083.33	24.75	1000
24.66	1066.67	24.76	966.667	24.76	1316.67	24.76	1433.33	24.76	1216.67	24.76	1416.67	24.76	1433.33	24.76	1633.33	24.76	1516.67	24.76	1433.33	24.76	1150	24.76	1233.33	24.76	950
24.67	1300	24.77	1106.67	24.77	1116.67	24.77	1233.33	24.77	1016.67	24.77	1450	24.77	1350	24.77	1166.67	24.77	1183.33	24.77	1000	24.77	1216.67	24.77	1033.33	24.77	916.667
24.68	1200	24.78	1033.33	24.78	983.333	24.78	1250	24.78	1333.33	24.78	1300	24.78	1416.67	24.78	1183.33	24.78	1350	24.78	1400	24.78	1400	24.78	1383.33	24.78	1266.67
24.69	1016.67	24.79	1116.67	24.79	1366.67	24.79	1250	24.79	1100	24.79	1300	24.79	1450	24.79	1266.67	24.79	1533.33	24.79	1133.33	24.79	1083.33	24.79	1333.33	24.79	900
24.7	1233.33	24.8	1026.67	24.8	950	24.8	1050	24.8	1300	24.8	1150	24.8	1183.33	24.8	1183.33	24.8	1250	24.8	1150	24.8	1450	24.8	1166.67	24.8	1266.67
24.71	966.667	24.81	1130	24.81	1166.67	24.81	1216.67	24.81	1266.67	24.81	1366.67	24.81	1116.67	24.81	1633.33	24.81	1483.33	24.81	1183.33	24.81	1183.33	24.81	1066.67	24.81	1083.33
24.72	1216.67	24.82	1163.67	24.82	1083.33	24.82	1133.33	24.82	1200	24.82	1383.33	24.82	1500	24.82	1250	24.82	1216.67	24.82	1000	24.82	1000	24.82	1516.67	24.82	1183.33
24.73	1100	24.83	1243	24.83	1166.67	24.83	1300	24.83	1366.67	24.83	1600	24.83	1366.67	24.83	1450	24.83	1333.33	24.83	1033.33	24.83	1300	24.83	1366.67	24.83	1116.67
24.74	1000	24.84	1150	24.84	1200	24.84	1000	24.84	1083.33	24.84	1300	24.84	1350	24.84	1500	24.84	1300	24.84	1050	24.84	1016.67	24.84	1250	24.84	1216.67
24.75	733.667	24.85	1150	24.85	1033.33	24.85	1300	24.85	1200	24.85	1183.33	24.85	1433.33	24.85	1700	24.85	1483.33	24.85	1366.67	24.85	1116.67	24.85	1133.33	24.85	1216.67
24.76	1000.67	24.86	966.667	24.86	1100	24.86	1000	24.86	1233.33	24.86	1133.33	24.86	1333.33	24.86	1783.33	24.86	1116.67	24.86	1216.67	24.86	1116.67	24.86	1233.33	24.86	1166.67
24.77	1166.67	24.87	1083.33	24.87	1333.33	24.87	1150	24.87	1316.67	24.87	1233.33	24.87	1083.33	24.87	1300	24.87	1166.67	24.87	1233.33	24.87	1083.33	24.87	1083.33	24.87	1166.67
24.78	1250	24.88	900	24.88	1300	24.88	916.667	24.88	1233.33	24.88	1266.67	24.88	1483.33	24.88	1433.33	24.88	1350	24.88	1233.33	24.88	1200	24.88	1300	24.88	1216.67
24.79	1066.67	24.89	1100.33	24.89	1250	24.89	1133.33	24.89	1300	24.89	1166.67	24.89	1533.33	24.89	1416.67	24.89	1250	24.89	1400	24.89	1400	24.89	1150	24.89	950
24.8	1100	24.9	1100	24.9	1266.67	24.9	1150	24.9	1183.33	24.9	1366.67	24.9	1500	24.9	1066.67	24.9	1433.33	24.9	1233.33	24.9	950	24.9	1300	24.9	1016.67
24.81	1200	24.91	900	24.91	1316.67	24.91	1233.33	24.91	1250	24.91	1300	24.91	1333.33	24.91	1316.67	24.91	1200	24.91	1250	24.91	1266.67	24.91	1250	24.91	950
24.82	966.667	24.92	1100	24.92	1116.67	24.92	1166.67	24.92	1150	24.92	1000	24.92	1400	24.92	1200	24.92	1150	24.92	1183.33	24.92	1083.33	24.92	1000	24.92	1000
24.83	1050	24.93	1000	24.93	983.333	24.93	1200	24.93	1400	24.93	1216.67	24.93	1466.67	24.93	1383.33	24.93	1333.33	24.93	1266.67	24.93	1300	24.93	1233.33	24.93	1183.33
24.84	1200	24.94	1216.67	24.94	1366.67	24.94	1066.67	24.94	1333.33	24.94	1300	24.94	1483.33	24.94	1516.67	24.94	1350	24.94	1150	24.94	1150	24.94	1300	24.94	783.333
24.85	1033.33	24.95	1083.33	24.95	950	24.95	1483.33	24.95	1300	24.95	1183.33	24.95	1350	24.95	1516.67	24.95	1350	24.95	1233.33	24.95	1366.67	24.95	1050	24.95	1366.67
24.86	1016.67	24.96	900	24.96	1166.67	24.96	1250	24.96	1450	24.96	1333.33	24.96	1516.67	24.96	1100	24.96	1466.67	24.96	1250	24.96	1183.33	24.96	1000	24.96	950
24.87	950	24.97	1100	24.97	1083.33	24.97	1150	24.97	1116.67	24.97	1266.67	24.97	1316.67	24.97	1300	24.97	1516.67	24.97	1333.33	24.97	1066.67	24.97	1150	24.97	1033.33
24.88	1083.33	24.98	1000	24.98	1166.67	24.98	1100	24.98	1233.33	24.98	1300	24.98	1550	24.98	1350	24.98	1316.67	24.98	950	24.98	1133.33	24.98	1383.33	24.98	1066.67
24.89	1150	24.99	1216.67	24.99	1200	24.99	1120	24.99	1116.67	24.99	1216.67	24.99	1383.33	24.99	1083.33	24.99	1533.33	24.99	1116.67	24.99	1216.67	24.99	1033.33	24.99	966.667
24.9	1016.67	25	1083.33	25	1033.33	25	1033.33	25	1166.67	25	1300	25	1533.33	25	1166.67	25	1316.67	25	1216.67	25	1183.33	25	950	25	1100
24.91	1183.33	25.01	1116.67	25.01	1083.33	25.01	1233.33	25.01	1250	25.01	1050	25.01	1433.33	25.01	1150	25.01	1350	25.01	1250	25.01	1233.33	25.01	1150	25.01	1016.67
24.92	1050	25.02	1233.33	25.02	950	25.02	1166.67	25.02	1483.33	25.02	1300	25.02	1500	25.02	1116.67	25.02	933.333	25.02	1150	25.02	1433.33	25.02	1116.67	25.02	1133.33
24.93	1050	25.03	1266.67	25.03	1033.33	25.03	1200	25.03	1250	25.03	1433.33	25.03	1383.33	25.03	1433.33	25.03	1383.33	25.03	1366.67	25.03	1033.33	25.03	983.333	25.03	1433.33
24.94	983.333	25.04	1233.33	25.04	883.333	25.04	1066.67	25.04	1300	25.04	1000	25.04	1433.33	25.04	1333.33	25.04	1333.33	25.04	1550	25.04	1016.67	25.04	1050	25.04	1200
24.95	1233.33	25.05	1200	25.05	1000	25.05	1483.33	25.05	1050	25.05	1316.67	25.05	1250	25.05	1133.33	25.05	1366.67	25.05	1383.33	25.05	1200	25.05	1083.33	25.05	1150
24.96	1133.33	25.06	1083.33	25.06	983.333	25.06	1250	25.06	1166.67	25.06	1150	25.06	1200	25.06	1300	25.06	1200	25.06	1316.67	25.06	1166.67	25.06	1150	25.06	1050
24.97	900	25.07	1033.33	25.07	966.667	25.07	1150	25.07	1066.67	25.07	1183.33	25.07	1500	25.07	1300	25.07	1416.67	25.07	1333.33	25.07	1200	25.07	1183.33	25.07	1000
24.98	1033.33	25.08	1183.33	25.08	966.667	25.08	1100	25.08	1183.33	25.08	1066.67	25.08	1416.67	25.08	1533.33	25.08	1016.67	25.08	1350	25.08	1250	25.08	950	25.08	966.667
24.99	1083.33	25.09	900	25.09	1083.33	25.09	1100	25.09	1366.67	25.09	1416.67	25.09	1316.67	25.09	1316.67	25.09	1150	25.09	1150	25.09	1066.67	25.09	1200	25.09	1266.67
25	966.667	25.1	1033.33	25.1	916.667	25.1	1033.33	25.1	1366.67	25.1	1183.33	25.1	1266.67	25.1	1333.33	25.1	1200	25.1	1466.67	25.1	1350	25.1	1133.33	25.1	1033.33
25.01	1083.33	25.11	1000	25.11	1316.67	25.11	900	25.11	1366.67	25.11	1100	25.11	1400	25.11	1250	25.11	1333.33	25.11	1250	25.11	1266.67	25.11	1200	25.11	1033.33
25.02	1133.33	25.12	1216.67	25.12	1183.33	25.12	1066.67	25.12	1550	25.12	1133.33	25.12	1250	25.12	1350	25.12	1216.67	25.12	1300	25.12	1300	25.12	1483.33	25.12	1183.33
25.03	900	25.13	983.333	25.13	950	25.13	1183.33	25.13	883.333	25.13	1383.33	25.13	1333.33	25.13	1216.67	25.13	1483.33	25.13	1016.67	25.13	1216.67	25.13	1083.33	25.13	1166.67
25.04	1066.67	25.14	1166.67	25.14	1216.67	25.14	1250	25.14	1316.67	25.14	1466.67	25.14	1600	25.14	1316.67	25.14	1466.67	25.14	1300	25.14	1133.33	25.14	983.333	25.14	1033.33
25.05	1050	25.15	900	25.15	1150	25.15	1300	25.15	1033.33	25.15	1366.67	25.15	1583.33	25.15	1233.33	25.15	1333.33	25.15	1266.67	25.15	1200	25.15	1166.67	25.15	1016.67
25.06	1050	25.16	933.333	25.16	866.667	25.16	1450	25.16	1166.67	25.16	1216.67	25.16	1450	25.16	1300	25.16	1333.33	25.16	1383.33	25.16	1233.33	25.16	1000	25.16	1316.67
25.07	1000	25.17	1150	25.17	1350	25.17	1316.67	25.17	1300	25.17	1133.33	25.17	1316.67	25.17	1366.67	25.17	1316.67	25.17	1133.33	25.17	1150	25.17	950	25.17	1083.33
25.08	1050	25.18	1016.67	25.18	1133.33	25.18	1150	25.18	1333.33	25.18	1166.67	25.18	1300	25.18	1300	25.18	1083.33	25.18	1116.67	25.18	1483.33	25.18	983.333	25.18	1150
25.09	1066.67	25.19	1183.33	25.19	1266.67	25.19	1050	25.19	1300	25.19	1400	25.19	1450	25.19	1150	25.19	1333.33	25.19	1133.33	25.19	1133.33	25.19	1150	25.19	1083.33
25.1	950	25.2	900	25.2	1150	25.2	1000	25.2	1083.33	25.2	1483.33	25.2	1533.33	25.2	1200	25.2	1133.33	25.2	1233.33	25.2	1350	25.2	1100	25.2	950
25.11	1050	25.21	1133.33	25.21	1300	25.21	1250	25.21	1150	25.21	1450	25.21	1466.67	25.21	1450	25.21	1416.67	25.21	1066.67	25.21	1350	25.21	933.333	25.21	783.333
25.12	966.667	25.22	1150	25.22	1250	25.22	950	25.22	1116.67	25.22	1000	25.22	1166.67	25.22	1216.67	25.22	1166.67	25.22	1083.33	25.22	1233.33	25.22	1200	25.22	1116.67
25.13	966.667	25.23	1200	25.23	1100	25.23	1066.67	25.23	1050	25.23	1266.67	25.23	1266.67	25.23	1383.33	25.23	1416.67	25.23	1133.33	25.23	1300	25.23	1133.33	25.23	1150
25.14	1300	25.24	1050	25.24	966.667	25.24	1066.67	25.24	800	25.24	1416.67	25.24	1166.67	25.24	1333.33	25.24	1500	25.24	1350	25.24	1266.67	25.24	900	25.24	866.667
25.15	983.333	25.25	1000	25.25	1000	25.25	1216.67	25.25	1083.33	25.25	1200	25.25	1350	25.25	1416.67	25.25	1183.33	25.25	1300	25.25	1083.33	25.25	1183.33	25.25	1016.67
25.16	983.333	25.26	1066.67	25.26	1216.67	25.26	1266.67	25.26	1116.67	25.26	1400	25.26	1266.67	25.26	1650	25.26	1500	25.26	1400	25.26	1266.67	25.26	933.333	25.26	1000
25.17	1033.33	25.27	966.667	25.27	1366.67	25.27	1250	25.27	1316.67	25.27	1200	25.27	1150	25.27	1116.67	25.27	1133.33	25.27	1150	25.27	1200	25.27	1000	25.27	1250
25.18	900	25.28	1000	25.28	1050	25.28	1066.67	25.28	1166.67	25.28	1016.67	25.28	1200	25.28	1150	25.28	1400	25.28	1200	25.28	1266.67	25.28	1216.67	25.28	1050
25.19	1233.33	25.29	1083.33	25.29	1116.67	25.29	1200	25.29	1083.33	25.29	1250	25.29	1250	25.29	1433.33	25.29	1150	25.29	1216.67	25.29	1366.67	25.29	1033.33	25.29	1166.67
25.2	1066.67	25.3	1050	25.3	1116.67	25.3	1183.33	25.3	1383.33	25.3	1350	25.3	1350	25.3	1466.67	25.3	1050	25.3	1350	25.3	1033.33	25.3	1233.33	25.3	950
25.21	1066.67	25.31	1166.67	25.31	983.333	25.31	1083.33	25.31	1216.67	25.31	1316.67	25.31	1433.33	25.31	1450	25.31	1166.67	25.31	983.333	25.31	1266.67	25.31	1000	25.31	1116.67
25.22	1050	25.32	1133.33	25.32	1200	25.32	1216.67	25.32	1150	25.32	1116.67	25.32	1333.33	25.32	1350	25.32	1116.67	25.32	1200	25.32	1083.33	25.32	1000	25.32	1250
25.23	1000	25.33	1066.67	25.33	1166.67	25.33	1300	25.33	1316.67	25.33	1200	25.33	883.333	25.33	1350	25.33	1400	25.33	1183.33	25.33	900	25.33	1366.67	25.33	1066.67
25.24	983.333	25.34	1116.67	25.34	1033.33	25.34	1316.67	25.34	1133.33	25.34	1183.33	25.34	1300	25.34	1416.67	25.34	1016.67	25.34	1316.67	25.34	1116.67	25.34	1216.67	25.34	866.667
25.25	983.333	25.35	966.667	25.35	1066.67	25.35	1216.67	25.35	1233.33	25.35	1416.67	25.35	1100	25.35	1083.33	25.35	1066.67	25.35	1233.33	25.35	1150	25.35	1150	25.35	1233.33
25.26	966.667	25.36	900	25.36	1166.67	25.36	983.333	25.36	1100	25.36	1166.67	25.36	1316.67	25.36	1350	25.36	983.333	25.36	1433.33	25.36	1083.33	25.36	1266.67	25.36	1250
25.27	933.333	25.37	900	25.37	900	25.37	1316.67	25.37	1000	25.37	1000	25.37	1266.67	25.37	1383.33	25.37	1133.33	25.37	1133.33	25.37	1066.67	25.37	1350	25.37	883.333
25.28	1216.67	25.38	1100	25.38	1250	25.38	1166.67	25.38	1050	25.38	1133.33	25.38	1233.33	25.38	1183.33	25.38	1116.67	25.38	1216.67	25.38	1100	25.38	1050	25.38	1033.33
25.29	866.667	25.39	916.667	25.39	1083.33	25.39	1033.33	25.39	1216.67	25.39	1000	25.39	1350	25.39	1300	25.39	1266.67	25.39	1166.67	25.39	1333.33	25.39	1100	25.39	916.667
25.3	1183.33	25.4	916.667	25.4	1216.67	25.4	1300	25.4	1216.67	25.4	1183.33	25.4	1150	25.4	1383.33	25.4	1216.67	25.4	1016.67	25.4	1333.33	25.4	883.333	25.4	900
25.31	1200	25.41	1183.33	25.41	950	25.41	1150	25.41	1266.67	25.41	1350	25.41	1183.33	25.41	1250	25.41	1250	25.41	1366.67	25.41	983.333	25.41	816.667	25.41	1333.33
25.32	1183.33	25.42	983.333	25.42	966.667	25.42	1216.67	25.42	1200	25.42	1200	25.42	1333.33	25.42	1500	25.42	1233.33	25.42	1200	25.42	933.333	25.42	1050	25.42	1150
25.33	766.667	25.43	1133.33	25.43	966.667	25.43	1166.67	25.43	1133.33	25.43	1233.33	25.43	1383.33	25.43	1350	25.43	1250	25.43	1183.33	25.43	1133.33	25.43	966.667	25.43	933.333
25.34	1166.67	25.44	1166.67	25.44	1183.33	25.44	1366.67	25.44	1233.33	25.44	1150	25.44	1100	25.44	1083.33	25.44	1100	25.44	1350	25.44	1100	25.44	1050	25.44	1066.67
25.35	1100	25.45	1100	25.45	916.667	25.45	1400	25.45	1350	25.45	1216.67	25.45	1200	25.45	1466.67	25.45	1233.33	25.45	1233.33	25.45	1183.33	25.45	1016.67	25.45	1066.67
25.36	900	25.46	1016.67	25.46	1216.67	25.46	983.333	25.46	1433.33	25.46	1183.33	25.46	1200	25.46	1383.33	25.46	1150	25.46	1050	25.46	1216.67	25.46	1016.67	25.46	1050
25.37	816.667	25.47	833.333	25.47	916.667	25.47	916.667	25.47	1316.67	25.47	1150	25.47	1316.67	25.47	1200	25.47	1016.67	25.47	1183.33	25.47	1216.67	25.47	866.667	25.47	816.667
25.38	900	25.48	1083.33	25.48	1033.33	25.48	1216.67	25.48	1233.33	25.48	1216.67	25.48	1250	25.48	966.667	25.48	1316.67	25.48	1116.67	25.48	1066.67	25.48	1083.33	25.48	1250
25.39	883.333	25.49	1100	25.49	1300	25.49	1000	25.49	1083.33	25.49	1183.33	25.49	1350	25.49	1216.67	25.49	1250	25.49	1000	25.49	1100	25.49	966.667	25.49	1000
25.4	1066.67	25.5	933.333	25.5	1350	25.5	1216.67	25.5	1083.33	25.5	1150	25.5	1216.67	25.5	1350	25.5	1316.67	25.5	1116.67	25.5	1016.67	25.5	983.333	25.5	950
25.41	1183.33	25.51	1216.67	25.51	1133.33	25.51	1400	25.51	1183.33	25.51	1166.67	25.51	1216.67	25.51	1166.67	25.51	1400	25.51	1166.67	25.51	1200	25.51	1133.33	25.51	1100
25.42	1150	25.52	1250	25.52	1000	25.52	1500	25.52	1416.67	25.52	1433.33	25.52	1216.67	25.52	1383.33	25.52	1333.33	25.52	1250	25.52	1100	25.52	1183.33	25.52	1100
25.43	966.667	25.53	1083.33	25.53	1150	25.53	1033.33	25.53	1016.67	25.53	1400	25.53	1316.67	25.53	1250	25.53	1466.67	25.53	1433.33	25.53	1200	25.53	1300	25.53	1166.67
25.44	1133.33	25.54	1183.33	25.54	1200	25.54	1216.67	25.54	1066.67	25.54	966.667	25.54	1450	25.54	1500	25.54	1216.67	25.54	1166.67	25.54	1233.33	25.54	1000	25.54	866.667
25.45	916.667	25.55	1066.67	25.55	966.667	25.55	900	25.55	1050	25.55	1050	25.55	1033.33	25.55	1450	25.55	1233.33	25.55	1083.33	25.55	1333.33	25.55	1050	25.55	1033.33
25.46	933.333	25.56	1316.67	25.56	1066.67	25.56	1200	25.56	1450	25.56	1350	25.56	1166.67	25.56	1250	25.56	1166.67	25.56	1216.67	25.56	1350	25.56	1050	25.56	983.333
25.47	1233.33	25.57	1383.33	25.57	1133.33	25.57	1216.67	25.57	1350	25.57	1350	25.57	1183.33	25.57	1266.67	25.57	1216.67	25.57	1333.33	25.57	1066.67	25.57	1166.67	25.57	1183.33
25.48	1100	25.58	1216.67	25.58	1200	25.58	1350	25.58	1200	25.58	1000	25.58	1100	25.58	1333.33	25.58	1216.67	25.58	1133.33	25.58	1216.67	25.58	1250	25.58	1083.33
25.49	1016.67	25.59	966.667	25.59	1000	25.59	1116.67	25.59	1133.33	25.59	1000	25.59	1083.33	25.59	1416.67	25.59	1216.67	25.59	1150	25.59	1033.33	25.59	1266.67	25.59	1133.33
25.5	1000	25.6	1000	25.6	1150	25.6	1150	25.6	1183.33	25.6	1400	25.6	1316.67	25.6	1533.33	25.6	1100	25.6	1200	25.6	1066.67	25.6	1133.33	25.6	1016.67
25.51	816.667	25.61	933.333	25.61	1066.67	25.61	1216.67	25.61	1033.33	25.61	1133.33	25.61	1266.67	25.61	1350	25.61	1433.33	25.61	1016.67	25.61	1333.33	25.61	1116.67	25.61	1233.33
25.52	1133.33	25.62	1050	25.62	1183.33	25.62	1216.67	25.62	1133.33	25.62	1400	25.62	1216.67	25.62	1300	25.62	1316.67	25.62	1133.33	25.62	1250	25.62	1233.33	25.62	983.333
25.53	1150	25.63	1033.33	25.63	1150	25.63	1066.67	25.63	1183.33	25.63	1083.33	25.63	1350	25.63	1133.33	25.63	1200	25.63	1166.67	25.63	1216.67	25.63	1250	25.63	1016.67
25.54	1100	25.64	1000	25.64	983.333	25.64	1366.67	25.64	1316.67	25.64	1116.67	25.64	1316.67	25.64	1250	25.64	1166.67	25.64	1433.33	25.64	1133.33	25.64	1100	25.64	1000
25.55	1116.67	25.65	1016.67	25.65	1183.33	25.65	1400	25.65	1100	25.65	1016.67	25.65	1266.67	25.65	1350	25.65	1183.33	25.65	1266.67	25.65	983.333	25.65	1216.67	25.65	1200
25.56	1133.33	25.66	1116.67	25.66	1050	25.66	1200	25.66	1416.67	25.66	1233.33	25.66	1483.33	25.66	1416.67	25.66	1250	25.66	1316.67	25.66	1200	25.66	1200	25.66	1200
25.57	1166.67	25.67	1116.67	25.67	1116.67	25.67	1116.67	25.67	1250	25.67	1183.33	25.67	1300	25.67	1133.33	25.67	1216.67	25.67	1183.33	25.67	1366.67	25.67	1183.33	25.67	1216.67
25.58	1250	25.68	983.333	25.68	916.667	25.68	1333.33	25.68	1033.33	25.68	1266.67	25.68	1150	25.68	1616.67	25.68	1083.33	25.68	1133.33	25.68	1133.33	25.68	1183.33	25.68	1166.67
25.59	1083.33	25.69	900	25.69	1150	25.69	1150	25.69	1150	25.69	1066.67	25.69	1216.67	25.69	1333.33	25.69	966.667	25.69	1400	25.69	1166.67	25.69	916.667	25.69	1066.67
25.6	1016.67	25.7	983.333	25.7	1150	25.7	1083.33	25.7	1350	25.7	1133.33	25.7	1366.67	25.7	1400	25.7	1116.67	25.7	1300	25.7	1083.33	25.7	1116.67	25.7	966.667
25.61	983.333	25.71	833.333	25.71	1383.33	25.71	883.333	25.71	1216.67	25.71	1183.33	25.71	1300	25.71	1733.33	25.71	1516.67	25.71	1383.33	25.71	1316.67	25.71	1133.33	25.71	1083.33
25.62	1166.67	25.72	1050	25.72	1366.67	25.72	1400	25.72	1116.67	25.72	1416.67	25.72	1316.67	25.72	1366.67	25.72	1200	25.72	1383.33	25.72	1233.33	25.72	1183.33	25.72	1066.67
25.63	1200	25.73	1050	25.73	1250	25.73	1150	25.73	1066.67	25.73	1116.67	25.73	1383.33	25.73	1300	25.73	1216.67	25.73	1100	25.73	1100	25.73	1116.67	25.73	983.333
25.64	1000	25.74	1100	25.74	1300	25.74	1216.67	25.74	1033.33	25.74	1066.67	25.74	1316.67	25.74	1133.33	25.74	1366.67	25.74	1150	25.74	1333.33	25.74	1183.33	25.74	1050
25.65	1000	25.75	883.333	25.75	1166.67	25.75	1233.33	25.75	1150	25.75	1350	25.75	1150	25.75	1350	25.75	1216.67	25.75	1066.67	25.75	1133.33	25.75	1133.33	25.75	983.333
25.66	1133.33	25.76	1033.33	25.76	1516.67	25.76	916.667	25.76	1300	25.76	1116.67	25.76	1083.33	25.76	1500	25.76	1350	25.76	1250	25.76	1200	25.76	1100	25.76	1016.67
25.67	1066.67	25.77	1133.33	25.77	950	25.77	1150	25.77	1050	25.77	1300	25.77	1333.33	25.77	1400	25.77	1350	25.77	1016.67	25.77	1333.33	25.77	1183.33	25.77	866.667
25.68	1050	25.78	1066.67	25.78	1166.67	25.78	1000	25.78	933.333	25.78	1333.33	25.78	1333.33	25.78	1250	25.78	1150	25.78	1150	25.78	883.333	25.78	1200	25.78	966.667
25.69	783.333	25.79	1133.33	25.79	1166.67	25.79	1450	25.79	1083.33	25.79	1400	25.79	1316.67	25.79	1400	25.79	1133.33	25.79	1116.67	25.79	900	25.79	1150	25.79	1083.33
25.7	1116.67	25.8	1000	25.8	1250	25.8	1266.67	25.8	1150	25.8	1216.67	25.8	1233.33	25.8	1466.67	25.8	1166.67	25.8	966.667	25.8	1133.33	25.8	1100	25.8	1100
25.71	1066.67	25.81	966.667	25.81	966.667	25.81	1033.33	25.81	1216.67	25.81	1083.33	25.81	1266.67	25.81	1300	25.81	1216.67	25.81	1216.67	25.81	1150	25.81	933.333	25.81	1166.67
25.72	1216.67	25.82	1216.67	25.82	950	25.82	1216.67	25.82	1233.33	25.82	1216.67	25.82	1266.67	25.82	1133.33	25.82	1033.33	25.82	1300	25.82	1300	25.82	983.333	25.82	1066.67
25.73	1066.67	25.83	950	25.83	1366.67	25.83	1133.33	25.83	1066.67	25.83	1100	25.83	1450	25.83	1333.33	25.83	1266.67	25.83	1100	25.83	1200	25.83	1166.67	25.83	983.333
25.74	966.667	25.84	1183.33	25.84	1216.67	25.84	1150	25.84	1200	25.84	1250	25.84	1150	25.84	1433.33	25.84	1333.33	25.84	1566.67	25.84	1266.67	25.84	1033.33	25.84	1000
25.75	1150	25.85	866.667	25.85	1166.67	25.85	1016.67	25.85	1350	25.85	1500	25.85	1300	25.85	1400	25.85	1383.33	25.85	1366.67	25.85	1083.33	25.85	1250	25.85	1016.67
25.76	1066.67	25.86	1166.67	25.86	1150	25.86	950	25.86	1150	25.86	1500	25.86	1683.33	25.86	1350	25.86	1350	25.86	1016.67	25.86	1216.67	25.86	950	25.86	1200
25.77	816.667	25.87	1116.67	25.87	1166.67	25.87	1250	25.87	1316.67	25.87	1333.33	25.87	1233.33	25.87	1333.33	25.87	1316.67	25.87	1016.67	25.87	1450	25.87	1100	25.87	1233.33
25.78	1016.67	25.88	1166.67	25.88	1166.67	25.88	1116.67	25.88	1366.67	25.88	1333.33	25.88	1333.33	25.88	1266.67	25.88	1366.67	25.88	1300	25.88	1200	25.88	1016.67	25.88	1116.67
25.79	783.333	25.89	1016.67	25.89	1350	25.89	1116.67	25.89	1183.33	25.89	1233.33	25.89	1000	25.89	1366.67	25.89	1083.33	25.89	1200	25.89	1116.67	25.89	1016.67	25.89	1050
25.8	1016.67	25.9	966.667	25.9	1166.67	25.9	983.333	25.9	1033.33	25.9	1016.67	25.9	1300	25.9	1316.67	25.9	1316.67	25.9	1016.67	25.9	1316.67	25.9	1166.67	25.9	933.333
25.81	1033.33	25.91	1133.33	25.91	1250	25.91	1116.67	25.91	1183.33	25.91	1566.67	25.91	1266.67	25.91	1566.67	25.91	1116.67	25.91	1150	25.91	1350	25.91	1233.33	25.91	1183.33
25.82	1050	25.92	1033.33	25.92	1066.67	25.92	1233.33	25.92	1316.67	25.92	1316.67	25.92	1466.67	25.92	1566.67	25.92	1150	25.92	1200	25.92	1216.67	25.92	1266.67	25.92	1216.67
25.83	1100	25.93	1133.33	25.93	983.333	25.93	1183.33	25.93	1300	25.93	1066.67	25.93	1350	25.93	1350	25.93	1350	25.93	1416.67	25.93	1366.67	25.93	1016.67	25.93	916.667
25.84	1250	25.94	1183.33	25.94	1233.33	25.94	1016.67	25.94	1350	25.94	1350	25.94	1366.67	25.94	1250	25.94	1216.67	25.94	1400	25.94	1400	25.94	1083.33	25.94	900
25.85	1000	25.95	1016.67	25.95	983.333	25.95	1216.67	25.95	1200	25.95	1383.33	25.95	1416.67	25.95	1100	25.95	1416.67	25.95	1150	25.95	1166.67	25.95	1116.67	25.95	1000
25.86	1000	25.96	1250	25.96	1200	25.96	1166.67	25.96	1350	25.96	1333.33	25.96	1483.33	25.96	1116.67	25.96	1166.67	25.96	1150	25.96	1316.67	25.96	1083.33	25.96	1033.33
25.87	950	25.97	1033.33	25.97	1216.67	25.97	1066.67	25.97	1183.33	25.97	1433.33	25.97	1033.33	25.97	1216.67	25.97	1133.33	25.97	1300	25.97	1333.33	25.97	1150	25.97	1116.67
25.88	1033.33	25.98	1016.67	25.98	1416.67	25.98	1183.33	25.98	1250	25.98	1083.33	25.98	1433.33	25.98	1350	25.98	1100	25.98	1216.67	25.98	1333.33	25.98	1316.67	25.98	1183.33
25.89	1033.33	25.99	1083.33	25.99	1366.67	25.99	1116.67	25.99	1133.33	25.99	1216.67	25.99	1416.67	25.99	1250	25.99	1183.33	25.99	1366.67	25.99	883.333	25.99	1166.67	25.99	1133.33
25.9	983.333	26	916.667	26	1300	26	1083.33	26	1316.67	26	1366.67	26	1416.67	26	1483.33	26	1383.33	26	1416.67	26	1066.67	26	1250	26	1066.67
25.91	1133.33	26.01	1033.33	26.01	1350	26.01	1100	26.01	1100	26.01	1350	26.01	1566.67	26.01	1350	26.01	1566.67	26.01	1300	26.01	1333.33	26.01	1250	26.01	916.667
25.92	900	26.02	900	26.02	933.333	26.02	1250	26.02	1183.33	26.02	1216.67	26.02	1500	26.02	1350	26.02	1400	26.02	1216.67	26.02	1200	26.02	1133.33	26.02	1133.33
25.93	966.667	26.03	1316.67	26.03	1183.33	26.03	883.333	26.03	1083.33	26.03	1133.33	26.03	1366.67	26.03	1433.33	26.03	1500	26.03	1066.67	26.03	1200	26.03	1116.67	26.03	1050
25.94	983.333	26.04	1033.33	26.04	1216.67	26.04	1166.67	26.04	1300	26.04	1366.67	26.04	1200	26.04	1533.33	26.04	1216.67	26.04	1033.33	26.04	1133.33	26.04	1166.67	26.04	883.333
25.95	900	26.05	1100	26.05	1133.33	26.05	1266.67	26.05	1233.33	26.05	1266.67	26.05	1416.67	26.05	1333.33	26.05	1200	26.05	1166.67	26.05	1233.33	26.05	1350	26.05	900
25.96	916.667	26.06	1233.33	26.06	1266.67	26.06	1016.67	26.06	1133.33	26.06	1383.33	26.06	1416.67	26.06	1233.33	26.06	1333.33	26.06	1250	26.06	1016.67	26.06	1216.67	26.06	1100
25.97	1266.67	26.07	1050	26.07	1350	26.07	1200	26.07	966.667	26.07	1000	26.07	1150	26.07	1333.33	26.07	1216.67	26.07	1166.67	26.07	1083.33	26.07	1200	26.07	950
25.98	1050	26.08	1233.33	26.08	1183.33	26.08	1150	26.08	1083.33	26.08	1550	26.08	1200	26.08	1300	26.08	1316.67	26.08	1150	26.08	1466.67	26.08	1050	26.08	1066.67
25.99	1050	26.09	950	26.09	1016.67	26.09	1100	26.09	1166.67	26.09	1133.33	26.09	1200	26.09	1266.67	26.09	1483.33	26.09	1250	26.09	1100	26.09	1133.33	26.09	1016.67
26	1000	26.1	883.333	26.1	950	26.1	1216.67	26.1	1316.67	26.1	1450	26.1	1183.33	26.1	1250	26.1	1166.67	26.1	1100	26.1	1000	26.1	983.333	26.1	1266.67
26.01	1166.67	26.11	1116.67	26.11	983.333	26.11	1033.33	26.11	950	26.11	1416.67	26.11	1300	26.11	1450	26.11	1366.67	26.11	1383.33	26.11	1350	26.11	1333.33	26.11	1150
26.02	950	26.12	1216.67	26.12	1033.33	26.12	1200	26.12	1200	26.12	1400	26.12	1600	26.12	1516.67	26.12	1133.33	26.12	1050	26.12	1366.67	26.12	1300	26.12	1066.67
26.03	1066.67	26.13	1133.33	26.13	1116.67	26.13	1133.33	26.13	1216.67	26.13	1216.67	26.13	1333.33	26.13	1366.67	26.13	1366.67	26.13	1350	26.13	1300	26.13	1300	26.13	916.667
26.04	1250	26.14	1150	26.14	1266.67	26.14	1250	26.14	1083.33	26.14	1266.67	26.14	1200	26.14	1483.33	26.14	1216.67	26.14	1266.67	26.14	983.333	26.14	1400	26.14	1000
26.05	983.333	26.15	1050	26.15	1233.33	26.15	1183.33	26.15	1116.67	26.15	1483.33	26.15	1233.33	26.15	1466.67	26.15	1216.67	26.15	1166.67	26.15	1016.67	26.15	1216.67	26.15	1100
26.06	1000	26.16	1083.33	26.16	1100	26.16	1083.33	26.16	1166.67	26.16	1216.67	26.16	1416.67	26.16	1166.67	26.16	1216.67	26.16	1183.33	26.16	1066.67	26.16	1383.33	26.16	950
26.07	950	26.17	1166.67	26.17	1000	26.17	1183.33	26.17	1166.67	26.17	1266.67	26.17	1550	26.17	1450	26.17	1383.33	26.17	966.667	26.17	1316.67	26.17	1083.33	26.17	1166.67
26.08	1116.67	26.18	1583.33	26.18	1216.67	26.18	1166.67	26.18	1066.67	26.18	1516.67	26.18	1483.33	26.18	1433.33	26.18	1433.33	26.18	1266.67	26.18	1050	26.18	1083.33	26.18	1033.33
26.09	1316.67	26.19	1333.33	26.19	1200	26.19	1216.67	26.19	1183.33	26.19	1216.67	26.19	1666.67	26.19	1383.33	26.19	1333.33	26.19	1100	26.19	1250	26.19	1200	26.19	1150
26.1	1033.33	26.2	1116.67	26.2	900	26.2	1200	26.2	1233.33	26.2	1233.33	26.2	1400	26.2	1400	26.2	1166.67	26.2	1150	26.2	1250	26.2	1216.67	26.2	1100
26.11	1150	26.21	1383.33	26.21	1166.67	26.21	1166.67	26.21	1183.33	26.21	1350	26.21	1616.67	26.21	1350	26.21	1316.67	26.21	1150	26.21	1066.67	26.21	900	26.21	1083.33
26.12	1033.33	26.22	1133.33	26.22	1266.67	26.22	1266.67	26.22	1016.67	26.22	1100	26.22	1416.67	26.22	1350	26.22	1216.67	26.22	1166.67	26.22	1116.67	26.22	1183.33	26.22	750
26.13	1183.33	26.23	916.667	26.23	1433.33	26.23	1450	26.23	1350	26.23	1400	26.23	1550	26.23	1433.33	26.23	1366.67	26.23	1233.33	26.23	1166.67	26.23	1033.33	26.23	1150
26.14	1116.67	26.24	1050	26.24	1200	26.24	1366.67	26.24	1200	26.24	1516.67	26.24	1433.33	26.24	1350	26.24	1316.67	26.24	950	26.24	1033.33	26.24	1183.33	26.24	1016.67
26.15	1083.33	26.25	1333.33	26.25	1416.67	26.25	1333.33	26.25	1100	26.25	1183.33	26.25	1450	26.25	1250	26.25	1366.67	26.25	983.333	26.25	1233.33	26.25	1183.33	26.25	1083.33
26.16	1116.67	26.26	1000	26.26	966.667	26.26	1000	26.26	1266.67	26.26	1150	26.26	1233.33	26.26	1216.67	26.26	1450	26.26	1250	26.26	1250	26.26	1000	26.26	1066.67
26.17	966.667	26.27	1333.33	26.27	1016.67	26.27	1300	26.27	1416.67	26.27	1416.67	26.27	1233.33	26.27	1300	26.27	1300	26.27	1550	26.27	1150	26.27	1150	26.27	1233.33
26.18	1366.67	26.28	1100	26.28	1300	26.28	1316.67	26.28	1450	26.28	1216.67	26.28	1266.67	26.28	1450	26.28	1316.67	26.28	1400	26.28	1216.67	26.28	1216.67	26.28	1116.67
26.19	1083.33	26.29	816.667	26.29	1216.67	26.29	1250	26.29	1200	26.29	1200	26.29	1516.67	26.29	1566.67	26.29	1216.67	26.29	1066.67	26.29	1016.67	26.29	1150	26.29	1166.67
26.2	1000	26.3	1416.67	26.3	1250	26.3	1116.67	26.3	1266.67	26.3	1266.67	26.3	1500	26.3	1483.33	26.3	1733.33	26.3	1166.67	26.3	783.333	26.3	983.333	26.3	1216.67
26.21	933.333	26.31	1233.33	26.31	1433.33	26.31	1066.67	26.31	1316.67	26.31	1566.67	26.31	1600	26.31	1316.67	26.31	1333.33	26.31	1083.33	26.31	966.667	26.31	1300	26.31	1300
26.22	933.333	26.32	1016.67	26.32	1233.33	26.32	1266.67	26.32	1166.67	26.32	1233.33	26.32	1550	26.32	1350	26.32	1400	26.32	1400	26.32	1266.67	26.32	1033.33	26.32	1083.33
26.23	1083.33	26.33	1216.67	26.33	1000	26.33	1433.33	26.33	1433.33	26.33	1250	26.33	1316.67	26.33	1383.33	26.33	1350	26.33	1383.33	26.33	1266.67	26.33	1316.67	26.33	1300
26.24	1216.67	26.34	1250	26.34	1100	26.34	1366.67	26.34	1150	26.34	1350	26.34	1416.67	26.34	1266.67	26.34	1566.67	26.34	1200	26.34	1166.67	26.34	1083.33	26.34	1200
26.25	1150	26.35	1066.67	26.35	1066.67	26.35	1366.67	26.35	1466.67	26.35	1483.33	26.35	1366.67	26.35	1350	26.35	1300	26.35	1350	26.35	916.667	26.35	1183.33	26.35	1166.67
26.26	1366.67	26.36	1166.67	26.36	1250	26.36	1333.33	26.36	1300	26.36	1466.67	26.36	1316.67	26.36	1483.33	26.36	1450	26.36	1233.33	26.36	1300	26.36	1233.33	26.36	1000
26.27	1133.33	26.37	1316.67	26.37	1366.67	26.37	1333.33	26.37	1366.67	26.37	1383.33	26.37	1233.33	26.37	1533.33	26.37	1350	26.37	1583.33	26.37	1300	26.37	1266.67	26.37	1066.67
26.28	1066.67	26.38	1100	26.38	1166.67	26.38	1233.33	26.38	1200	26.38	1583.33	26.38	1216.67	26.38	1116.67	26.38	1150	26.38	1333.33	26.38	1233.33	26.38	1133.33	26.38	1066.67
26.29	1000	26.39	1100	26.39	1116.67	26.39	1116.67	26.39	1300	26.39	1250	26.39	1450	26.39	1333.33	26.39	1150	26.39	1250	26.39	1166.67	26.39	1100	26.39	1200
26.3	1350	26.4	1000	26.4	1350	26.4	1200	26.4	1616.67	26.4	1150	26.4	1450	26.4	1416.67	26.4	1433.33	26.4	1166.67	26.4	1433.33	26.4	933.333	26.4	1100
26.31	1200	26.41	1016.67	26.41	1500	26.41	1133.33	26.41	1500	26.41	1350	26.41	1600	26.41	1233.33	26.41	1300	26.41	1216.67	26.41	1183.33	26.41	1400	26.41	1116.67
26.32	1266.67	26.42	1083.33	26.42	1400	26.42	1350	26.42	1466.67	26.42	1150	26.42	1366.67	26.42	1566.67	26.42	1266.67	26.42	1383.33	26.42	1333.33	26.42	1333.33	26.42	1200
26.33	1250	26.43	1150	26.43	1000	26.43	1266.67	26.43	1483.33	26.43	1466.67	26.43	1600	26.43	1350	26.43	1350	26.43	1533.33	26.43	1166.67	26.43	1266.67	26.43	1016.67
26.34	1200	26.44	1233.33	26.44	1433.33	26.44	1100	26.44	1200	26.44	1583.33	26.44	1550	26.44	1666.67	26.44	1350	26.44	1266.67	26.44	1450	26.44	1333.33	26.44	1150
26.35	1350	26.45	1333.33	26.45	1316.67	26.45	1183.33	26.45	1350	26.45	1116.67	26.45	1466.67	26.45	1350	26.45	1066.67	26.45	1250	26.45	1416.67	26.45	1350	26.45	1100
26.36	883.333	26.46	1100	26.46	1166.67	26.46	1316.67	26.46	1333.33	26.46	1216.67	26.46	1600	26.46	1450	26.46	1683.33	26.46	1583.33	26.46	1000	26.46	1333.33	26.46	1200
26.37	1133.33	26.47	1333.33	26.47	1333.33	26.47	1166.67	26.47	1200	26.47	1050	26.47	1566.67	26.47	1500	26.47	1466.67	26.47	1266.67	26.47	1116.67	26.47	1316.67	26.47	1300
26.38	1166.67	26.48	1083.33	26.48	1350	26.48	1183.33	26.48	1533.33	26.48	1450	26.48	1450	26.48	1466.67	26.48	1583.33	26.48	1183.33	26.48	1250	26.48	1116.67	26.48	1033.33
26.39	1116.67	26.49	1083.33	26.49	1316.67	26.49	1200	26.49	1350	26.49	1666.67	26.49	1266.67	26.49	1500	26.49	1400	26.49	1216.67	26.49	1066.67	26.49	1433.33	26.49	1050
26.4	1266.67	26.5	1400	26.5	1150	26.5	1533.33	26.5	1616.67	26.5	1200	26.5	1450	26.5	1383.33	26.5	1450	26.5	1400	26.5	1266.67	26.5	1266.67	26.5	1166.67
26.41	1233.33	26.51	1350	26.51	1016.67	26.51	1233.33	26.51	1300	26.51	1433.33	26.51	1466.67	26.51	1350	26.51	1216.67	26.51	1383.33	26.51	1450	26.51	1233.33	26.51	1183.33
26.42	1150	26.52	1350	26.52	1016.67	26.52	1433.33	26.52	1533.33	26.52	1550	26.52	1783.33	26.52	1633.33	26.52	1383.33	26.52	1683.33	26.52	1000	26.52	1200	26.52	1216.67
26.43	1150	26.53	833.333	26.53	1116.67	26.53	1233.33	26.53	1333.33	26.53	1266.67	26.53	1550	26.53	1500	26.53	1450	26.53	1450	26.53	1416.67	26.53	1183.33	26.53	1200
26.44	983.333	26.54	1316.67	26.54	1316.67	26.54	1416.67	26.54	1433.33	26.54	1300	26.54	1516.67	26.54	1650	26.54	1466.67	26.54	1200	26.54	1483.33	26.54	1250	26.54	1050
26.45	1200	26.55	1016.67	26.55	1366.67	26.55	1366.67	26.55	1483.33	26.55	1416.67	26.55	1550	26.55	1766.67	26.55	1183.33	26.55	1516.67	26.55	1233.33	26.55	1316.67	26.55	1366.67
26.46	1000	26.56	800	26.56	1200	26.56	1316.67	26.56	1433.33	26.56	1583.33	26.56	1383.33	26.56	1966.67	26.56	1483.33	26.56	1383.33	26.56	1583.33	26.56	1066.67	26.56	1266.67
26.47	1316.67	26.57	1083.33	26.57	1216.67	26.57	1233.33	26.57	1333.33	26.57	1383.33	26.57	1383.33	26.57	1433.33	26.57	1666.67	26.57	1566.67	26.57	1200	26.57	833.333	26.57	1033.33
26.48	1066.67	26.58	1316.67	26.58	1133.33	26.58	1266.67	26.58	1450	26.58	1416.67	26.58	1416.67	26.58	1633.33	26.58	1416.67	26.58	1033.33	26.58	1316.67	26.58	1450	26.58	1116.67
26.49	1116.67	26.59	1266.67	26.59	1166.67	26.59	1250	26.59	1466.67	26.59	1183.33	26.59	1333.33	26.59	1450	26.59	1366.67	26.59	1433.33	26.59	1166.67	26.59	1416.67	26.59	933.333
26.5	1100	26.6	1266.67	26.6	1116.67	26.6	1300	26.6	1250	26.6	1416.67	26.6	1566.67	26.6	1600	26.6	1533.33	26.6	1416.67	26.6	1216.67	26.6	1266.67	26.6	1166.67
26.51	1216.67	26.61	1150	26.61	1300	26.61	1483.33	26.61	1383.33	26.61	1483.33	26.61	1683.33	26.61	1416.67	26.61	1483.33	26.61	1366.67	26.61	1233.33	26.61	1100	26.61	1300
26.52	1150	26.62	1466.67	26.62	1316.67	26.62	1350	26.62	1550	26.62	1416.67	26.62	1516.67	26.62	1483.33	26.62	1400	26.62	1416.67	26.62	1116.67	26.62	1183.33	26.62	1083.33
26.53	1016.67	26.63	1383.33	26.63	1400	26.63	1400	26.63	1383.33	26.63	1616.67	26.63	1600	26.63	1516.67	26.63	1366.67	26.63	1083.33	26.63	1033.33	26.63	1416.67	26.63	966.667
26.54	1066.67	26.64	1266.67	26.64	1650	26.64	1350	26.64	1266.67	26.64	1533.33	26.64	1433.33	26.64	1350	26.64	1616.67	26.64	1350	26.64	1250	26.64	1500	26.64	933.333
26.55	1366.67	26.65	1266.67	26.65	1416.67	26.65	1366.67	26.65	1216.67	26.65	1533.33	26.65	1316.67	26.65	1600	26.65	1466.67	26.65	1650	26.65	1316.67	26.65	1316.67	26.65	1000
26.56	1050	26.66	1200	26.66	1350	26.66	1433.33	26.66	1600	26.66	1533.33	26.66	1500	26.66	1433.33	26.66	1416.67	26.66	1383.33	26.66	1266.67	26.66	1133.33	26.66	1183.33
26.57	1233.33	26.67	1116.67	26.67	1200	26.67	1233.33	26.67	1516.67	26.67	1400	26.67	1366.67	26.67	1583.33	26.67	1533.33	26.67	1166.67	26.67	1333.33	26.67	1333.33	26.67	1100
26.58	966.667	26.68	1233.33	26.68	1366.67	26.68	1066.67	26.68	1616.67	26.68	1450	26.68	1383.33	26.68	1466.67	26.68	1366.67	26.68	1400	26.68	1483.33	26.68	1366.67	26.68	1250
26.59	1133.33	26.69	1300	26.69	1116.67	26.69	1300	26.69	1266.67	26.69	1550	26.69	1350	26.69	1450	26.69	1333.33	26.69	1250	26.69	1600	26.69	1150	26.69	1133.33
26.6	1400	26.7	1200	26.7	1433.33	26.7	1400	26.7	1200	26.7	1583.33	26.7	1433.33	26.7	1650	26.7	1466.67	26.7	1483.33	26.7	1266.67	26.7	1200	26.7	1183.33
26.61	1166.67	26.71	1250	26.71	1483.33	26.71	1216.67	26.71	1616.67	26.71	1483.33	26.71	1533.33	26.71	1333.33	26.71	1550	26.71	1366.67	26.71	1500	26.71	1483.33	26.71	1250
26.62	1066.67	26.72	1500	26.72	1583.33	26.72	1350	26.72	1683.33	26.72	1516.67	26.72	1416.67	26.72	1566.67	26.72	1450	26.72	1400	26.72	1150	26.72	1400	26.72	1233.33
26.63	1300	26.73	1583.33	26.73	1433.33	26.73	1400	26.73	1216.67	26.73	1516.67	26.73	1833.33	26.73	1416.67	26.73	1800	26.73	1666.67	26.73	1383.33	26.73	1033.33	26.73	1133.33
26.64	1316.67	26.74	1600	26.74	1433.33	26.74	1433.33	26.74	1333.33	26.74	1650	26.74	1866.67	26.74	1733.33	26.74	1416.67	26.74	1500	26.74	1333.33	26.74	1200	26.74	1150
26.65	1233.33	26.75	1100	26.75	1333.33	26.75	1450	26.75	1183.33	26.75	1566.67	26.75	1350	26.75	1633.33	26.75	1416.67	26.75	1400	26.75	1216.67	26.75	1300	26.75	1233.33
26.66	1250	26.76	1200	26.76	1400	26.76	1650	26.76	1700	26.76	1750	26.76	1683.33	26.76	1616.67	26.76	1683.33	26.76	1583.33	26.76	1350	26.76	1400	26.76	1016.67
26.67	1200	26.77	1216.67	26.77	1500	26.77	1383.33	26.77	1516.67	26.77	1616.67	26.77	1816.67	26.77	1433.33	26.77	1666.67	26.77	1416.67	26.77	1350	26.77	1400	26.77	1100
26.68	1000	26.78	1483.33	26.78	1366.67	26.78	1833.33	26.78	1416.67	26.78	1566.67	26.78	1500	26.78	1366.67	26.78	1600	26.78	1400	26.78	1350	26.78	1433.33	26.78	1400
26.69	1250	26.79	1150	26.79	1266.67	26.79	1350	26.79	1266.67	26.79	1633.33	26.79	1700	26.79	1933.33	26.79	1416.67	26.79	1533.33	26.79	1216.67	26.79	1266.67	26.79	1516.67
26.7	1466.67	26.8	1266.67	26.8	1266.67	26.8	1383.33	26.8	1500	26.8	1600	26.8	1683.33	26.8	1466.67	26.8	1366.67	26.8	1500	26.8	1483.33	26.8	1500	26.8	1533.33
26.71	1533.33	26.81	1633.33	26.81	1216.67	26.81	1366.67	26.81	1883.33	26.81	1466.67	26.81	1650	26.81	1550	26.81	1433.33	26.81	1266.67	26.81	1350	26.81	1216.67	26.81	1333.33
26.72	1316.67	26.82	1116.67	26.82	1400	26.82	1333.33	26.82	1616.67	26.82	1633.33	26.82	1800	26.82	1516.67	26.82	1566.67	26.82	1700	26.82	1366.67	26.82	1133.33	26.82	1216.67
26.73	1333.33	26.83	1183.33	26.83	1516.67	26.83	1516.67	26.83	1850	26.83	1700	26.83	1483.33	26.83	1166.67	26.83	1483.33	26.83	1383.33	26.83	1450	26.83	1250	26.83	1233.33
26.74	1466.67	26.84	1250	26.84	1516.67	26.84	1600	26.84	1783.33	26.84	1383.33	26.84	2000	26.84	1533.33	26.84	1350	26.84	1500	26.84	1300	26.84	1383.33	26.84	1150
26.75	1300	26.85	1333.33	26.85	1350	26.85	1683.33	26.85	1416.67	26.85	1666.67	26.85	1566.67	26.85	1850	26.85	1416.67	26.85	1383.33	26.85	1316.67	26.85	1333.33	26.85	1450
26.76	1250	26.86	1266.67	26.86	1450	26.86	1500	26.86	1616.67	26.86	1833.33	26.86	1600	26.86	1766.67	26.86	1616.67	26.86	1550	26.86	1433.33	26.86	966.667	26.86	1516.67
26.77	1316.67	26.87	1200	26.87	1316.67	26.87	1450	26.87	1500	26.87	2016.67	26.87	1700	26.87	1733.33	26.87	1533.33	26.87	1533.33	26.87	1483.33	26.87	1100	26.87	1133.33
26.78	1333.33	26.88	1183.33	26.88	1733.33	26.88	1483.33	26.88	1733.33	26.88	1650	26.88	1950	26.88	1883.33	26.88	1333.33	26.88	1583.33	26.88	1216.67	26.88	1466.67	26.88	1383.33
26.79	1233.33	26.89	1550	26.89	1466.67	26.89	1350	26.89	1866.67	26.89	1766.67	26.89	1700	26.89	1583.33	26.89	1416.67	26.89	1400	26.89	1183.33	26.89	1166.67	26.89	1466.67
26.8	1233.33	26.9	1416.67	26.9	1916.67	26.9	1616.67	26.9	1883.33	26.9	1900	26.9	1850	26.9	1416.67	26.9	1633.33	26.9	1783.33	26.9	1433.33	26.9	1433.33	26.9	1183.33
26.81	1383.33	26.91	1466.67	26.91	1733.33	26.91	1516.67	26.91	1800	26.91	1550	26.91	1700	26.91	1816.67	26.91	1566.67	26.91	1466.67	26.91	1366.67	26.91	1433.33	26.91	1200
26.82	1166.67	26.92	1250	26.92	1800	26.92	1733.33	26.92	1533.33	26.92	2000	26.92	1733.33	26.92	1516.67	26.92	1650	26.92	1400	26.92	1300	26.92	1383.33	26.92	1266.67
26.83	1200	26.93	1266.67	26.93	1416.67	26.93	1533.33	26.93	1533.33	26.93	1866.67	26.93	1700	26.93	1766.67	26.93	1616.67	26.93	1500	26.93	1350	26.93	1266.67	26.93	1400
26.84	1183.33	26.94	1466.67	26.94	1533.33	26.94	1600	26.94	1883.33	26.94	1883.33	26.94	1750	26.94	1583.33	26.94	1500	26.94	1316.67	26.94	1400	26.94	1233.33	26.94	1166.67
26.85	1433.33	26.95	1050	26.95	1333.33	26.95	1650	26.95	1583.33	26.95	1850	26.95	1766.67	26.95	1816.67	26.95	1600	26.95	1600	26.95	1533.33	26.95	1383.33	26.95	1333.33
26.86	1133.33	26.96	1516.67	26.96	1550	26.96	1783.33	26.96	1550	26.96	1766.67	26.96	1950	26.96	1566.67	26.96	1666.67	26.96	1883.33	26.96	1600	26.96	1266.67	26.96	1250
26.87	1300	26.97	1366.67	26.97	1483.33	26.97	1883.33	26.97	1650	26.97	1916.67	26.97	1633.33	26.97	1533.33	26.97	1733.33	26.97	1600	26.97	1483.33	26.97	1250	26.97	1366.67
26.88	1266.67	26.98	1333.33	26.98	1566.67	26.98	1583.33	26.98	1616.67	26.98	2000	26.98	2100	26.98	1683.33	26.98	1850	26.98	1500	26.98	1583.33	26.98	1100	26.98	1200
26.89	1466.67	26.99	1400	26.99	1583.33	26.99	1583.33	26.99	1733.33	26.99	1633.33	26.99	1933.33	26.99	1666.67	26.99	1733.33	26.99	1433.33	26.99	1450	26.99	1416.67	26.99	1433.33
26.9	1433.33	27	1383.33	27	1750	27	1666.67	27	2066.67	27	2083.33	27	1500	27	1683.33	27	1566.67	27	1616.67	27	1700	27	1533.33	27	1333.33
26.91	1166.67	27.01	1466.67	27.01	1650	27.01	1750	27.01	1816.67	27.01	1750	27.01	1600	27.01	1766.67	27.01	1433.33	27.01	1266.67	27.01	1566.67	27.01	1166.67	27.01	1250
26.92	1516.67	27.02	1600	27.02	1700	27.02	1550	27.02	1666.67	27.02	1900	27.02	1750	27.02	1700	27.02	1500	27.02	1500	27.02	1166.67	27.02	1300	27.02	1150
26.93	1383.33	27.03	1633.33	27.03	1666.67	27.03	1383.33	27.03	1700	27.03	1916.67	27.03	1666.67	27.03	1950	27.03	1366.67	27.03	1616.67	27.03	1466.67	27.03	1250	27.03	1300
26.94	1266.67	27.04	1550	27.04	1616.67	27.04	1566.67	27.04	1533.33	27.04	1783.33	27.04	1900	27.04	1800	27.04	1833.33	27.04	1366.67	27.04	1416.67	27.04	1533.33	27.04	1333.33
26.95	1516.67	27.05	1466.67	27.05	1350	27.05	1916.67	27.05	1800	27.05	1650	27.05	1833.33	27.05	1750	27.05	1816.67	27.05	1800	27.05	1583.33	27.05	1666.67	27.05	1183.33
26.96	1400	27.06	1566.67	27.06	1616.67	27.06	1650	27.06	2116.67	27.06	1550	27.06	1816.67	27.06	1483.33	27.06	1666.67	27.06	1700	27.06	1566.67	27.06	1183.33	27.06	1300
26.97	1466.67	27.07	1416.67	27.07	1883.33	27.07	1633.33	27.07	1950	27.07	1983.33	27.07	1800	27.07	1750	27.07	1450	27.07	1266.67	27.07	1466.67	27.07	1466.67	27.07	1250
26.98	1233.33	27.08	1300	27.08	1783.33	27.08	1700	27.08	1866.67	27.08	1900	27.08	1966.67	27.08	1633.33	27.08	1683.33	27.08	1466.67	27.08	1866.67	27.08	1100	27.08	1250
26.99	1483.33	27.09	1566.67	27.09	1850	27.09	1800	27.09	1800	27.09	1700	27.09	1633.33	27.09	1516.67	27.09	1733.33	27.09	1816.67	27.09	1550	27.09	1400	27.09	916.667
27	1333.33	27.1	1966.67	27.1	1783.33	27.1	1966.67	27.1	1983.33	27.1	1516.67	27.1	1650	27.1	1683.33	27.1	1666.67	27.1	1600	27.1	1800	27.1	1550	27.1	1483.33
27.01	1583.33	27.11	1566.67	27.11	1833.33	27.11	1683.33	27.11	1766.67	27.11	1866.67	27.11	1733.33	27.11	1950	27.11	1650	27.11	1300	27.11	1433.33	27.11	1516.67	27.11	1383.33
27.02	1433.33	27.12	1783.33	27.12	1650	27.12	1816.67	27.12	1883.33	27.12	1816.67	27.12	1950	27.12	2016.67	27.12	1533.33	27.12	1583.33	27.12	1600	27.12	1550	27.12	1483.33
27.03	1566.67	27.13	1816.67	27.13	1650	27.13	1950	27.13	1800	27.13	1833.33	27.13	1783.33	27.13	1816.67	27.13	1583.33	27.13	1416.67	27.13	1466.67	27.13	1350	27.13	1300
27.04	1450	27.14	1983.33	27.14	1616.67	27.14	1633.33	27.14	1833.33	27.14	1916.67	27.14	1950	27.14	1950	27.14	1683.33	27.14	1566.67	27.14	1400	27.14	1516.67	27.14	1100
27.05	1750	27.15	1566.67	27.15	1950	27.15	1816.67	27.15	1950	27.15	1850	27.15	2066.67	27.15	1950	27.15	1566.67	27.15	1616.67	27.15	1583.33	27.15	1300	27.15	1450
27.06	1700	27.16	1950	27.16	1883.33	27.16	2483.33	27.16	2250	27.16	1916.67	27.16	2200	27.16	1850	27.16	1866.67	27.16	1883.33	27.16	1600	27.16	1450	27.16	1216.67
27.07	1733.33	27.17	1650	27.17	2016.67	27.17	2083.33	27.17	2083.33	27.17	1783.33	27.17	2083.33	27.17	1750	27.17	1800	27.17	1600	27.17	1466.67	27.17	1466.67	27.17	1516.67
27.08	1766.67	27.18	1750	27.18	1933.33	27.18	2050	27.18	1866.67	27.18	1916.67	27.18	2266.67	27.18	1766.67	27.18	2016.67	27.18	1783.33	27.18	1750	27.18	1633.33	27.18	1483.33
27.09	1650	27.19	1916.67	27.19	2300	27.19	2100	27.19	2450	27.19	1950	27.19	1983.33	27.19	2066.67	27.19	1933.33	27.19	1516.67	27.19	1616.67	27.19	1633.33	27.19	1466.67
27.1	1516.67	27.2	1766.67	27.2	2333.33	27.2	2200	27.2	2183.33	27.2	2016.67	27.2	2100	27.2	1900	27.2	1783.33	27.2	1783.33	27.2	1733.33	27.2	1316.67	27.2	1383.33
27.11	1766.67	27.21	1900	27.21	1933.33	27.21	1800	27.21	2250	27.21	1916.67	27.21	2283.33	27.21	1966.67	27.21	1750	27.21	2016.67	27.21	1666.67	27.21	1866.67	27.21	1483.33
27.12	1666.67	27.22	1583.33	27.22	1966.67	27.22	2116.67	27.22	2250	27.22	1866.67	27.22	2083.33	27.22	1950	27.22	2033.33	27.22	2183.33	27.22	2016.67	27.22	1650	27.22	1500
27.13	1866.67	27.23	1900	27.23	2133.33	27.23	2333.33	27.23	1866.67	27.23	1900	27.23	2283.33	27.23	2100	27.23	1883.33	27.23	2050	27.23	2050	27.23	1433.33	27.23	1500
27.14	1733.33	27.24	1733.33	27.24	2333.33	27.24	2216.67	27.24	2183.33	27.24	1833.33	27.24	2066.67	27.24	1550	27.24	1933.33	27.24	1750	27.24	1950	27.24	1766.67	27.24	1750
27.15	1800	27.25	1733.33	27.25	2333.33	27.25	2283.33	27.25	1933.33	27.25	2283.33	27.25	2033.33	27.25	1783.33	27.25	1500	27.25	1750	27.25	1933.33	27.25	1600	27.25	1583.33
27.16	1666.67	27.26	1850	27.26	2266.67	27.26	2133.33	27.26	2400	27.26	1916.67	27.26	2133.33	27.26	2083.33	27.26	1900	27.26	1683.33	27.26	1883.33	27.26	1633.33	27.26	1533.33
27.17	1783.33	27.27	1933.33	27.27	1983.33	27.27	2183.33	27.27	2383.33	27.27	2383.33	27.27	1900	27.27	1816.67	27.27	1833.33	27.27	1850	27.27	1616.67	27.27	1683.33	27.27	1516.67
27.18	2066.67	27.28	1933.33	27.28	2450	27.28	2133.33	27.28	2283.33	27.28	1966.67	27.28	2416.67	27.28	1933.33	27.28	2300	27.28	1783.33	27.28	1783.33	27.28	1666.67	27.28	1550
27.19	1983.33	27.29	1883.33	27.29	2483.33	27.29	2333.33	27.29	2566.67	27.29	2083.33	27.29	2200	27.29	1950	27.29	1833.33	27.29	2066.67	27.29	1933.33	27.29	1750	27.29	1700
27.2	1983.33	27.3	2000	27.3	2566.67	27.3	2066.67	27.3	2416.67	27.3	2166.67	27.3	2250	27.3	1966.67	27.3	2450	27.3	1933.33	27.3	2083.33	27.3	1650	27.3	1500
27.21	1650	27.31	2400	27.31	2200	27.31	2283.33	27.31	2366.67	27.31	2016.67	27.31	2300	27.31	2066.67	27.31	1950	27.31	1983.33	27.31	1900	27.31	1883.33	27.31	1583.33
27.22	1883.33	27.32	1950	27.32	2066.67	27.32	2533.33	27.32	2250	27.32	2083.33	27.32	2250	27.32	1866.67	27.32	2033.33	27.32	1766.67	27.32	1900	27.32	1766.67	27.32	1833.33
27.23	1783.33	27.33	2183.33	27.33	2366.67	27.33	2483.33	27.33	2633.33	27.33	2166.67	27.33	2366.67	27.33	2216.67	27.33	1916.67	27.33	1850	27.33	1933.33	27.33	1783.33	27.33	1600
27.24	2266.67	27.34	2133.33	27.34	2383.33	27.34	2266.67	27.34	2316.67	27.34	2366.67	27.34	2366.67	27.34	2250	27.34	2216.67	27.34	2000	27.34	1783.33	27.34	1683.33	27.34	1616.67
27.25	1983.33	27.35	2400	27.35	2466.67	27.35	2466.67	27.35	2416.67	27.35	2116.67	27.35	2733.33	27.35	2350	27.35	2000	27.35	1916.67	27.35	1700	27.35	1633.33	27.35	1683.33
27.26	2033.33	27.36	2516.67	27.36	2283.33	27.36	2200	27.36	2700	27.36	2400	27.36	2550	27.36	2283.33	27.36	2183.33	27.36	2016.67	27.36	1883.33	27.36	1700	27.36	1483.33
27.27	1983.33	27.37	2233.33	27.37	2133.33	27.37	2500	27.37	2600	27.37	1916.67	27.37	2266.67	27.37	1900	27.37	2350	27.37	2316.67	27.37	1900	27.37	1850	27.37	1600
27.28	2383.33	27.38	2383.33	27.38	2433.33	27.38	2450	27.38	2833.33	27.38	2650	27.38	2366.67	27.38	2133.33	27.38	2066.67	27.38	2100	27.38	1800	27.38	1750	27.38	1816.67
27.29	2300	27.39	2233.33	27.39	2466.67	27.39	2366.67	27.39	3050	27.39	2250	27.39	2833.33	27.39	2183.33	27.39	1950	27.39	2233.33	27.39	1816.67	27.39	2066.67	27.39	1816.67
27.3	2300	27.4	2466.67	27.4	2333.33	27.4	2366.67	27.4	3133.33	27.4	2450	27.4	2650	27.4	2366.67	27.4	2366.67	27.4	1916.67	27.4	1966.67	27.4	1950	27.4	1850
27.31	2083.33	27.41	2300	27.41	2650	27.41	2400	27.41	2850	27.41	2633.33	27.41	2800	27.41	2483.33	27.41	2500	27.41	2066.67	27.41	2000	27.41	1966.67	27.41	1933.33
27.32	2066.67	27.42	2300	27.42	2116.67	27.42	2233.33	27.42	2383.33	27.42	2733.33	27.42	2633.33	27.42	2700	27.42	2516.67	27.42	2533.33	27.42	2400	27.42	2316.67	27.42	1766.67
27.33	2200	27.43	2216.67	27.43	2050	27.43	2350	27.43	2616.67	27.43	2833.33	27.43	3033.33	27.43	2533.33	27.43	2500	27.43	2483.33	27.43	1983.33	27.43	1950	27.43	1783.33
27.34	2266.67	27.44	2233.33	27.44	2316.67	27.44	2200	27.44	3050	27.44	2883.33	27.44	3083.33	27.44	2233.33	27.44	2433.33	27.44	2450	27.44	2350	27.44	1933.33	27.44	1916.67
27.35	1916.67	27.45	2183.33	27.45	2033.33	27.45	2200	27.45	3400	27.45	2450	27.45	3266.67	27.45	2666.67	27.45	2416.67	27.45	2550	27.45	2383.33	27.45	1800	27.45	1816.67
27.36	2283.33	27.46	2066.67	27.46	2433.33	27.46	2433.33	27.46	2950	27.46	2983.33	27.46	3200	27.46	2750	27.46	2383.33	27.46	2266.67	27.46	1883.33	27.46	1900	27.46	1683.33
27.37	2116.67	27.47	2116.67	27.47	2183.33	27.47	2366.67	27.47	3083.33	27.47	3033.33	27.47	2950	27.47	2783.33	27.47	2483.33	27.47	2333.33	27.47	2050	27.47	2066.67	27.47	1816.67
27.38	1950	27.48	2200	27.48	2550	27.48	2400	27.48	3266.67	27.48	2700	27.48	3400	27.48	2483.33	27.48	2683.33	27.48	2200	27.48	2400	27.48	2333.33	27.48	1900
27.39	2100	27.49	2116.67	27.49	1983.33	27.49	2483.33	27.49	2916.67	27.49	3100	27.49	3250	27.49	2766.67	27.49	2450	27.49	2300	27.49	2500	27.49	2200	27.49	1933.33
27.4	1950	27.5	2033.33	27.5	2083.33	27.5	2766.67	27.5	2966.67	27.5	3050	27.5	2733.33	27.5	2783.33	27.5	2766.67	27.5	2816.67	27.5	2200	27.5	2416.67	27.5	1800
27.41	1950	27.51	2116.67	27.51	2266.67	27.51	2383.33	27.51	2983.33	27.51	3033.33	27.51	3300	27.51	2833.33	27.51	2666.67	27.51	2516.67	27.51	1850	27.51	2316.67	27.51	2066.67
27.42	2000	27.52	2133.33	27.52	2416.67	27.52	2400	27.52	2983.33	27.52	3216.67	27.52	3250	27.52	2716.67	27.52	2666.67	27.52	2500	27.52	2316.67	27.52	2166.67	27.52	2016.67
27.43	2200	27.53	2066.67	27.53	2100	27.53	2500	27.53	2533.33	27.53	3683.33	27.53	3800	27.53	2966.67	27.53	2850	27.53	2383.33	27.53	2250	27.53	2433.33	27.53	1850
27.44	1966.67	27.54	2100	27.54	2250	27.54	2316.67	27.54	2700	27.54	3550	27.54	3733.33	27.54	3000	27.54	2533.33	27.54	2750	27.54	2483.33	27.54	2033.33	27.54	1883.33
27.45	2183.33	27.55	1983.33	27.55	2383.33	27.55	2516.67	27.55	2866.67	27.55	3650	27.55	3833.33	27.55	2866.67	27.55	2800	27.55	2283.33	27.55	2300	27.55	2200	27.55	1866.67
27.46	1933.33	27.56	2266.67	27.56	2300	27.56	2500	27.56	2833.33	27.56	3550	27.56	3716.67	27.56	3083.33	27.56	2766.67	27.56	2783.33	27.56	2350	27.56	2166.67	27.56	1816.67
27.47	2366.67	27.57	2050	27.57	2500	27.57	2500	27.57	3066.67	27.57	3366.67	27.57	3983.33	27.57	2883.33	27.57	2550	27.57	2516.67	27.57	2333.33	27.57	2250	27.57	1966.67
27.48	2200	27.58	2033.33	27.58	2300	27.58	2850	27.58	3083.33	27.58	3800	27.58	3783.33	27.58	2383.33	27.58	3033.33	27.58	2666.67	27.58	2333.33	27.58	2316.67	27.58	2300
27.49	2316.67	27.59	2350	27.59	2183.33	27.59	2450	27.59	2250	27.59	3666.67	27.59	3833.33	27.59	2566.67	27.59	2683.33	27.59	2283.33	27.59	2116.67	27.59	2533.33	27.59	2083.33
27.5	2066.67	27.6	2133.33	27.6	2116.67	27.6	2250	27.6	2750	27.6	3500	27.6	3750	27.6	2866.67	27.6	2750	27.6	2133.33	27.6	2266.67	27.6	2466.67	27.6	1966.67
27.51	2383.33	27.61	2133.33	27.61	2400	27.61	2666.67	27.61	2783.33	27.61	2966.67	27.61	3100	27.61	2716.67	27.61	2516.67	27.61	2666.67	27.61	2366.67	27.61	2416.67	27.61	2183.33
27.52	2433.33	27.62	2166.67	27.62	2166.67	27.62	2616.67	27.62	2850	27.62	3550	27.62	3283.33	27.62	2816.67	27.62	2650	27.62	2966.67	27.62	2233.33	27.62	2116.67	27.62	2100
27.53	2266.67	27.63	2616.67	27.63	2566.67	27.63	2516.67	27.63	2966.67	27.63	3200	27.63	3533.33	27.63	3000	27.63	2733.33	27.63	2366.67	27.63	2266.67	27.63	2683.33	27.63	1800
27.54	2183.33	27.64	2166.67	27.64	2766.67	27.64	2550	27.64	2966.67	27.64	3750	27.64	3800	27.64	3266.67	27.64	2650	27.64	2650	27.64	2550	27.64	2033.33	27.64	1783.33
27.55	2616.67	27.65	2200	27.65	2433.33	27.65	2866.67	27.65	2883.33	27.65	3466.67	27.65	3883.33	27.65	2800	27.65	2933.33	27.65	2516.67	27.65	2416.67	27.65	2016.67	27.65	1966.67
27.56	2333.33	27.66	2350	27.66	2433.33	27.66	2666.67	27.66	3316.67	27.66	3550	27.66	3550	27.66	3300	27.66	2783.33	27.66	2650	27.66	2616.67	27.66	2300	27.66	2100
27.57	2566.67	27.67	2466.67	27.67	2650	27.67	2850	27.67	3216.67	27.67	3850	27.67	4000	27.67	3066.67	27.67	3183.33	27.67	3116.67	27.67	2566.67	27.67	2533.33	27.67	2133.33
27.58	2516.67	27.68	2750	27.68	2516.67	27.68	2766.67	27.68	3066.67	27.68	3950	27.68	4500	27.68	3050	27.68	3183.33	27.68	2716.67	27.68	2666.67	27.68	2133.33	27.68	1950
27.59	2866.67	27.69	2416.67	27.69	2316.67	27.69	3133.33	27.69	3066.67	27.69	3766.67	27.69	4150	27.69	3266.67	27.69	2683.33	27.69	3200	27.69	2283.33	27.69	2350	27.69	2266.67
27.6	2333.33	27.7	2483.33	27.7	3000	27.7	2683.33	27.7	3233.33	27.7	3800	27.7	3800	27.7	2933.33	27.7	3066.67	27.7	2766.67	27.7	3033.33	27.7	2600	27.7	2600
27.61	2616.67	27.71	2416.67	27.71	2733.33	27.71	2550	27.71	3283.33	27.71	3933.33	27.71	3733.33	27.71	3166.67	27.71	3066.67	27.71	3100	27.71	2916.67	27.71	2600	27.71	2166.67
27.62	2500	27.72	2650	27.72	2733.33	27.72	3116.67	27.72	2883.33	27.72	3783.33	27.72	4200	27.72	3350	27.72	3366.67	27.72	2966.67	27.72	2616.67	27.72	2533.33	27.72	2300
27.63	2650	27.73	3083.33	27.73	2466.67	27.73	2783.33	27.73	3416.67	27.73	3816.67	27.73	3983.33	27.73	3333.33	27.73	2966.67	27.73	2900	27.73	2866.67	27.73	2550	27.73	2316.67
27.64	2600	27.74	2483.33	27.74	2566.67	27.74	2683.33	27.74	3483.33	27.74	3766.67	27.74	4416.67	27.74	3666.67	27.74	2966.67	27.74	2983.33	27.74	2816.67	27.74	2366.67	27.74	2333.33
27.65	2750	27.75	2750	27.75	2883.33	27.75	3400	27.75	3833.33	27.75	3833.33	27.75	3800	27.75	3766.67	27.75	3366.67	27.75	3066.67	27.75	2750	27.75	2450	27.75	2266.67
27.66	2916.67	27.76	2933.33	27.76	3216.67	27.76	3250	27.76	3433.33	27.76	3683.33	27.76	4183.33	27.76	3150	27.76	3200	27.76	2900	27.76	2883.33	27.76	2650	27.76	2433.33
27.67	2600	27.77	2900	27.77	2950	27.77	3166.67	27.77	3533.33	27.77	4266.67	27.77	4383.33	27.77	3500	27.77	3366.67	27.77	3633.33	27.77	2983.33	27.77	2566.67	27.77	2816.67
27.68	2933.33	27.78	3000	27.78	3366.67	27.78	2883.33	27.78	3616.67	27.78	4050	27.78	4550	27.78	3333.33	27.78	2816.67	27.78	3066.67	27.78	2950	27.78	2950	27.78	2716.67
27.69	2816.67	27.79	3116.67	27.79	3033.33	27.79	3183.33	27.79	3933.33	27.79	4350	27.79	4533.33	27.79	3683.33	27.79	2983.33	27.79	3350	27.79	2833.33	27.79	2816.67	27.79	2200
27.7	2700	27.8	3033.33	27.8	3366.67	27.8	3533.33	27.8	3966.67	27.8	4600	27.8	4566.67	27.8	3950	27.8	3183.33	27.8	3433.33	27.8	3150	27.8	2816.67	27.8	2600
27.71	2750	27.81	3100	27.81	2900	27.81	3583.33	27.81	4100	27.81	5000	27.81	4500	27.81	4000	27.81	3383.33	27.81	3416.67	27.81	3066.67	27.81	2550	27.81	2200
27.72	2833.33	27.82	3250	27.82	3033.33	27.82	3700	27.82	3916.67	27.82	5033.33	27.82	4883.33	27.82	3766.67	27.82	3366.67	27.82	3150	27.82	3100	27.82	2816.67	27.82	2116.67
27.73	3050	27.83	2716.67	27.83	3366.67	27.83	3633.33	27.83	3533.33	27.83	4883.33	27.83	4616.67	27.83	3916.67	27.83	3700	27.83	3566.67	27.83	2900	27.83	2550	27.83	2783.33
27.74	2933.33	27.84	3133.33	27.84	3566.67	27.84	3516.67	27.84	4150	27.84	4716.67	27.84	5200	27.84	3633.33	27.84	3850	27.84	3416.67	27.84	2950	27.84	2600	27.84	2333.33
27.75	2983.33	27.85	2916.67	27.85	3133.33	27.85	3216.67	27.85	4000	27.85	4966.67	27.85	5250	27.85	3400	27.85	3150	27.85	2833.33	27.85	3066.67	27.85	2950	27.85	2716.67
27.76	3066.67	27.86	3083.33	27.86	2866.67	27.86	3316.67	27.86	4283.33	27.86	4233.33	27.86	5066.67	27.86	4366.67	27.86	3700	27.86	3216.67	27.86	3100	27.86	2816.67	27.86	2633.33
27.77	2900	27.87	2966.67	27.87	2633.33	27.87	3516.67	27.87	4666.67	27.87	4750	27.87	5066.67	27.87	3850	27.87	3466.67	27.87	2916.67	27.87	3050	27.87	3050	27.87	3083.33
27.78	2766.67	27.88	2766.67	27.88	2883.33	27.88	3983.33	27.88	3900	27.88	5216.67	27.88	5383.33	27.88	3783.33	27.88	4050	27.88	3366.67	27.88	3283.33	27.88	2800	27.88	2350
27.79	3266.67	27.89	2750	27.89	3066.67	27.89	3783.33	27.89	4500	27.89	5516.67	27.89	4883.33	27.89	4050	27.89	3683.33	27.89	3316.67	27.89	2966.67	27.89	2916.67	27.89	2700
27.8	3133.33	27.9	3050	27.9	3583.33	27.9	3300	27.9	3900	27.9	5066.67	27.9	5250	27.9	4250	27.9	3783.33	27.9	3400	27.9	3383.33	27.9	2933.33	27.9	2716.67
27.81	2716.67	27.91	3050	27.91	3816.67	27.91	3433.33	27.91	3916.67	27.91	5066.67	27.91	5050	27.91	3666.67	27.91	3716.67	27.91	3366.67	27.91	3300	27.91	3200	27.91	3033.33
27.82	3166.67	27.92	3083.33	27.92	3600	27.92	3766.67	27.92	3983.33	27.92	5416.67	27.92	4800	27.92	3950	27.92	3766.67	27.92	3400	27.92	3383.33	27.92	3050	27.92	2866.67
27.83	2933.33	27.93	2733.33	27.93	3350	27.93	3600	27.93	4150	27.93	4900	27.93	5400	27.93	3833.33	27.93	3666.67	27.93	3666.67	27.93	3483.33	27.93	3066.67	27.93	2666.67
27.84	2983.33	27.94	2816.67	27.94	3400	27.94	3200	27.94	4033.33	27.94	5183.33	27.94	4750	27.94	4033.33	27.94	3500	27.94	3383.33	27.94	2983.33	27.94	2766.67	27.94	2716.67
27.85	3150	27.95	3133.33	27.95	3316.67	27.95	3716.67	27.95	4083.33	27.95	5100	27.95	4616.67	27.95	4083.33	27.95	3700	27.95	3050	27.95	3033.33	27.95	3316.67	27.95	2500
27.86	2966.67	27.96	3250	27.96	3333.33	27.96	3633.33	27.96	4066.67	27.96	4950	27.96	5016.67	27.96	3600	27.96	3916.67	27.96	3116.67	27.96	2900	27.96	2566.67	27.96	2516.67
27.87	2966.67	27.97	3200	27.97	3483.33	27.97	3633.33	27.97	3900	27.97	4966.67	27.97	4666.67	27.97	3750	27.97	3516.67	27.97	3483.33	27.97	2983.33	27.97	2816.67	27.97	2450
27.88	3150	27.98	3150	27.98	3316.67	27.98	3916.67	27.98	4416.67	27.98	4683.33	27.98	4133.33	27.98	4050	27.98	3250	27.98	3150	27.98	2866.67	27.98	2566.67	27.98	2616.67
27.89	3166.67	27.99	3150	27.99	3466.67	27.99	3566.67	27.99	3900	27.99	4516.67	27.99	4450	27.99	3883.33	27.99	3616.67	27.99	3033.33	27.99	3200	27.99	2383.33	27.99	2733.33
27.9	3400	28	3583.33	28	3300	28	3533.33	28	4200	28	4500	28	4183.33	28	3216.67	28	3383.33	28	3183.33	28	3166.67	28	2816.67	28	2350
27.91	2800	28.01	3133.33	28.01	3116.67	28.01	3650	28.01	4566.67	28.01	4516.67	28.01	3883.33	28.01	3300	28.01	3550	28.01	2900	28.01	3150	28.01	2483.33	28.01	2300
27.92	3050	28.02	3083.33	28.02	3600	28.02	3900	28.02	3666.67	28.02	4183.33	28.02	4366.67	28.02	3300	28.02	3200	28.02	2716.67	28.02	3033.33	28.02	2450	28.02	2250
27.93	2966.67	28.03	3133.33	28.03	3716.67	28.03	3933.33	28.03	3883.33	28.03	4316.67	28.03	3966.67	28.03	3100	28.03	3433.33	28.03	3166.67	28.03	3283.33	28.03	2516.67	28.03	2400
27.94	2783.33	28.04	3150	28.04	3283.33	28.04	3750	28.04	3966.67	28.04	4166.67	28.04	3950	28.04	2816.67	28.04	3166.67	28.04	2650	28.04	2800	28.04	2516.67	28.04	2600
27.95	2800	28.05	3133.33	28.05	3200	28.05	3700	28.05	4033.33	28.05	4216.67	28.05	3600	28.05	3550	28.05	2950	28.05	2866.67	28.05	2833.33	28.05	2466.67	28.05	2350
27.96	2766.67	28.06	3066.67	28.06	3083.33	28.06	3733.33	28.06	3650	28.06	3700	28.06	3766.67	28.06	3200	28.06	3033.33	28.06	2550	28.06	2450	28.06	2350	28.06	2050
27.97	2883.33	28.07	2900	28.07	3550	28.07	3633.33	28.07	3716.67	28.07	3950	28.07	3433.33	28.07	2966.67	28.07	3116.67	28.07	2816.67	28.07	2516.67	28.07	2566.67	28.07	2016.67
27.98	2900	28.08	3000	28.08	3300	28.08	3216.67	28.08	3850	28.08	3933.33	28.08	3400	28.08	2733.33	28.08	2966.67	28.08	2666.67	28.08	2433.33	28.08	2016.67	28.08	2100
27.99	3083.33	28.09	3150	28.09	3083.33	28.09	3366.67	28.09	3183.33	28.09	3600	28.09	3383.33	28.09	2766.67	28.09	3133.33	28.09	2933.33	28.09	2616.67	28.09	2266.67	28.09	2100
28	2833.33	28.1	2883.33	28.1	3066.67	28.1	3616.67	28.1	3350	28.1	3900	28.1	3150	28.1	2933.33	28.1	2600	28.1	2833.33	28.1	2750	28.1	2400	28.1	1950
28.01	2666.67	28.11	2700	28.11	3500	28.11	3500	28.11	3666.67	28.11	3516.67	28.11	3100	28.11	2700	28.11	2350	28.11	2516.67	28.11	2166.67	28.11	2016.67	28.11	1800
28.02	2916.67	28.12	2566.67	28.12	2950	28.12	3350	28.12	3466.67	28.12	3466.67	28.12	3166.67	28.12	3033.33	28.12	2283.33	28.12	2666.67	28.12	2016.67	28.12	2300	28.12	1666.67
28.03	2450	28.13	2633.33	28.13	3216.67	28.13	3516.67	28.13	3683.33	28.13	3533.33	28.13	3233.33	28.13	3083.33	28.13	2216.67	28.13	2116.67	28.13	2133.33	28.13	2016.67	28.13	1850
28.04	2650	28.14	2733.33	28.14	2966.67	28.14	3633.33	28.14	3283.33	28.14	3300	28.14	2850	28.14	2566.67	28.14	2666.67	28.14	2383.33	28.14	2133.33	28.14	2183.33	28.14	1733.33
28.05	2800	28.15	3066.67	28.15	2900	28.15	3716.67	28.15	3416.67	28.15	2833.33	28.15	2766.67	28.15	2216.67	28.15	2916.67	28.15	2550	28.15	1983.33	28.15	1833.33	28.15	1916.67
28.06	2133.33	28.16	2683.33	28.16	2600	28.16	3633.33	28.16	3400	28.16	2716.67	28.16	2966.67	28.16	2500	28.16	2566.67	28.16	2200	28.16	2183.33	28.16	1883.33	28.16	1516.67
28.07	2183.33	28.17	2900	28.17	3033.33	28.17	3283.33	28.17	3233.33	28.17	2600	28.17	2683.33	28.17	2516.67	28.17	2600	28.17	2483.33	28.17	2283.33	28.17	2050	28.17	1966.67
28.08	2300	28.18	2833.33	28.18	2866.67	28.18	3100	28.18	3050	28.18	3200	28.18	2866.67	28.18	2600	28.18	2200	28.18	1800	28.18	2250	28.18	2116.67	28.18	1800
28.09	2500	28.19	2250	28.19	2633.33	28.19	3483.33	28.19	2950	28.19	3000	28.19	2616.67	28.19	2766.67	28.19	2500	28.19	2200	28.19	2083.33	28.19	1583.33	28.19	1683.33
28.1	2350	28.2	2566.67	28.2	2733.33	28.2	3150	28.2	2966.67	28.2	2566.67	28.2	2316.67	28.2	2416.67	28.2	2200	28.2	2350	28.2	2183.33	28.2	1733.33	28.2	1850
28.11	2116.67	28.21	2500	28.21	2666.67	28.21	2800	28.21	2883.33	28.21	3050	28.21	2533.33	28.21	2116.67	28.21	2250	28.21	1966.67	28.21	2100	28.21	1850	28.21	1433.33
28.12	2416.67	28.22	2266.67	28.22	2616.67	28.22	2933.33	28.22	2916.67	28.22	2716.67	28.22	2650	28.22	2516.67	28.22	1950	28.22	1783.33	28.22	1966.67	28.22	1766.67	28.22	1700
28.13	2433.33	28.23	2216.67	28.23	2500	28.23	2966.67	28.23	3000	28.23	2500	28.23	2616.67	28.23	2016.67	28.23	2083.33	28.23	1966.67	28.23	1666.67	28.23	1666.67	28.23	1733.33
28.14	2050	28.24	2666.67	28.24	2516.67	28.24	2966.67	28.24	2650	28.24	2300	28.24	2416.67	28.24	2166.67	28.24	1983.33	28.24	1900	28.24	1766.67	28.24	1600	28.24	1433.33
28.15	1983.33	28.25	2066.67	28.25	2366.67	28.25	2800	28.25	2316.67	28.25	2816.67	28.25	2666.67	28.25	2233.33	28.25	1866.67	28.25	2133.33	28.25	1866.67	28.25	1633.33	28.25	1766.67
28.16	2016.67	28.26	2333.33	28.26	2366.67	28.26	2750	28.26	2483.33	28.26	2500	28.26	2266.67	28.26	2000	28.26	1916.67	28.26	1933.33	28.26	1833.33	28.26	1583.33	28.26	1550
28.17	1766.67	28.27	2250	28.27	1966.67	28.27	2533.33	28.27	2750	28.27	2300	28.27	2433.33	28.27	2300	28.27	2000	28.27	1916.67	28.27	2116.67	28.27	1683.33	28.27	1300
28.18	1750	28.28	2266.67	28.28	2266.67	28.28	2633.33	28.28	2500	28.28	2066.67	28.28	2183.33	28.28	2133.33	28.28	1983.33	28.28	1783.33	28.28	1850	28.28	1700	28.28	1466.67
28.19	1966.67	28.29	2283.33	28.29	2116.67	28.29	2766.67	28.29	2183.33	28.29	2066.67	28.29	2350	28.29	1783.33	28.29	1800	28.29	1816.67	28.29	1733.33	28.29	1666.67	28.29	1366.67
28.2	1766.67	28.3	1883.33	28.3	2183.33	28.3	2400	28.3	2350	28.3	2550	28.3	2533.33	28.3	2033.33	28.3	1883.33	28.3	1783.33	28.3	1866.67	28.3	1566.67	28.3	1416.67
28.21	1633.33	28.31	2016.67	28.31	1966.67	28.31	2250	28.31	2266.67	28.31	2183.33	28.31	2050	28.31	1833.33	28.31	1900	28.31	1700	28.31	1516.67	28.31	1400	28.31	1650
28.22	1833.33	28.32	2183.33	28.32	2050	28.32	2416.67	28.32	2533.33	28.32	2383.33	28.32	2016.67	28.32	2183.33	28.32	1783.33	28.32	1800	28.32	1550	28.32	1750	28.32	1583.33
28.23	1516.67	28.33	2066.67	28.33	1783.33	28.33	2116.67	28.33	2466.67	28.33	2200	28.33	1983.33	28.33	1983.33	28.33	2033.33	28.33	1766.67	28.33	1583.33	28.33	1733.33	28.33	1533.33
28.24	1733.33	28.34	1850	28.34	1866.67	28.34	2333.33	28.34	1766.67	28.34	1833.33	28.34	2383.33	28.34	1850	28.34	2050	28.34	1800	28.34	1566.67	28.34	1433.33	28.34	1466.67
28.25	1683.33	28.35	1950	28.35	2216.67	28.35	2400	28.35	2200	28.35	2100	28.35	2283.33	28.35	2300	28.35	1766.67	28.35	1733.33	28.35	1766.67	28.35	1683.33	28.35	1133.33
28.26	1783.33	28.36	1933.33	28.36	1800	28.36	2050	28.36	2016.67	28.36	2233.33	28.36	1733.33	28.36	1833.33	28.36	1766.67	28.36	1666.67	28.36	1983.33	28.36	1533.33	28.36	1450
28.27	1516.67	28.37	2016.67	28.37	2000	28.37	2200	28.37	2383.33	28.37	2050	28.37	2200	28.37	2000	28.37	1516.67	28.37	1750	28.37	1966.67	28.37	1050	28.37	1316.67
28.28	1600	28.38	1983.33	28.38	1883.33	28.38	2066.67	28.38	2200	28.38	2016.67	28.38	2033.33	28.38	1966.67	28.38	1933.33	28.38	1700	28.38	1666.67	28.38	1450	28.38	1383.33
28.29	1400	28.39	1700	28.39	1700	28.39	2200	28.39	2316.67	28.39	2100	28.39	2250	28.39	2016.67	28.39	1783.33	28.39	1533.33	28.39	1466.67	28.39	1300	28.39	1466.67
28.3	1583.33	28.4	1816.67	28.4	1733.33	28.4	1916.67	28.4	1650	28.4	2016.67	28.4	2116.67	28.4	1866.67	28.4	1616.67	28.4	1483.33	28.4	1533.33	28.4	1383.33	28.4	1566.67
28.31	1700	28.41	1666.67	28.41	1950	28.41	2016.67	28.41	1883.33	28.41	2100	28.41	2033.33	28.41	1616.67	28.41	1650	28.41	1433.33	28.41	1533.33	28.41	1483.33	28.41	1483.33
28.32	1516.67	28.42	1683.33	28.42	1800	28.42	2216.67	28.42	2100	28.42	1750	28.42	1983.33	28.42	2200	28.42	1883.33	28.42	1866.67	28.42	1316.67	28.42	1316.67	28.42	1633.33
28.33	1600	28.43	1750	28.43	1800	28.43	1850	28.43	1850	28.43	1950	28.43	1633.33	28.43	1866.67	28.43	1833.33	28.43	1766.67	28.43	1600	28.43	1150	28.43	1550
28.34	1683.33	28.44	1666.67	28.44	1850	28.44	2333.33	28.44	1816.67	28.44	1883.33	28.44	1850	28.44	2033.33	28.44	1600	28.44	1516.67	28.44	1750	28.44	1383.33	28.44	1483.33
28.35	1250	28.45	1466.67	28.45	1800	28.45	2166.67	28.45	1666.67	28.45	1616.67	28.45	1850	28.45	1833.33	28.45	1766.67	28.45	1566.67	28.45	1583.33	28.45	1250	28.45	1433.33
28.36	1350	28.46	1400	28.46	1633.33	28.46	2066.67	28.46	1500	28.46	1683.33	28.46	1966.67	28.46	1966.67	28.46	1850	28.46	1683.33	28.46	1650	28.46	1483.33	28.46	1516.67
28.37	1333.33	28.47	1450	28.47	1916.67	28.47	1833.33	28.47	1883.33	28.47	2050	28.47	1750	28.47	1950	28.47	1766.67	28.47	1533.33	28.47	1683.33	28.47	1433.33	28.47	1550
28.38	1583.33	28.48	1633.33	28.48	1766.67	28.48	1816.67	28.48	1933.33	28.48	1966.67	28.48	1683.33	28.48	1816.67	28.48	1483.33	28.48	1766.67	28.48	1366.67	28.48	1250	28.48	1100
28.39	1383.33	28.49	1933.33	28.49	1600	28.49	1633.33	28.49	1733.33	28.49	2000	28.49	1816.67	28.49	1900	28.49	1850	28.49	1650	28.49	1400	28.49	1433.33	28.49	1483.33
28.4	1466.67	28.5	1433.33	28.5	1916.67	28.5	1900	28.5	1566.67	28.5	2133.33	28.5	1700	28.5	1733.33	28.5	1633.33	28.5	1833.33	28.5	1550	28.5	1300	28.5	1366.67
28.41	1433.33	28.51	1466.67	28.51	1516.67	28.51	1683.33	28.51	1766.67	28.51	1683.33	28.51	1916.67	28.51	1750	28.51	1583.33	28.51	1750	28.51	1233.33	28.51	1250	28.51	1500
28.42	1200	28.52	1416.67	28.52	1783.33	28.52	1800	28.52	1633.33	28.52	1483.33	28.52	1766.67	28.52	1633.33	28.52	1633.33	28.52	1833.33	28.52	1333.33	28.52	1483.33	28.52	1200
28.43	1700	28.53	1633.33	28.53	1500	28.53	1800	28.53	1650	28.53	1816.67	28.53	1883.33	28.53	1466.67	28.53	1900	28.53	1516.67	28.53	1550	28.53	1383.33	28.53	1383.33
28.44	1350	28.54	1383.33	28.54	1250	28.54	1750	28.54	1566.67	28.54	1683.33	28.54	1533.33	28.54	1833.33	28.54	1616.67	28.54	1650	28.54	1466.67	28.54	1433.33	28.54	1133.33
28.45	1516.67	28.55	1433.33	28.55	1366.67	28.55	1600	28.55	1816.67	28.55	1566.67	28.55	1683.33	28.55	1883.33	28.55	1433.33	28.55	1533.33	28.55	1783.33	28.55	1383.33	28.55	1150
28.46	1233.33	28.56	1583.33	28.56	1500	28.56	1516.67	28.56	1516.67	28.56	1733.33	28.56	1833.33	28.56	1966.67	28.56	1616.67	28.56	1733.33	28.56	1600	28.56	1050	28.56	1500
28.47	1500	28.57	1266.67	28.57	1150	28.57	1533.33	28.57	1566.67	28.57	1950	28.57	1816.67	28.57	2050	28.57	1650	28.57	1700	28.57	1383.33	28.57	1350	28.57	1333.33
28.48	1183.33	28.58	1483.33	28.58	1600	28.58	1516.67	28.58	1700	28.58	1516.67	28.58	1650	28.58	1850	28.58	1816.67	28.58	1366.67	28.58	1333.33	28.58	1300	28.58	866.667
28.49	1316.67	28.59	1250	28.59	1766.67	28.59	1700	28.59	1450	28.59	1583.33	28.59	1900	28.59	1566.67	28.59	1766.67	28.59	1566.67	28.59	1466.67	28.59	1033.33	28.59	1333.33
28.5	1166.67	28.6	1383.33	28.6	1300	28.6	1616.67	28.6	1616.67	28.6	1800	28.6	1733.33	28.6	1933.33	28.6	1816.67	28.6	1566.67	28.6	1233.33	28.6	1133.33	28.6	1516.67
28.51	1483.33	28.61	1200	28.61	1266.67	28.61	1600	28.61	1466.67	28.61	1666.67	28.61	1766.67	28.61	1866.67	28.61	1450	28.61	1500	28.61	1566.67	28.61	1316.67	28.61	1316.67
28.52	1333.33	28.62	1433.33	28.62	1683.33	28.62	1400	28.62	1583.33	28.62	1600	28.62	1600	28.62	1916.67	28.62	1800	28.62	1366.67	28.62	1133.33	28.62	1233.33	28.62	1200
28.53	1250	28.63	1600	28.63	1266.67	28.63	1466.67	28.63	1416.67	28.63	1183.33	28.63	1650	28.63	1533.33	28.63	1650	28.63	1400	28.63	1466.67	28.63	1116.67	28.63	1200
28.54	1183.33	28.64	1300	28.64	1433.33	28.64	1300	28.64	1783.33	28.64	1600	28.64	1733.33	28.64	1650	28.64	1666.67	28.64	1633.33	28.64	1433.33	28.64	1200	28.64	1400
28.55	1250	28.65	1366.67	28.65	1650	28.65	1433.33	28.65	1600	28.65	1533.33	28.65	1683.33	28.65	1483.33	28.65	1633.33	28.65	1450	28.65	1333.33	28.65	1183.33	28.65	1133.33
28.56	1083.33	28.66	1316.67	28.66	1450	28.66	1350	28.66	1583.33	28.66	1316.67	28.66	1600	28.66	1683.33	28.66	1400	28.66	1550	28.66	1466.67	28.66	1450	28.66	1183.33
28.57	1150	28.67	1366.67	28.67	1500	28.67	1500	28.67	1466.67	28.67	1516.67	28.67	1750	28.67	1600	28.67	1466.67	28.67	1350	28.67	1200	28.67	1200	28.67	1250
28.58	1250	28.68	1316.67	28.68	1516.67	28.68	1733.33	28.68	1483.33	28.68	1583.33	28.68	1583.33	28.68	1500	28.68	1483.33	28.68	1466.67	28.68	1366.67	28.68	1383.33	28.68	1316.67
28.59	1016.67	28.69	1250	28.69	1450	28.69	1566.67	28.69	1483.33	28.69	1433.33	28.69	1816.67	28.69	1400	28.69	1500	28.69	1383.33	28.69	1416.67	28.69	1433.33	28.69	1216.67
28.6	1216.67	28.7	1516.67	28.7	1366.67	28.7	1466.67	28.7	1400	28.7	1466.67	28.7	1650	28.7	1550	28.7	1633.33	28.7	1316.67	28.7	1483.33	28.7	1450	28.7	1316.67
28.61	1383.33	28.71	1550	28.71	1366.67	28.71	1466.67	28.71	1366.67	28.71	1733.33	28.71	1450	28.71	1683.33	28.71	1933.33	28.71	1683.33	28.71	1616.67	28.71	1333.33	28.71	1166.67
28.62	1100	28.72	1483.33	28.72	1683.33	28.72	1950	28.72	1166.67	28.72	1483.33	28.72	1750	28.72	1766.67	28.72	1666.67	28.72	1383.33	28.72	1750	28.72	1400	28.72	1150
28.63	1483.33	28.73	1450	28.73	1433.33	28.73	1333.33	28.73	1566.67	28.73	1566.67	28.73	1733.33	28.73	1550	28.73	1516.67	28.73	1383.33	28.73	1483.33	28.73	1466.67	28.73	1250
28.64	1266.67	28.74	1533.33	28.74	1566.67	28.74	1566.67	28.74	1616.67	28.74	1166.67	28.74	1616.67	28.74	1783.33	28.74	1500	28.74	1483.33	28.74	1300	28.74	1433.33	28.74	1116.67
28.65	1433.33	28.75	1116.67	28.75	1550	28.75	1500	28.75	1400	28.75	1483.33	28.75	1533.33	28.75	1600	28.75	1500	28.75	1533.33	28.75	1433.33	28.75	1383.33	28.75	1216.67
28.66	1516.67	28.76	1350	28.76	1383.33	28.76	1466.67	28.76	1550	28.76	1566.67	28.76	1550	28.76	1850	28.76	1733.33	28.76	1250	28.76	1350	28.76	1183.33	28.76	950
28.67	1466.67	28.77	1200	28.77	1466.67	28.77	1566.67	28.77	1500	28.77	1683.33	28.77	1800	28.77	1800	28.77	1500	28.77	1450	28.77	1483.33	28.77	1183.33	28.77	1133.33
28.68	1116.67	28.78	1466.67	28.78	1566.67	28.78	1683.33	28.78	1500	28.78	1583.33	28.78	1450	28.78	1700	28.78	1533.33	28.78	1633.33	28.78	1233.33	28.78	1216.67	28.78	1183.33
28.69	1016.67	28.79	1516.67	28.79	1666.67	28.79	1133.33	28.79	1383.33	28.79	1500	28.79	1683.33	28.79	1600	28.79	1516.67	28.79	1216.67	28.79	1250	28.79	1416.67	28.79	1183.33
28.7	1266.67	28.8	1350	28.8	1366.67	28.8	1183.33	28.8	1466.67	28.8	1616.67	28.8	1500	28.8	1616.67	28.8	1483.33	28.8	1683.33	28.8	1116.67	28.8	1183.33	28.8	1150
28.71	1166.67	28.81	1066.67	28.81	1266.67	28.81	1400	28.81	1500	28.81	1533.33	28.81	1683.33	28.81	1683.33	28.81	1733.33	28.81	1633.33	28.81	1416.67	28.81	1433.33	28.81	1216.67
28.72	1316.67	28.82	1350	28.82	1183.33	28.82	1316.67	28.82	1600	28.82	1850	28.82	1866.67	28.82	1400	28.82	1700	28.82	1250	28.82	1233.33	28.82	1216.67	28.82	1200
28.73	1366.67	28.83	1266.67	28.83	1383.33	28.83	1250	28.83	1550	28.83	1516.67	28.83	1433.33	28.83	1666.67	28.83	1466.67	28.83	1516.67	28.83	1366.67	28.83	1100	28.83	1183.33
28.74	1333.33	28.84	1400	28.84	1300	28.84	1316.67	28.84	1433.33	28.84	1516.67	28.84	1700	28.84	1616.67	28.84	1600	28.84	1483.33	28.84	1333.33	28.84	1000	28.84	1200
28.75	1450	28.85	1333.33	28.85	1266.67	28.85	1316.67	28.85	1600	28.85	1183.33	28.85	1600	28.85	1416.67	28.85	1533.33	28.85	1416.67	28.85	1333.33	28.85	1116.67	28.85	1066.67
28.76	1033.33	28.86	1150	28.86	1366.67	28.86	1516.67	28.86	1516.67	28.86	1400	28.86	1600	28.86	1600	28.86	1400	28.86	1516.67	28.86	1100	28.86	1216.67	28.86	1166.67
28.77	1200	28.87	1083.33	28.87	1166.67	28.87	1366.67	28.87	1350	28.87	1616.67	28.87	1783.33	28.87	1200	28.87	1416.67	28.87	1400	28.87	1483.33	28.87	1516.67	28.87	1200
28.78	1033.33	28.88	1333.33	28.88	1150	28.88	1266.67	28.88	1450	28.88	1366.67	28.88	1783.33	28.88	1466.67	28.88	1316.67	28.88	1516.67	28.88	1300	28.88	1516.67	28.88	1050
28.79	1016.67	28.89	1166.67	28.89	1200	28.89	1300	28.89	1516.67	28.89	1450	28.89	1550	28.89	1666.67	28.89	1350	28.89	1650	28.89	1600	28.89	1500	28.89	1016.67
28.8	1250	28.9	1250	28.9	1533.33	28.9	1350	28.9	1383.33	28.9	1566.67	28.9	1266.67	28.9	1633.33	28.9	1533.33	28.9	1416.67	28.9	1916.67	28.9	1366.67	28.9	1233.33
28.81	1333.33	28.91	1266.67	28.91	1616.67	28.91	1333.33	28.91	1483.33	28.91	1383.33	28.91	1500	28.91	1516.67	28.91	1550	28.91	1400	28.91	1566.67	28.91	1400	28.91	1100
28.82	1200	28.92	1233.33	28.92	1300	28.92	1233.33	28.92	1483.33	28.92	1416.67	28.92	1700	28.92	1616.67	28.92	1616.67	28.92	1350	28.92	1400	28.92	1100	28.92	1016.67
28.83	1083.33	28.93	1433.33	28.93	1400	28.93	1583.33	28.93	1400	28.93	1566.67	28.93	1666.67	28.93	1566.67	28.93	1350	28.93	1766.67	28.93	1133.33	28.93	1200	28.93	1033.33
28.84	1300	28.94	1200	28.94	1200	28.94	1433.33	28.94	1433.33	28.94	1416.67	28.94	1816.67	28.94	1300	28.94	1416.67	28.94	1250	28.94	1200	28.94	1500	28.94	1250
28.85	1183.33	28.95	1233.33	28.95	1316.67	28.95	1383.33	28.95	1166.67	28.95	1450	28.95	1366.67	28.95	1600	28.95	1466.67	28.95	1433.33	28.95	1400	28.95	1350	28.95	1233.33
28.86	1050	28.96	1216.67	28.96	1383.33	28.96	1316.67	28.96	1200	28.96	1766.67	28.96	1250	28.96	1466.67	28.96	1566.67	28.96	1533.33	28.96	1033.33	28.96	1350	28.96	1150
28.87	1266.67	28.97	1150	28.97	1150	28.97	1200	28.97	1366.67	28.97	1566.67	28.97	1116.67	28.97	1616.67	28.97	1650	28.97	1416.67	28.97	1416.67	28.97	1266.67	28.97	1383.33
28.88	1083.33	28.98	1250	28.98	1533.33	28.98	1300	28.98	1416.67	28.98	1466.67	28.98	1400	28.98	1566.67	28.98	1433.33	28.98	1350	28.98	1450	28.98	1316.67	28.98	1200
28.89	1216.67	28.99	1083.33	28.99	1466.67	28.99	1000	28.99	1200	28.99	1616.67	28.99	1883.33	28.99	1416.67	28.99	1333.33	28.99	1400	28.99	1333.33	28.99	1333.33	28.99	1016.67
28.9	1216.67	29	1183.33	29	1466.67	29	1383.33	29	1366.67	29	1300	29	1566.67	29	1433.33	29	1233.33	29	1300	29	1350	29	1366.67	29	1266.67
28.91	1333.33	29.01	1200	29.01	1150	29.01	1433.33	29.01	1483.33	29.01	1333.33	29.01	1466.67	29.01	1983.33	29.01	1350	29.01	1383.33	29.01	1400	29.01	1300	29.01	1000
28.92	1083.33	29.02	1166.67	29.02	1250	29.02	1516.67	29.02	1333.33	29.02	1616.67	29.02	1550	29.02	1666.67	29.02	1333.33	29.02	1183.33	29.02	1350	29.02	1233.33	29.02	1216.67
28.93	1166.67	29.03	1300	29.03	1100	29.03	1366.67	29.03	1500	29.03	1616.67	29.03	1583.33	29.03	1450	29.03	1516.67	29.03	1650	29.03	1350	29.03	1200	29.03	1333.33
28.94	1150	29.04	1150	29.04	1350	29.04	1316.67	29.04	1433.33	29.04	1516.67	29.04	1500	29.04	1366.67	29.04	1466.67	29.04	1483.33	29.04	1516.67	29.04	1183.33	29.04	1400
28.95	1133.33	29.05	1366.67	29.05	1516.67	29.05	1433.33	29.05	1300	29.05	1383.33	29.05	1550	29.05	1450	29.05	1500	29.05	1300	29.05	1233.33	29.05	1333.33	29.05	1350
28.96	866.667	29.06	1083.33	29.06	1116.67	29.06	1333.33	29.06	1366.67	29.06	1633.33	29.06	1533.33	29.06	1433.33	29.06	1766.67	29.06	1333.33	29.06	1433.33	29.06	1466.67	29.06	966.667
28.97	833.333	29.07	1300	29.07	1350	29.07	1200	29.07	1416.67	29.07	1483.33	29.07	1366.67	29.07	1533.33	29.07	1483.33	29.07	1483.33	29.07	1166.67	29.07	1316.67	29.07	983.333
28.98	1066.67	29.08	1166.67	29.08	1366.67	29.08	1333.33	29.08	1316.67	29.08	1516.67	29.08	1350	29.08	1466.67	29.08	1250	29.08	1350	29.08	1083.33	29.08	1400	29.08	1033.33
28.99	1166.67	29.09	1016.67	29.09	1233.33	29.09	1333.33	29.09	1183.33	29.09	1100	29.09	1583.33	29.09	1600	29.09	1266.67	29.09	1433.33	29.09	1433.33	29.09	1233.33	29.09	1116.67
29	1066.67	29.1	1200	29.1	1133.33	29.1	1183.33	29.1	1183.33	29.1	1416.67	29.1	1333.33	29.1	1400	29.1	1500	29.1	1333.33	29.1	1250	29.1	1016.67	29.1	1266.67
29.01	1100	29.11	900	29.11	1216.67	29.11	1300	29.11	1683.33	29.11	1483.33	29.11	1433.33	29.11	1533.33	29.11	1516.67	29.11	1350	29.11	1600	29.11	1166.67	29.11	1100
29.02	1316.67	29.12	1233.33	29.12	1216.67	29.12	1133.33	29.12	1200	29.12	1383.33	29.12	1300	29.12	1933.33	29.12	1650	29.12	1083.33	29.12	1400	29.12	1250	29.12	1083.33
29.03	1383.33	29.13	1200	29.13	1133.33	29.13	1300	29.13	1216.67	29.13	1583.33	29.13	1500	29.13	1216.67	29.13	1416.67	29.13	1383.33	29.13	1016.67	29.13	1133.33	29.13	1033.33
29.04	1200	29.14	1133.33	29.14	1366.67	29.14	1033.33	29.14	1250	29.14	1216.67	29.14	1583.33	29.14	1500	29.14	1600	29.14	1350	29.14	1066.67	29.14	1150	29.14	1133.33
29.05	1100	29.15	1183.33	29.15	1000	29.15	1383.33	29.15	1216.67	29.15	1400	29.15	1350	29.15	1616.67	29.15	1666.67	29.15	1550	29.15	1333.33	29.15	1483.33	29.15	1116.67
29.06	1116.67	29.16	1333.33	29.16	1216.67	29.16	1466.67	29.16	1183.33	29.16	1350	29.16	1700	29.16	1483.33	29.16	1433.33	29.16	1250	29.16	1333.33	29.16	1400	29.16	1150
29.07	1250	29.17	1166.67	29.17	1300	29.17	1183.33	29.17	1316.67	29.17	1566.67	29.17	1316.67	29.17	1433.33	29.17	1650	29.17	1200	29.17	983.333	29.17	1216.67	29.17	1266.67
29.08	1083.33	29.18	1383.33	29.18	1233.33	29.18	1250	29.18	1333.33	29.18	1350	29.18	1500	29.18	1483.33	29.18	1650	29.18	1416.67	29.18	1166.67	29.18	1216.67	29.18	933.333
29.09	1016.67	29.19	1450	29.19	916.667	29.19	1266.67	29.19	1266.67	29.19	1366.67	29.19	1550	29.19	1633.33	29.19	1766.67	29.19	1200	29.19	1366.67	29.19	1233.33	29.19	1133.33
29.1	1300	29.2	1166.67	29.2	1083.33	29.2	1233.33	29.2	1316.67	29.2	1466.67	29.2	1666.67	29.2	1366.67	29.2	1116.67	29.2	1433.33	29.2	1383.33	29.2	1333.33	29.2	966.667
29.11	1316.67	29.21	1200	29.21	1116.67	29.21	1483.33	29.21	1216.67	29.21	1266.67	29.21	1150	29.21	1516.67	29.21	1450	29.21	1383.33	29.21	1200	29.21	1166.67	29.21	1016.67
29.12	1116.67	29.22	1233.33	29.22	1100	29.22	1250	29.22	1150	29.22	1450	29.22	1516.67	29.22	1383.33	29.22	1366.67	29.22	1233.33	29.22	1200	29.22	1150	29.22	1266.67
29.13	1233.33	29.23	1050	29.23	1266.67	29.23	1266.67	29.23	1233.33	29.23	1550	29.23	1683.33	29.23	1500	29.23	1450	29.23	1566.67	29.23	1433.33	29.23	1333.33	29.23	1116.67
29.14	1033.33	29.24	1100	29.24	1183.33	29.24	1150	29.24	1500	29.24	1316.67	29.24	1350	29.24	1216.67	29.24	1450	29.24	1316.67	29.24	1200	29.24	1100	29.24	933.333
29.15	1116.67	29.25	1233.33	29.25	1066.67	29.25	1450	29.25	1183.33	29.25	1250	29.25	1466.67	29.25	1533.33	29.25	1366.67	29.25	1100	29.25	1350	29.25	1350	29.25	1100
29.16	916.667	29.26	1016.67	29.26	1216.67	29.26	1300	29.26	1216.67	29.26	1400	29.26	1250	29.26	1616.67	29.26	1433.33	29.26	1466.67	29.26	1383.33	29.26	1166.67	29.26	1116.67
29.17	900	29.27	1033.33	29.27	1166.67	29.27	1266.67	29.27	1366.67	29.27	1516.67	29.27	1366.67	29.27	1383.33	29.27	1333.33	29.27	1183.33	29.27	1233.33	29.27	1150	29.27	1216.67
29.18	1016.67	29.28	1066.67	29.28	1500	29.28	1516.67	29.28	1166.67	29.28	1500	29.28	1700	29.28	1400	29.28	1450	29.28	1400	29.28	966.667	29.28	1183.33	29.28	1050
29.19	1050	29.29	1133.33	29.29	1150	29.29	1133.33	29.29	1033.33	29.29	1433.33	29.29	1583.33	29.29	1400	29.29	1616.67	29.29	1483.33	29.29	1200	29.29	1350	29.29	1216.67
29.2	1000	29.3	1016.67	29.3	1216.67	29.3	1183.33	29.3	1250	29.3	1400	29.3	1516.67	29.3	1433.33	29.3	1516.67	29.3	1650	29.3	1250	29.3	1533.33	29.3	916.667
29.21	766.667	29.31	1133.33	29.31	1300	29.31	1366.67	29.31	916.667	29.31	1183.33	29.31	1600	29.31	1250	29.31	1500	29.31	1366.67	29.31	1100	29.31	1233.33	29.31	1116.67
29.22	983.333	29.32	1233.33	29.32	1300	29.32	1266.67	29.32	1050	29.32	1200	29.32	1133.33	29.32	1400	29.32	1333.33	29.32	1733.33	29.32	1350	29.32	1216.67	29.32	1316.67
29.23	1016.67	29.33	1133.33	29.33	1150	29.33	1233.33	29.33	1216.67	29.33	1200	29.33	1233.33	29.33	1450	29.33	1166.67	29.33	1466.67	29.33	1316.67	29.33	1350	29.33	1100
29.24	1166.67	29.34	1233.33	29.34	1050	29.34	1316.67	29.34	1466.67	29.34	1183.33	29.34	1483.33	29.34	1416.67	29.34	1450	29.34	1233.33	29.34	1383.33	29.34	1116.67	29.34	1100
29.25	1133.33	29.35	1216.67	29.35	1150	29.35	1033.33	29.35	1350	29.35	1133.33	29.35	1683.33	29.35	1550	29.35	1400	29.35	1366.67	29.35	1216.67	29.35	1066.67	29.35	1166.67
29.26	833.333	29.36	1116.67	29.36	1100	29.36	1250	29.36	1166.67	29.36	1550	29.36	1516.67	29.36	1233.33	29.36	1416.67	29.36	1333.33	29.36	1466.67	29.36	1166.67	29.36	1233.33
29.27	1183.33	29.37	1150	29.37	1033.33	29.37	1016.67	29.37	1083.33	29.37	1433.33	29.37	1200	29.37	1233.33	29.37	1350	29.37	1600	29.37	1433.33	29.37	1133.33	29.37	1000
29.28	1150	29.38	1266.67	29.38	1116.67	29.38	1066.67	29.38	1216.67	29.38	1150	29.38	1316.67	29.38	1666.67	29.38	1300	29.38	1500	29.38	1333.33	29.38	1216.67	29.38	1266.67
29.29	916.667	29.39	1083.33	29.39	1316.67	29.39	1466.67	29.39	1383.33	29.39	1683.33	29.39	1066.67	29.39	1683.33	29.39	1733.33	29.39	1583.33	29.39	1266.67	29.39	1333.33	29.39	950
29.3	966.667	29.4	1216.67	29.4	966.667	29.4	1316.67	29.4	1183.33	29.4	1616.67	29.4	1416.67	29.4	1333.33	29.4	1450	29.4	1433.33	29.4	1116.67	29.4	1083.33	29.4	1266.67
29.31	1000	29.41	1250	29.41	1083.33	29.41	1133.33	29.41	1200	29.41	1500	29.41	1316.67	29.41	1383.33	29.41	1450	29.41	1316.67	29.41	1266.67	29.41	1116.67	29.41	1166.67
29.32	966.667	29.42	1083.33	29.42	1050	29.42	1400	29.42	1216.67	29.42	1316.67	29.42	1433.33	29.42	1300	29.42	1100	29.42	1366.67	29.42	1300	29.42	1066.67	29.42	833.333
29.33	966.667	29.43	1383.33	29.43	1416.67	29.43	1166.67	29.43	1200	29.43	1183.33	29.43	1566.67	29.43	1333.33	29.43	1616.67	29.43	1233.33	29.43	1300	29.43	1100	29.43	1150
29.34	1250	29.44	1316.67	29.44	1250	29.44	1133.33	29.44	1133.33	29.44	1216.67	29.44	1800	29.44	1483.33	29.44	1150	29.44	1416.67	29.44	1266.67	29.44	1066.67	29.44	1233.33
29.35	1033.33	29.45	1200	29.45	1033.33	29.45	1300	29.45	1316.67	29.45	1183.33	29.45	1416.67	29.45	1666.67	29.45	1466.67	29.45	1216.67	29.45	1316.67	29.45	1116.67	29.45	1100
29.36	1200	29.46	1033.33	29.46	1016.67	29.46	1366.67	29.46	1150	29.46	1266.67	29.46	1433.33	29.46	1533.33	29.46	1183.33	29.46	1116.67	29.46	1600	29.46	1350	29.46	1183.33
29.37	1133.33	29.47	916.667	29.47	1200	29.47	1116.67	29.47	1250	29.47	1383.33	29.47	1133.33	29.47	1400	29.47	1316.67	29.47	1150	29.47	1400	29.47	1116.67	29.47	1266.67
29.38	1033.33	29.48	933.333	29.48	1033.33	29.48	1066.67	29.48	1200	29.48	1433.33	29.48	1350	29.48	1483.33	29.48	1366.67	29.48	1250	29.48	1300	29.48	1233.33	29.48	1250
29.39	983.333	29.49	1316.67	29.49	1183.33	29.49	1233.33	29.49	1366.67	29.49	1483.33	29.49	1266.67	29.49	1300	29.49	1516.67	29.49	1350	29.49	1183.33	29.49	1133.33	29.49	1333.33
29.4	1183.33	29.5	1333.33	29.5	1200	29.5	1000	29.5	1150	29.5	1450	29.5	1416.67	29.5	1383.33	29.5	1483.33	29.5	1216.67	29.5	1216.67	29.5	1050	29.5	1033.33
29.41	1100	29.51	1100	29.51	1183.33	29.51	1200	29.51	1150	29.51	1300	29.51	1300	29.51	1500	29.51	1333.33	29.51	1266.67	29.51	1166.67	29.51	983.333	29.51	1266.67
29.42	966.667	29.52	1116.67	29.52	1200	29.52	1100	29.52	1033.33	29.52	1433.33	29.52	1533.33	29.52	1433.33	29.52	1350	29.52	1333.33	29.52	1183.33	29.52	1150	29.52	1000
29.43	883.333	29.53	966.667	29.53	1233.33	29.53	1333.33	29.53	1066.67	29.53	1400	29.53	1383.33	29.53	1250	29.53	1366.67	29.53	1100	29.53	1083.33	29.53	1050	29.53	1033.33
29.44	1316.67	29.54	1133.33	29.54	1150	29.54	1383.33	29.54	1133.33	29.54	1533.33	29.54	1433.33	29.54	1183.33	29.54	1500	29.54	1333.33	29.54	1100	29.54	1016.67	29.54	983.333
29.45	1083.33	29.55	1266.67	29.55	1016.67	29.55	1183.33	29.55	1166.67	29.55	1266.67	29.55	1416.67	29.55	1483.33	29.55	1133.33	29.55	1433.33	29.55	1233.33	29.55	1166.67	29.55	1233.33
29.46	916.667	29.56	1083.33	29.56	1233.33	29.56	950	29.56	1483.33	29.56	1233.33	29.56	1633.33	29.56	1750	29.56	1216.67	29.56	1233.33	29.56	1200	29.56	966.667	29.56	1200
29.47	1116.67	29.57	1033.33	29.57	1250	29.57	1100	29.57	1183.33	29.57	1216.67	29.57	1183.33	29.57	1366.67	29.57	1316.67	29.57	1100	29.57	1116.67	29.57	1066.67	29.57	916.667
29.48	1116.67	29.58	1166.67	29.58	1016.67	29.58	1183.33	29.58	1300	29.58	1183.33	29.58	1350	29.58	1433.33	29.58	1266.67	29.58	1233.33	29.58	1100	29.58	1183.33	29.58	1083.33
29.49	1050	29.59	1083.33	29.59	1150	29.59	1083.33	29.59	1333.33	29.59	1216.67	29.59	1166.67	29.59	1266.67	29.59	1266.67	29.59	1150	29.59	1083.33	29.59	1066.67	29.59	1266.67
29.5	1133.33	29.6	1100	29.6	1216.67	29.6	1200	29.6	1316.67	29.6	1066.67	29.6	1316.67	29.6	1550	29.6	1400	29.6	1200	29.6	1200	29.6	1250	29.6	1033.33
29.51	866.667	29.61	1050	29.61	1216.67	29.61	1050	29.61	1183.33	29.61	1133.33	29.61	1116.67	29.61	1200	29.61	1333.33	29.61	1400	29.61	1133.33	29.61	1100	29.61	1183.33
29.52	1000	29.62	1333.33	29.62	1166.67	29.62	1216.67	29.62	1316.67	29.62	1233.33	29.62	1550	29.62	1366.67	29.62	1333.33	29.62	1316.67	29.62	1100	29.62	1100	29.62	1050
29.53	1216.67	29.63	1016.67	29.63	1150	29.63	1200	29.63	1400	29.63	1350	29.63	1383.33	29.63	1633.33	29.63	1233.33	29.63	1216.67	29.63	1150	29.63	1083.33	29.63	1350
29.54	966.667	29.64	1100	29.64	1200	29.64	1316.67	29.64	1483.33	29.64	1266.67	29.64	1483.33	29.64	1483.33	29.64	1466.67	29.64	1333.33	29.64	1300	29.64	1250	29.64	1066.67
29.55	1183.33	29.65	1116.67	29.65	1183.33	29.65	1433.33	29.65	983.333	29.65	1316.67	29.65	1666.67	29.65	1533.33	29.65	1433.33	29.65	1400	29.65	1233.33	29.65	1366.67	29.65	1000
29.56	1366.67	29.66	1166.67	29.66	1033.33	29.66	1266.67	29.66	1133.33	29.66	1133.33	29.66	1316.67	29.66	1433.33	29.66	1233.33	29.66	1200	29.66	1166.67	29.66	1183.33	29.66	983.333
29.57	866.667	29.67	866.667	29.67	1133.33	29.67	1233.33	29.67	1233.33	29.67	1483.33	29.67	1433.33	29.67	1566.67	29.67	1350	29.67	1183.33	29.67	983.333	29.67	1083.33	29.67	1116.67
29.58	1166.67	29.68	966.667	29.68	1083.33	29.68	1083.33	29.68	1183.33	29.68	1116.67	29.68	1350	29.68	1233.33	29.68	1666.67	29.68	1233.33	29.68	1133.33	29.68	1250	29.68	1050
29.59	1133.33	29.69	1083.33	29.69	933.333	29.69	1250	29.69	1250	29.69	1033.33	29.69	1366.67	29.69	1450	29.69	1466.67	29.69	1183.33	29.69	1066.67	29.69	1116.67	29.69	766.667
29.6	1083.33	29.7	983.333	29.7	950	29.7	966.667	29.7	1516.67	29.7	1150	29.7	1266.67	29.7	1466.67	29.7	1483.33	29.7	1466.67	29.7	1316.67	29.7	1116.67	29.7	1083.33
29.61	1016.67	29.71	1250	29.71	1483.33	29.71	900	29.71	1233.33	29.71	1166.67	29.71	1500	29.71	1333.33	29.71	1350	29.71	1266.67	29.71	1066.67	29.71	1000	29.71	1033.33
29.62	983.333	29.72	1183.33	29.72	1116.67	29.72	1033.33	29.72	933.333	29.72	1333.33	29.72	1233.33	29.72	1366.67	29.72	1500	29.72	1133.33	29.72	1083.33	29.72	1333.33	29.72	1266.67
29.63	966.667	29.73	866.667	29.73	1083.33	29.73	1500	29.73	1200	29.73	1066.67	29.73	1500	29.73	1250	29.73	1266.67	29.73	1166.67	29.73	816.667	29.73	1133.33	29.73	1000
29.64	1250	29.74	833.333	29.74	1066.67	29.74	916.667	29.74	1166.67	29.74	1300	29.74	1183.33	29.74	1500	29.74	1316.67	29.74	1466.67	29.74	1300	29.74	1333.33	29.74	1083.33
29.65	966.667	29.75	1166.67	29.75	1066.67	29.75	1133.33	29.75	1500	29.75	1516.67	29.75	1233.33	29.75	1433.33	29.75	1233.33	29.75	1533.33	29.75	1200	29.75	1233.33	29.75	1166.67
29.66	1016.67	29.76	1133.33	29.76	1300	29.76	1166.67	29.76	1133.33	29.76	1300	29.76	1333.33	29.76	1450	29.76	1416.67	29.76	1333.33	29.76	983.333	29.76	1083.33	29.76	1083.33
29.67	1033.33	29.77	1150	29.77	883.333	29.77	1133.33	29.77	1183.33	29.77	1383.33	29.77	1316.67	29.77	1266.67	29.77	1516.67	29.77	1266.67	29.77	1350	29.77	1100	29.77	1133.33
29.68	916.667	29.78	1016.67	29.78	1000	29.78	1366.67	29.78	1600	29.78	1250	29.78	1483.33	29.78	1266.67	29.78	1483.33	29.78	1300	29.78	1316.67	29.78	1233.33	29.78	1066.67
29.69	766.667	29.79	1050	29.79	1033.33	29.79	1300	29.79	1216.67	29.79	1183.33	29.79	1483.33	29.79	1633.33	29.79	1533.33	29.79	1366.67	29.79	1183.33	29.79	1183.33	29.79	1183.33
29.7	1100	29.8	1233.33	29.8	1183.33	29.8	1016.67	29.8	1266.67	29.8	1483.33	29.8	1400	29.8	1666.67	29.8	1350	29.8	1183.33	29.8	1216.67	29.8	1250	29.8	1050
29.71	1133.33	29.81	1050	29.81	750	29.81	1383.33	29.81	1183.33	29.81	1316.67	29.81	1650	29.81	1450	29.81	1200	29.81	1366.67	29.81	1100	29.81	1083.33	29.81	950
29.72	1066.67	29.82	1200	29.82	1033.33	29.82	1366.67	29.82	1183.33	29.82	1233.33	29.82	1100	29.82	1633.33	29.82	1400	29.82	1266.67	29.82	1166.67	29.82	1150	29.82	1233.33
29.73	1033.33	29.83	833.333	29.83	1233.33	29.83	1483.33	29.83	1333.33	29.83	1266.67	29.83	1466.67	29.83	1466.67	29.83	1400	29.83	1366.67	29.83	1200	29.83	1133.33	29.83	1050
29.74	1133.33	29.84	866.667	29.84	1116.67	29.84	1216.67	29.84	1300	29.84	1166.67	29.84	1316.67	29.84	1483.33	29.84	1650	29.84	1233.33	29.84	1416.67	29.84	1166.67	29.84	883.333
29.75	983.333	29.85	850	29.85	1050	29.85	966.667	29.85	1333.33	29.85	1583.33	29.85	1350	29.85	1633.33	29.85	1383.33	29.85	1216.67	29.85	1633.33	29.85	1033.33	29.85	1216.67
29.76	1050	29.86	1233.33	29.86	766.667	29.86	1016.67	29.86	1350	29.86	1483.33	29.86	1316.67	29.86	1500	29.86	1366.67	29.86	1150	29.86	1300	29.86	1316.67	29.86	1150
29.77	1050	29.87	1116.67	29.87	1233.33	29.87	950	29.87	1433.33	29.87	1400	29.87	1400	29.87	1350	29.87	1233.33	29.87	1466.67	29.87	1083.33	29.87	1050	29.87	933.333
29.78	900	29.88	1250	29.88	1300	29.88	1166.67	29.88	1316.67	29.88	1350	29.88	1433.33	29.88	1350	29.88	1366.67	29.88	1383.33	29.88	1116.67	29.88	1166.67	29.88	1150
29.79	1033.33	29.89	1033.33	29.89	1016.67	29.89	1116.67	29.89	1100	29.89	1450	29.89	1366.67	29.89	1583.33	29.89	1550	29.89	1383.33	29.89	1416.67	29.89	1133.33	29.89	966.667
29.8	1016.67	29.9	1003.33	29.9	1116.67	29.9	1400	29.9	1350	29.9	1316.67	29.9	1366.67	29.9	1516.67	29.9	1233.33	29.9	1233.33	29.9	1300	29.9	1216.67	29.9	1016.67
29.81	933.333	29.91	1083.33	29.91	750	29.91	1383.33	29.91	1183.33	29.91	1250	29.91	1366.67	29.91	1350	29.91	1366.67	29.91	1400	29.91	1266.67	29.91	1200	29.91	1016.67
29.82	1066.67	29.92	833.333	29.92	1033.33	29.92	1366.67	29.92	1183.33	29.92	1450	29.92	1316.67	29.92	1366.67	29.92	1400	29.92	1266.67	29.92	1400	29.92	1300	29.92	1016.67
29.83	1183.33	29.93	866.667	29.93	1233.33	29.93	1483.33	29.93	1333.33	29.93	1500	29.93	1200	29.93	1833.33	29.93	1500	29.93	1150	29.93	1433.33	29.93	1033.33	29.93	1083.33
29.84	1150	29.94	950	29.94	1116.67	29.94	1216.67	29.94	1300	29.94	1166.67	29.94	1233.33	29.94	1516.67	29.94	1216.67	29.94	1316.67	29.94	1366.67	29.94	983.333	29.94	1133.33
29.85	1220	29.95	1233.33	29.95	1050	29.95	966.667	29.95	1333.33	29.95	1233.33	29.95	1383.33	29.95	1250	29.95	1166.67	29.95	1083.33	29.95	1200	29.95	1316.67	29.95	950
29.86	1010	29.96	1216.67	29.96	766.667	29.96	1016.67	29.96	1350	29.96	1366.67	29.96	1483.33	29.96	1350	29.96	1550	29.96	1033.33	29.96	1133.33	29.96	1083.33	29.96	1200
29.87	1010	29.97	1150	29.97	1233.33	29.97	950	29.97	1433.33	29.97	1366.67	29.97	1366.67	29.97	1216.67	29.97	1483.33	29.97	1333.33	29.97	1133.33	29.97	900	29.97	1216.67
29.88	1150	29.98	1033.33	29.98	1300	29.98	1166.67	29.98	1316.67	29.98	1333.33	29.98	1416.67	29.98	1450	29.98	1266.67	29.98	1150	29.98	1066.67	29.98	1033.33	29.98	1383.33
29.89	966.667	29.99	1083.33	29.99	1016.67	29.99	1116.67	29.99	1100	29.99	1150	29.99	1450	29.99	1383.33	29.99	1350	29.99	1300	29.99	1416.67	29.99	1150	29.99	1033.33
29.9	783.333	30	883.333	30	1116.67	30	1400	30	1350	30	1366.67	30	1533.33	30	1466.67	30	1516.67	30	1416.67	30	1000	30	1183.33	30	983.333
29.91	966.667	30.01	1300	30.01	1083.33	30.01	1666.67	30.01	1400	30.01	1350	30.01	1433.33	30.01	1050	30.01	1100	30.01	1150	30.01	1100	30.01	1116.67	30.01	1300
29.92	1083.33	30.02	1050	30.02	1000	30.02	1316.67	30.02	1083.33	30.02	1383.33	30.02	1550	30.02	1466.67	30.02	1050	30.02	1466.67	30.02	1233.33	30.02	1183.33	30.02	1183.33
29.93	950	30.03	1050	30.03	1116.67	30.03	1116.67	30.03	1166.67	30.03	1500	30.03	1350	30.03	1366.67	30.03	1300	30.03	1200	30.03	1416.67	30.03	1216.67	30.03	1083.33
29.94	1300	30.04	1266.67	30.04	1116.67	30.04	1150	30.04	1366.67	30.04	1666.67	30.04	1250	30.04	1350	30.04	1183.33	30.04	1366.67	30.04	1250	30.04	1183.33	30.04	1100
29.95	1016.67	30.05	1200	30.05	1133.33	30.05	1233.33	30.05	1133.33	30.05	1633.33	30.05	1266.67	30.05	1533.33	30.05	1300	30.05	1216.67	30.05	1250	30.05	1233.33	30.05	1116.67
29.96	1000	30.06	1100	30.06	1150	30.06	1433.33	30.06	1316.67	30.06	1350	30.06	1350	30.06	1250	30.06	1233.33	30.06	1583.33	30.06	1183.33	30.06	1200	30.06	1000
29.97	1050	30.07	966.667	30.07	950	30.07	933.333	30.07	1383.33	30.07	1333.33	30.07	1166.67	30.07	1266.67	30.07	1433.33	30.07	1400	30.07	1116.67	30.07	1116.67	30.07	1133.33
29.98	966.667	30.08	1366.67	30.08	1200	30.08	1316.67	30.08	1083.33	30.08	1450	30.08	1450	30.08	1100	30.08	1266.67	30.08	1216.67	30.08	1066.67	30.08	833.333	30.08	1200
29.99	783.333	30.09	1033.33	30.09	1050	30.09	1350	30.09	1300	30.09	1233.33	30.09	1266.67	30.09	1183.33	30.09	1316.67	30.09	1450	30.09	1366.67	30.09	983.333	30.09	1016.67
30	966.667	30.1	983.333	30.1	1066.67	30.1	1150	30.1	1516.67	30.1	1400	30.1	1300	30.1	1366.67	30.1	1533.33	30.1	1300	30.1	1050	30.1	1166.67	30.1	950
30.01	1216.67	30.11	1233.33	30.11	1066.67	30.11	1100	30.11	1200	30.11	1416.67	30.11	1183.33	30.11	1300	30.11	1300	30.11	1316.67	30.11	1116.67	30.11	1066.67	30.11	1133.33
30.02	1083.33	30.12	1100	30.12	1383.33	30.12	1000	30.12	1250	30.12	1500	30.12	1266.67	30.12	1616.67	30.12	1266.67	30.12	1233.33	30.12	1516.67	30.12	1116.67	30.12	1066.67
30.03	1116.67	30.13	1233.33	30.13	1200	30.13	1000	30.13	1333.33	30.13	1266.67	30.13	1233.33	30.13	1616.67	30.13	1400	30.13	1200	30.13	1133.33	30.13	1100	30.13	1100
30.04	1116.67	30.14	1300	30.14	1083.33	30.14	1000	30.14	1233.33	30.14	1250	30.14	1200	30.14	1333.33	30.14	1416.67	30.14	1083.33	30.14	1233.33	30.14	933.333	30.14	933.333
30.05	1033.33	30.15	1000	30.15	1016.67	30.15	1150	30.15	1300	30.15	1266.67	30.15	1500	30.15	1200	30.15	1466.67	30.15	1216.67	30.15	1333.33	30.15	1116.67	30.15	933.333
30.06	1083.33	30.16	1083.33	30.16	1050	30.16	1250	30.16	1400	30.16	1250	30.16	1500	30.16	1133.33	30.16	1350	30.16	1366.67	30.16	1216.67	30.16	1233.33	30.16	1000
30.07	1033.33	30.17	966.667	30.17	1233.33	30.17	1450	30.17	1216.67	30.17	1316.67	30.17	1216.67	30.17	1450	30.17	1483.33	30.17	1183.33	30.17	1583.33	30.17	1050	30.17	966.667
30.08	1000	30.18	966.667	30.18	883.333	30.18	1266.67	30.18	1150	30.18	1166.67	30.18	1383.33	30.18	1383.33	30.18	1500	30.18	1066.67	30.18	1016.67	30.18	1250	30.18	1100
30.09	1083.33	30.19	983.333	30.19	1166.67	30.19	1083.33	30.19	1133.33	30.19	1333.33	30.19	1066.67	30.19	1383.33	30.19	1300	30.19	1166.67	30.19	1116.67	30.19	1133.33	30.19	983.333
30.1	1033.33	30.2	950	30.2	816.667	30.2	1200	30.2	1266.67	30.2	1166.67	30.2	1483.33	30.2	1366.67	30.2	1383.33	30.2	1116.67	30.2	1066.67	30.2	1050	30.2	1100
30.11	983.333	30.21	983.333	30.21	983.333	30.21	1083.33	30.21	1016.67	30.21	1333.33	30.21	1183.33	30.21	1416.67	30.21	1366.67	30.21	1266.67	30.21	1300	30.21	1116.67	30.21	1066.67
30.12	1083.33	30.22	1000	30.22	1183.33	30.22	1133.33	30.22	1083.33	30.22	1150	30.22	1516.67	30.22	1316.67	30.22	1450	30.22	1333.33	30.22	1233.33	30.22	1150	30.22	1216.67
30.13	1116.67	30.23	983.333	30.23	1133.33	30.23	1066.67	30.23	1216.67	30.23	1350	30.23	1483.33	30.23	1166.67	30.23	1200	30.23	1233.33	30.23	1316.67	30.23	1100	30.23	1066.67
30.14	1000	30.24	1050	30.24	1100	30.24	1166.67	30.24	1316.67	30.24	1316.67	30.24	1166.67	30.24	1300	30.24	1350	30.24	1233.33	30.24	950	30.24	1250	30.24	883.333
30.15	866.667	30.25	966.667	30.25	1150	30.25	1083.33	30.25	1433.33	30.25	1333.33	30.25	1433.33	30.25	1466.67	30.25	1450	30.25	1300	30.25	933.333	30.25	1100	30.25	1133.33
30.16	1083.33	30.26	1100	30.26	1050	30.26	1233.33	30.26	1233.33	30.26	1150	30.26	1550	30.26	1450	30.26	1316.67	30.26	1516.67	30.26	1033.33	30.26	1233.33	30.26	1166.67
30.17	866.667	30.27	1066.67	30.27	1083.33	30.27	1050	30.27	1216.67	30.27	1200	30.27	1400	30.27	1650	30.27	1566.67	30.27	1200	30.27	1033.33	30.27	1366.67	30.27	1300
30.18	966.667	30.28	1166.67	30.28	1016.67	30.28	1150	30.28	1250	30.28	1083.33	30.28	1333.33	30.28	1300	30.28	1300	30.28	1166.67	30.28	1083.33	30.28	1183.33	30.28	1183.33
30.19	1116.67	30.29	866.667	30.29	1083.33	30.29	966.667	30.29	1500	30.29	1333.33	30.29	1600	30.29	1300	30.29	1316.67	30.29	1433.33	30.29	1150	30.29	1266.67	30.29	950
30.2	1266.67	30.3	966.667	30.3	1116.67	30.3	1050	30.3	1116.67	30.3	1416.67	30.3	1383.33	30.3	1483.33	30.3	1383.33	30.3	1466.67	30.3	1166.67	30.3	1150	30.3	800
30.21	1183.33	30.31	1133.33	30.31	1133.33	30.31	1183.33	30.31	1233.33	30.31	1033.33	30.31	1483.33	30.31	1433.33	30.31	1216.67	30.31	1533.33	30.31	1083.33	30.31	1233.33	30.31	1033.33
30.22	866.667	30.32	1233.33	30.32	1066.67	30.32	1183.33	30.32	1450	30.32	1266.67	30.32	1300	30.32	1183.33	30.32	1250	30.32	1466.67	30.32	1266.67	30.32	1150	30.32	1116.67
30.23	1016.67	30.33	1150	30.33	1050	30.33	1216.67	30.33	1250	30.33	1383.33	30.33	1400	30.33	1366.67	30.33	1350	30.33	1250	30.33	1216.67	30.33	983.333	30.33	1033.33
30.24	1050	30.34	1000	30.34	816.667	30.34	1233.33	30.34	1050	30.34	1150	30.34	1100	30.34	1616.67	30.34	1350	30.34	1033.33	30.34	1250	30.34	933.333	30.34	1050
30.25	916.667	30.35	1050	30.35	1066.67	30.35	916.667	30.35	1183.33	30.35	1416.67	30.35	1266.67	30.35	1383.33	30.35	1233.33	30.35	1416.67	30.35	1250	30.35	1266.67	30.35	983.333
30.26	1050	30.36	1016.67	30.36	1150	30.36	1133.33	30.36	1266.67	30.36	1366.67	30.36	1250	30.36	1350	30.36	1116.67	30.36	1233.33	30.36	1300	30.36	1216.67	30.36	950
30.27	966.667	30.37	800	30.37	1016.67	30.37	1000	30.37	1316.67	30.37	1466.67	30.37	1133.33	30.37	1416.67	30.37	1000	30.37	1183.33	30.37	1133.33	30.37	1133.33	30.37	916.667
30.28	866.667	30.38	1233.33	30.38	1150	30.38	1166.67	30.38	1116.67	30.38	1116.67	30.38	1350	30.38	1333.33	30.38	1033.33	30.38	1200	30.38	1366.67	30.38	1133.33	30.38	1150
30.29	1266.67	30.39	1116.67	30.39	1000	30.39	1433.33	30.39	1266.67	30.39	1233.33	30.39	1366.67	30.39	1350	30.39	1166.67	30.39	1366.67	30.39	1300	30.39	1116.67	30.39	816.667
30.3	1200	30.4	933.333	30.4	983.333	30.4	1150	30.4	1183.33	30.4	1166.67	30.4	1100	30.4	1266.67	30.4	1416.67	30.4	1266.67	30.4	1116.67	30.4	1383.33	30.4	1416.67
30.31	866.667	30.41	1383.33	30.41	1066.67	30.41	1100	30.41	1183.33	30.41	1383.33	30.41	1466.67	30.41	1500	30.41	1250	30.41	1016.67	30.41	1266.67	30.41	1200	30.41	1016.67
30.32	1033.33	30.42	1100	30.42	1066.67	30.42	1250	30.42	1083.33	30.42	1450	30.42	1383.33	30.42	1400	30.42	1216.67	30.42	1300	30.42	1216.67	30.42	1250	30.42	1000
30.33	1133.33	30.43	1316.67	30.43	1133.33	30.43	1100	30.43	1083.33	30.43	1316.67	30.43	1200	30.43	1333.33	30.43	1316.67	30.43	1233.33	30.43	1250	30.43	950	30.43	883.333
30.34	1083.33	30.44	1133.33	30.44	1166.67	30.44	1233.33	30.44	1333.33	30.44	1216.67	30.44	1183.33	30.44	1333.33	30.44	1333.33	30.44	1333.33	30.44	1216.67	30.44	1300	30.44	1050
30.35	1000	30.45	1100	30.45	1000	30.45	1066.67	30.45	1200	30.45	1333.33	30.45	1383.33	30.45	1366.67	30.45	1216.67	30.45	1133.33	30.45	1033.33	30.45	1050	30.45	1100
30.36	933.333	30.46	883.333	30.46	1100	30.46	1033.33	30.46	1066.67	30.46	1300	30.46	1316.67	30.46	1166.67	30.46	1350	30.46	1516.67	30.46	1050	30.46	1150	30.46	933.333
30.37	950	30.47	1000	30.47	966.667	30.47	1466.67	30.47	1483.33	30.47	1050	30.47	1250	30.47	1416.67	30.47	1350	30.47	1400	30.47	1183.33	30.47	1233.33	30.47	1033.33
30.38	1033.33	30.48	950	30.48	1200	30.48	1250	30.48	1050	30.48	1250	30.48	1466.67	30.48	1383.33	30.48	1300	30.48	1333.33	30.48	1350	30.48	1333.33	30.48	950
30.39	916.667	30.49	1083.33	30.49	966.667	30.49	983.333	30.49	1250	30.49	1300	30.49	1416.67	30.49	1466.67	30.49	1433.33	30.49	1483.33	30.49	1250	30.49	833.333	30.49	900
30.4	933.333	30.5	1033.33	30.5	1033.33	30.5	1133.33	30.5	1166.67	30.5	1150	30.5	1333.33	30.5	1366.67	30.5	1416.67	30.5	1216.67	30.5	1250	30.5	1250	30.5	1050
30.41	1116.67	30.51	983.333	30.51	983.333	30.51	1116.67	30.51	1400	30.51	1250	30.51	1450	30.51	1366.67	30.51	1450	30.51	1566.67	30.51	1450	30.51	1100	30.51	1083.33
30.42	1033.33	30.52	900	30.52	983.333	30.52	1166.67	30.52	1483.33	30.52	1483.33	30.52	1316.67	30.52	1133.33	30.52	1366.67	30.52	1133.33	30.52	1483.33	30.52	1083.33	30.52	1183.33
30.43	1166.67	30.53	950	30.53	1050	30.53	1066.67	30.53	1233.33	30.53	1466.67	30.53	1316.67	30.53	1416.67	30.53	1383.33	30.53	1200	30.53	1183.33	30.53	1083.33	30.53	1133.33
30.44	1333.33	30.54	1183.33	30.54	1150	30.54	1116.67	30.54	1266.67	30.54	1266.67	30.54	1250	30.54	1383.33	30.54	1133.33	30.54	1433.33	30.54	1450	30.54	1066.67	30.54	966.667
30.45	783.333	30.55	1016.67	30.55	1033.33	30.55	1183.33	30.55	1133.33	30.55	1300	30.55	1316.67	30.55	1450	30.55	1183.33	30.55	1100	30.55	1250	30.55	1350	30.55	950
30.46	1150	30.56	1316.67	30.56	1116.67	30.56	1083.33	30.56	1100	30.56	1133.33	30.56	1216.67	30.56	1433.33	30.56	1216.67	30.56	1166.67	30.56	1083.33	30.56	983.333	30.56	1100
30.47	1016.67	30.57	1150	30.57	1100	30.57	1066.67	30.57	1116.67	30.57	1316.67	30.57	1466.67	30.57	1316.67	30.57	1200	30.57	1300	30.57	800	30.57	983.333	30.57	1166.67
30.48	950	30.58	1150	30.58	950	30.58	1066.67	30.58	1100	30.58	1216.67	30.58	1533.33	30.58	1183.33	30.58	1216.67	30.58	1150	30.58	1250	30.58	1116.67	30.58	1233.33
30.49	916.667	30.59	1116.67	30.59	1316.67	30.59	1350	30.59	1350	30.59	1250	30.59	1500	30.59	1233.33	30.59	1400	30.59	1250	30.59	1350	30.59	1016.67	30.59	1000
30.5	1050	30.6	1100	30.6	1116.67	30.6	1083.33	30.6	1483.33	30.6	1033.33	30.6	1200	30.6	1400	30.6	1300	30.6	1266.67	30.6	1516.67	30.6	950	30.6	1266.67
30.51	1150	30.61	1133.33	30.61	816.667	30.61	1100	30.61	1250	30.61	1233.33	30.61	1450	30.61	1566.67	30.61	1383.33	30.61	1100	30.61	1316.67	30.61	900	30.61	1250
30.52	816.667	30.62	1216.67	30.62	1116.67	30.62	1133.33	30.62	1200	30.62	1333.33	30.62	1316.67	30.62	1366.67	30.62	1350	30.62	1016.67	30.62	1400	30.62	983.333	30.62	1050
30.53	966.667	30.63	1066.67	30.63	1116.67	30.63	1016.67	30.63	1266.67	30.63	1466.67	30.63	1233.33	30.63	1350	30.63	1333.33	30.63	1216.67	30.63	1200	30.63	933.333	30.63	933.333
30.54	866.667	30.64	1050	30.64	1066.67	30.64	1033.33	30.64	1250	30.64	1383.33	30.64	1300	30.64	1383.33	30.64	1466.67	30.64	1166.67	30.64	1183.33	30.64	1066.67	30.64	1116.67
30.55	866.667	30.65	1083.33	30.65	866.667	30.65	950	30.65	1383.33	30.65	1233.33	30.65	1483.33	30.65	1533.33	30.65	1350	30.65	1300	30.65	1166.67	30.65	1083.33	30.65	950
30.56	1100	30.66	1050	30.66	983.333	30.66	1050	30.66	1150	30.66	1300	30.66	1400	30.66	1333.33	30.66	1083.33	30.66	1350	30.66	1433.33	30.66	1433.33	30.66	883.333
30.57	1050	30.67	1066.67	30.67	1033.33	30.67	1233.33	30.67	1333.33	30.67	1266.67	30.67	1516.67	30.67	1666.67	30.67	1350	30.67	1216.67	30.67	1350	30.67	1083.33	30.67	1033.33
30.58	1016.67	30.68	1183.33	30.68	1233.33	30.68	1583.33	30.68	1233.33	30.68	1350	30.68	1033.33	30.68	1483.33	30.68	1333.33	30.68	1350	30.68	1366.67	30.68	1233.33	30.68	883.333
30.59	966.667	30.69	1050	30.69	1000	30.69	1116.67	30.69	983.333	30.69	1066.67	30.69	1150	30.69	1400	30.69	1350	30.69	1516.67	30.69	1066.67	30.69	1100	30.69	1100
30.6	1100	30.7	933.333	30.7	1233.33	30.7	1033.33	30.7	1166.67	30.7	1200	30.7	1516.67	30.7	1433.33	30.7	1400	30.7	1166.67	30.7	1150	30.7	1300	30.7	1066.67
30.61	1250	30.71	833.333	30.71	1166.67	30.71	1450	30.71	1000	30.71	1166.67	30.71	1316.67	30.71	1416.67	30.71	1583.33	30.71	1366.67	30.71	1483.33	30.71	1133.33	30.71	1083.33
30.62	933.333	30.72	1016.67	30.72	950	30.72	1183.33	30.72	1183.33	30.72	1350	30.72	1416.67	30.72	1516.67	30.72	1500	30.72	1216.67	30.72	1066.67	30.72	1066.67	30.72	1050
30.63	966.667	30.73	1166.67	30.73	933.333	30.73	1116.67	30.73	1000	30.73	1300	30.73	1500	30.73	1633.33	30.73	1400	30.73	1100	30.73	1083.33	30.73	1100	30.73	950
30.64	800	30.74	916.667	30.74	1116.67	30.74	1233.33	30.74	1050	30.74	1183.33	30.74	1266.67	30.74	1533.33	30.74	1316.67	30.74	1216.67	30.74	1116.67	30.74	1200	30.74	1150
30.65	1033.33	30.75	1083.33	30.75	1316.67	30.75	1050	30.75	933.333	30.75	1316.67	30.75	1116.67	30.75	1366.67	30.75	1216.67	30.75	1216.67	30.75	1033.33	30.75	1216.67	30.75	1100
30.66	966.667	30.76	783.333	30.76	1000	30.76	1166.67	30.76	1333.33	30.76	1133.33	30.76	1216.67	30.76	1416.67	30.76	1383.33	30.76	1366.67	30.76	1000	30.76	1083.33	30.76	916.667
30.67	1083.33	30.77	1000	30.77	1016.67	30.77	983.333	30.77	1133.33	30.77	1033.33	30.77	1366.67	30.77	1533.33	30.77	1483.33	30.77	1200	30.77	1200	30.77	1150	30.77	800
30.68	950	30.78	800	30.78	1066.67	30.78	1250	30.78	1433.33	30.78	1216.67	30.78	1516.67	30.78	1466.67	30.78	1366.67	30.78	1516.67	30.78	1233.33	30.78	1266.67	30.78	983.333
30.69	1100	30.79	1116.67	30.79	1000	30.79	1116.67	30.79	1066.67	30.79	1050	30.79	1533.33	30.79	1466.67	30.79	1433.33	30.79	1400	30.79	1300	30.79	1050	30.79	883.333
30.7	983.333	30.8	916.667	30.8	1166.67	30.8	1116.67	30.8	1083.33	30.8	1300	30.8	1333.33	30.8	1066.67	30.8	1200	30.8	1200	30.8	1083.33	30.8	1050	30.8	1083.33
30.71	1050	30.81	1266.67	30.81	1200	30.81	1216.67	30.81	1400	30.81	1450	30.81	1400	30.81	1416.67	30.81	1166.67	30.81	1433.33	30.81	1150	30.81	1266.67	30.81	1383.33
30.72	833.333	30.82	1233.33	30.82	1133.33	30.82	1200	30.82	1233.33	30.82	1533.33	30.82	1350	30.82	1316.67	30.82	1416.67	30.82	1150	30.82	1150	30.82	1116.67	30.82	950
30.73	1083.33	30.83	1183.33	30.83	1133.33	30.83	1083.33	30.83	1233.33	30.83	1350	30.83	1483.33	30.83	1416.67	30.83	1150	30.83	1183.33	30.83	1166.67	30.83	1233.33	30.83	1100
30.74	1183.33	30.84	1133.33	30.84	1033.33	30.84	1433.33	30.84	1400	30.84	1266.67	30.84	1566.67	30.84	1483.33	30.84	1183.33	30.84	1383.33	30.84	1266.67	30.84	1150	30.84	950
30.75	1050	30.85	1050	30.85	1083.33	30.85	1033.33	30.85	1333.33	30.85	1266.67	30.85	1566.67	30.85	1366.67	30.85	1033.33	30.85	1316.67	30.85	1200	30.85	966.667	30.85	1183.33
30.76	966.667	30.86	1100	30.86	1000	30.86	1150	30.86	1200	30.86	1200	30.86	1266.67	30.86	1416.67	30.86	1516.67	30.86	1366.67	30.86	1050	30.86	1100	30.86	1066.67
30.77	1033.33	30.87	1266.67	30.87	1116.67	30.87	1066.67	30.87	1366.67	30.87	1266.67	30.87	1416.67	30.87	1550	30.87	1400	30.87	1600	30.87	1200	30.87	1066.67	30.87	1200
30.78	1033.33	30.88	1000	30.88	1183.33	30.88	1133.33	30.88	1466.67	30.88	1133.33	30.88	1333.33	30.88	1433.33	30.88	1450	30.88	1000	30.88	1333.33	30.88	1033.33	30.88	916.667
30.79	1066.67	30.89	1150	30.89	983.333	30.89	1166.67	30.89	1450	30.89	1116.67	30.89	1300	30.89	1583.33	30.89	1266.67	30.89	1216.67	30.89	1150	30.89	1100	30.89	966.667
30.8	1050	30.9	1300	30.9	1050	30.9	1016.67	30.9	1150	30.9	1400	30.9	1316.67	30.9	1433.33	30.9	1266.67	30.9	1366.67	30.9	1216.67	30.9	1250	30.9	1033.33
30.81	1133.33	30.91	1016.67	30.91	1183.33	30.91	1100	30.91	833.333	30.91	1400	30.91	1233.33	30.91	1650	30.91	1250	30.91	1366.67	30.91	1266.67	30.91	1066.67	30.91	950
30.82	1150	30.92	1016.67	30.92	1100	30.92	950	30.92	1100	30.92	1333.33	30.92	1333.33	30.92	1250	30.92	1350	30.92	950	30.92	1300	30.92	1433.33	30.92	883.333
30.83	933.333	30.93	1016.67	30.93	1066.67	30.93	1250	30.93	1200	30.93	1350	30.93	1466.67	30.93	1433.33	30.93	1333.33	30.93	1350	30.93	1200	30.93	1233.33	30.93	1033.33
30.84	1100	30.94	1266.67	30.94	1233.33	30.94	966.667	30.94	1050	30.94	1133.33	30.94	1183.33	30.94	1416.67	30.94	1200	30.94	1133.33	30.94	1183.33	30.94	1000	30.94	916.667
30.85	1066.67	30.95	1133.33	30.95	916.667	30.95	900	30.95	1000	30.95	1533.33	30.95	1316.67	30.95	1316.67	30.95	1216.67	30.95	1216.67	30.95	1200	30.95	1066.67	30.95	800
30.86	1016.67	30.96	1050	30.96	1166.67	30.96	1000	30.96	1316.67	30.96	1500	30.96	1166.67	30.96	1233.33	30.96	1416.67	30.96	1183.33	30.96	1200	30.96	1216.67	30.96	816.667
30.87	933.333	30.97	1133.33	30.97	1116.67	30.97	1200	30.97	1450	30.97	1250	30.97	1300	30.97	1533.33	30.97	1366.67	30.97	1266.67	30.97	1116.67	30.97	1033.33	30.97	1133.33
30.88	1166.67	30.98	1016.67	30.98	1150	30.98	1316.67	30.98	950	30.98	1266.67	30.98	1333.33	30.98	1416.67	30.98	1250	30.98	1383.33	30.98	1050	30.98	1133.33	30.98	1050
30.89	1116.67	30.99	1083.33	30.99	1183.33	30.99	950	30.99	1300	30.99	1166.67	30.99	1483.33	30.99	1416.67	30.99	1233.33	30.99	1466.67	30.99	1400	30.99	1100	30.99	1133.33
30.9	950	31	1166.67	31	1166.67	31	1000	31	1150	31	1233.33	31	1116.67	31	1383.33	31	1266.67	31	1066.67	31	1250	31	1300	31	966.667
30.91	950	31.01	1333.33	31.01	1033.33	31.01	1233.33	31.01	1450	31.01	1333.33	31.01	1350	31.01	1266.67	31.01	1466.67	31.01	1383.33	31.01	1300	31.01	1100	31.01	933.333
30.92	1066.67	31.02	900	31.02	1183.33	31.02	1333.33	31.02	1250	31.02	1233.33	31.02	1533.33	31.02	1133.33	31.02	1266.67	31.02	1233.33	31.02	1083.33	31.02	1050	31.02	1116.67
30.93	1066.67	31.03	866.667	31.03	1350	31.03	1266.67	31.03	1133.33	31.03	1400	31.03	1216.67	31.03	1033.33	31.03	1350	31.03	1216.67	31.03	1166.67	31.03	1266.67	31.03	1266.67
30.94	1000	31.04	1000	31.04	1200	31.04	866.667	31.04	1100	31.04	1350	31.04	1500	31.04	1500	31.04	1250	31.04	1366.67	31.04	1250	31.04	866.667	31.04	1350
30.95	1000	31.05	983.333	31.05	883.333	31.05	1200	31.05	1316.67	31.05	1000	31.05	1200	31.05	1583.33	31.05	1433.33	31.05	1050	31.05	1133.33	31.05	983.333	31.05	1100
30.96	1000	31.06	800	31.06	1300	31.06	1200	31.06	1033.33	31.06	1250	31.06	1366.67	31.06	1366.67	31.06	1250	31.06	1200	31.06	966.667	31.06	1166.67	31.06	1050
30.97	983.333	31.07	950	31.07	1133.33	31.07	950	31.07	1366.67	31.07	1183.33	31.07	1550	31.07	1316.67	31.07	1166.67	31.07	1333.33	31.07	1100	31.07	1233.33	31.07	1133.33
30.98	1233.33	31.08	983.333	31.08	816.667	31.08	1150	31.08	1200	31.08	1200	31.08	1300	31.08	1483.33	31.08	1200	31.08	1416.67	31.08	1033.33	31.08	1300	31.08	1216.67
30.99	966.667	31.09	1066.67	31.09	966.667	31.09	1233.33	31.09	1150	31.09	1200	31.09	1300	31.09	1466.67	31.09	1116.67	31.09	983.333	31.09	983.333	31.09	1200	31.09	1150
31	1050	31.1	1216.67	31.1	950	31.1	1216.67	31.1	1183.33	31.1	1316.67	31.1	1366.67	31.1	1533.33	31.1	1183.33	31.1	1166.67	31.1	1250	31.1	1316.67	31.1	966.667
31.01	1000	31.11	950	31.11	1083.33	31.11	1066.67	31.11	1083.33	31.11	1366.67	31.11	1466.67	31.11	1500	31.11	1516.67	31.11	916.667	31.11	1066.67	31.11	1100	31.11	1100
31.02	883.333	31.12	1116.67	31.12	1116.67	31.12	1033.33	31.12	1150	31.12	1316.67	31.12	1233.33	31.12	1050	31.12	1300	31.12	1183.33	31.12	1350	31.12	883.333	31.12	900
31.03	950	31.13	933.333	31.13	1083.33	31.13	1083.33	31.13	1083.33	31.13	1250	31.13	1433.33	31.13	1433.33	31.13	1233.33	31.13	1216.67	31.13	1316.67	31.13	1250	31.13	883.333
31.04	1050	31.14	983.333	31.14	900	31.14	1350	31.14	1383.33	31.14	1050	31.14	1516.67	31.14	1333.33	31.14	1500	31.14	1150	31.14	1050	31.14	1066.67	31.14	1100
31.05	900	31.15	1133.33	31.15	1016.67	31.15	1200	31.15	966.667	31.15	1433.33	31.15	1166.67	31.15	1583.33	31.15	1200	31.15	1050	31.15	1166.67	31.15	1200	31.15	1150
31.06	1033.33	31.16	966.667	31.16	1033.33	31.16	1150	31.16	1050	31.16	1216.67	31.16	1583.33	31.16	1233.33	31.16	1416.67	31.16	1183.33	31.16	1100	31.16	1266.67	31.16	1166.67
31.07	1300	31.17	1166.67	31.17	1083.33	31.17	1166.67	31.17	1166.67	31.17	1350	31.17	983.333	31.17	1366.67	31.17	1483.33	31.17	1483.33	31.17	1100	31.17	933.333	31.17	1116.67
31.08	983.333	31.18	1216.67	31.18	1400	31.18	1000	31.18	1116.67	31.18	1350	31.18	1566.67	31.18	1183.33	31.18	1266.67	31.18	1300	31.18	1016.67	31.18	1083.33	31.18	800
31.09	1083.33	31.19	966.667	31.19	1100	31.19	1016.67	31.19	1200	31.19	1216.67	31.19	1400	31.19	1350	31.19	1266.67	31.19	1116.67	31.19	1350	31.19	1100	31.19	916.667
31.1	983.333	31.2	1000	31.2	1116.67	31.2	1000	31.2	1383.33	31.2	1066.67	31.2	1500	31.2	1466.67	31.2	1200	31.2	1333.33	31.2	1183.33	31.2	1116.67	31.2	1100
31.11	966.667	31.21	1000	31.21	1316.67	31.21	1083.33	31.21	1200	31.21	1466.67	31.21	1650	31.21	1150	31.21	1250	31.21	1316.67	31.21	1183.33	31.21	1066.67	31.21	1116.67
31.12	900	31.22	1166.67	31.22	1033.33	31.22	1366.67	31.22	1016.67	31.22	1216.67	31.22	1433.33	31.22	1350	31.22	1033.33	31.22	1450	31.22	1066.67	31.22	1133.33	31.22	1150
31.13	1166.67	31.23	833.333	31.23	1183.33	31.23	1200	31.23	1366.67	31.23	1233.33	31.23	1450	31.23	1683.33	31.23	1150	31.23	1400	31.23	933.333	31.23	1083.33	31.23	1000
31.14	1133.33	31.24	983.333	31.24	950	31.24	1333.33	31.24	1200	31.24	1483.33	31.24	1316.67	31.24	1133.33	31.24	1433.33	31.24	1316.67	31.24	1416.67	31.24	1150	31.24	966.667
31.15	1016.67	31.25	1133.33	31.25	866.667	31.25	1333.33	31.25	983.333	31.25	1300	31.25	1266.67	31.25	1300	31.25	1250	31.25	1166.67	31.25	1400	31.25	1183.33	31.25	1166.67
31.16	1050	31.26	966.667	31.26	1083.33	31.26	1083.33	31.26	1066.67	31.26	1150	31.26	1516.67	31.26	1616.67	31.26	1233.33	31.26	1216.67	31.26	1100	31.26	1116.67	31.26	1166.67
31.17	1116.67	31.27	900	31.27	1050	31.27	1100	31.27	1266.67	31.27	1133.33	31.27	983.333	31.27	1416.67	31.27	1366.67	31.27	1350	31.27	1216.67	31.27	983.333	31.27	1250
31.18	966.667	31.28	1083.33	31.28	1100	31.28	1183.33	31.28	1466.67	31.28	1250	31.28	983.333	31.28	1450	31.28	1383.33	31.28	1133.33	31.28	1150	31.28	1000	31.28	1083.33
31.19	983.333	31.29	883.333	31.29	916.667	31.29	1200	31.29	1166.67	31.29	1416.67	31.29	1416.67	31.29	1500	31.29	1333.33	31.29	1300	31.29	1100	31.29	1216.67	31.29	1066.67
31.2	1050	31.3	1166.67	31.3	966.667	31.3	1383.33	31.3	1366.67	31.3	1183.33	31.3	1300	31.3	1533.33	31.3	1216.67	31.3	1300	31.3	1533.33	31.3	1050	31.3	1233.33
31.21	783.333	31.31	966.667	31.31	1050	31.31	1266.67	31.31	1050	31.31	950	31.31	1150	31.31	1266.67	31.31	966.667	31.31	1133.33	31.31	1366.67	31.31	1066.67	31.31	966.667
31.22	883.333	31.32	1000	31.32	1166.67	31.32	1316.67	31.32	1200	31.32	1216.67	31.32	1366.67	31.32	1250	31.32	1566.67	31.32	1050	31.32	1416.67	31.32	1150	31.32	933.333
31.23	933.333	31.33	816.667	31.33	1200	31.33	1100	31.33	950	31.33	1133.33	31.33	1200	31.33	1150	31.33	1366.67	31.33	1250	31.33	1366.67	31.33	1066.67	31.33	1183.33
31.24	983.333	31.34	1150	31.34	1116.67	31.34	1083.33	31.34	1166.67	31.34	1300	31.34	1483.33	31.34	1150	31.34	1183.33	31.34	1133.33	31.34	1183.33	31.34	1266.67	31.34	966.667
31.25	1116.67	31.35	1150	31.35	1166.67	31.35	1066.67	31.35	1316.67	31.35	1316.67	31.35	1450	31.35	1466.67	31.35	1533.33	31.35	1050	31.35	1333.33	31.35	1150	31.35	1150
31.26	933.333	31.36	1083.33	31.36	1083.33	31.36	950	31.36	1250	31.36	1316.67	31.36	1416.67	31.36	1250	31.36	1266.67	31.36	1266.67	31.36	1200	31.36	916.667	31.36	1050
31.27	1133.33	31.37	1033.33	31.37	1216.67	31.37	1266.67	31.37	1250	31.37	1350	31.37	1116.67	31.37	1500	31.37	1366.67	31.37	1316.67	31.37	1183.33	31.37	1000	31.37	1133.33
31.28	1116.67	31.38	1083.33	31.38	1166.67	31.38	1266.67	31.38	1300	31.38	1350	31.38	1266.67	31.38	1450	31.38	1450	31.38	1116.67	31.38	1100	31.38	1300	31.38	800
31.29	900	31.39	933.333	31.39	1083.33	31.39	1333.33	31.39	1183.33	31.39	1233.33	31.39	1250	31.39	1366.67	31.39	1150	31.39	1366.67	31.39	1450	31.39	1266.67	31.39	1100
31.3	900	31.4	1133.33	31.4	1016.67	31.4	933.333	31.4	1083.33	31.4	1450	31.4	1400	31.4	1466.67	31.4	1050	31.4	1083.33	31.4	1300	31.4	1083.33	31.4	1250
31.31	1050	31.41	966.667	31.41	1250	31.41	1183.33	31.41	1100	31.41	1366.67	31.41	1583.33	31.41	1350	31.41	1166.67	31.41	1350	31.41	1100	31.41	1500	31.41	1050
31.32	866.667	31.42	1016.67	31.42	1083.33	31.42	1100	31.42	1066.67	31.42	1433.33	31.42	1616.67	31.42	1233.33	31.42	1200	31.42	1100	31.42	1466.67	31.42	1150	31.42	983.333
31.33	983.333	31.43	1033.33	31.43	1066.67	31.43	1300	31.43	1216.67	31.43	1416.67	31.43	1466.67	31.43	1533.33	31.43	1583.33	31.43	1200	31.43	1133.33	31.43	1150	31.43	1300
31.34	1016.67	31.44	883.333	31.44	1050	31.44	1216.67	31.44	1200	31.44	1116.67	31.44	1433.33	31.44	1266.67	31.44	1466.67	31.44	1250	31.44	1316.67	31.44	1383.33	31.44	900
31.35	1050	31.45	933.333	31.45	1066.67	31.45	966.667	31.45	1350	31.45	1100	31.45	1366.67	31.45	1350	31.45	1350	31.45	1433.33	31.45	1333.33	31.45	1200	31.45	1033.33
31.36	1116.67	31.46	933.333	31.46	1200	31.46	1100	31.46	1000	31.46	1300	31.46	1533.33	31.46	1383.33	31.46	1116.67	31.46	1350	31.46	1116.67	31.46	1433.33	31.46	1000
31.37	1216.67	31.47	1016.67	31.47	1033.33	31.47	1066.67	31.47	1166.67	31.47	1516.67	31.47	1350	31.47	1366.67	31.47	1216.67	31.47	1350	31.47	1366.67	31.47	1166.67	31.47	1100
31.38	933.333	31.48	1066.67	31.48	1133.33	31.48	1216.67	31.48	1183.33	31.48	1266.67	31.48	1416.67	31.48	1366.67	31.48	1133.33	31.48	1383.33	31.48	1316.67	31.48	1333.33	31.48	1200
31.39	1033.33	31.49	1066.67	31.49	1000	31.49	1250	31.49	1333.33	31.49	1183.33	31.49	1433.33	31.49	1666.67	31.49	1300	31.49	1250	31.49	1350	31.49	1066.67	31.49	1016.67
31.4	1116.67	31.5	1116.67	31.5	883.333	31.5	1233.33	31.5	1400	31.5	1133.33	31.5	1366.67	31.5	1616.67	31.5	1333.33	31.5	1033.33	31.5	1266.67	31.5	1366.67	31.5	1083.33
31.41	966.667	31.51	1016.67	31.51	1050	31.51	883.333	31.51	1216.67	31.51	1366.67	31.51	1366.67	31.51	1316.67	31.51	1216.67	31.51	1050	31.51	1383.33	31.51	1400	31.51	883.333
31.42	1083.33	31.52	1133.33	31.52	1050	31.52	1100	31.52	1083.33	31.52	1400	31.52	1450	31.52	1183.33	31.52	1416.67	31.52	1516.67	31.52	1300	31.52	1166.67	31.52	1083.33
31.43	1016.67	31.53	1166.67	31.53	1200	31.53	1483.33	31.53	1050	31.53	1466.67	31.53	1316.67	31.53	1266.67	31.53	1333.33	31.53	983.333	31.53	1116.67	31.53	1166.67	31.53	1066.67
31.44	1000	31.54	1133.33	31.54	1000	31.54	1216.67	31.54	1066.67	31.54	1166.67	31.54	1266.67	31.54	1266.67	31.54	1316.67	31.54	1183.33	31.54	1066.67	31.54	1150	31.54	1233.33
[truncated: 4,856 more rows]

## Sheet: FigS8
Figure S8c				Figure S8d
Energy	Normalized intensity			R	|FT k2 χ(k)|
eV	a.u.			Å
[truncated: 752 more rows]

## Sheet: FigS9a-c
Figure S9a				Figure S9b				Figure S9c
[truncated: 755 more rows]

[truncated: 20 more sheets: Fig S9d-i, Fig S10, Fig S11, Fig S12, Fig S13, Fig S14, Fig S16, Fig S17, Fig S18b, Fig S19, Fig S20, Fig S21, Fig S23, Fig S24, Fig S25, Fig S26, Fig S28, Fig S29, Fig S32, Fig S34]
